# Supplementary material for: Crystal structure of bis­[2-(1H-benzimidazol-2-yl)aniline]silver(I) nitrate
Source: Acta Crystallogr E Crystallogr Commun. 2015 Aug 22;71(Pt 9):1058–60. doi: 10.1107/S2056989015015315 (PMC4555418; doi:10.1107/S2056989015015315)
Supplement: Supplementary file 1 [file e-71-01058-sup1.cif]

##############################################################################
#                                                                            #
# This CIF contains the data in a paper accepted for publication in          #
# Acta Crystallographica Section E. It conforms to the requirements of       #
# Notes for Authors for Acta Crystallographica Section E, and has been       #
# peer reviewed under the auspices of the IUCr Commission on Journals.       #
#                                                                            #
# Full details of the Crystallographic Information File format               #
# are given in the paper "The Crystallographic Information File (CIF):       #
# a New Standard Archive File for Crystallography" by S. R. Hall, F. H.      #
# Allen and I. D. Brown [Acta Cryst. (1991), A47, 655-685].                  #
#                                                                            #
# The current version of the core CIF dictionary is obtainable from          #
# ftp://ftp.iucr.org/pub/cif_core.dic.                                       #
#                                                                            #
# Software is freely available for graphical display of the structure(s)     #
# in this CIF. For information consult the CIF software page                 #
# http://www.iucr.org/resources/cif/software.                                #
#                                                                            #
# This file may be used for bona fide research purposes within the           #
# scientific community so long as proper attribution is given to the journal # 
# article from which it was obtained.                                        #
#                                                                            #
##############################################################################
data_I
_audit_creation_method     SHELXL-2013
_journal_date_recd_electronic     2015-08-06
_journal_date_accepted     2015-08-17
_journal_name_full     'Acta Crystallographica, Section E'
_journal_year     2015
_journal_volume     71
_journal_issue      9
_journal_page_first     1058
_journal_page_last     1060
_journal_paper_category     GM
_journal_paper_doi     10.1107/S2056989015015315
_journal_coeditor_code     IS5411
_publ_contact_author_name     'Sung Kwon Kang'
_publ_contact_author_address
;
Department of Chemistry,
Chungnam National University,
Daejeon 305-764,
Republic of Korea
;
_publ_contact_author_email     'skkang@cnu.ac.kr'
_publ_contact_author_fax     '(82)42-821-8896'
_publ_contact_author_phone     ?
_publ_section_title
;
Crystal structure of bis[2-(1<i>H</i>-benzimidazol-2-yl)aniline]silver(I)
nitrate
;
loop_
    _publ_author_name
    _publ_author_footnote
    _publ_author_address
    'Kim, Yongtae' .
;
Department of Chemistry,
Chungnam National University,
Daejeon 305-764,
Republic of Korea
;
    'Kang, Sung Kwon' .
;
Department of Chemistry,
Chungnam National University,
Daejeon 305-764,
Republic of Korea
;
_publ_section_synopsis
;
The geometry around silver(I) metal atom in the title complex is distorted
square planar with two normal Ag---N bonds and two long Ag---N bonds.
;
_chemical_name_systematic
;
Bis[2-(1<i>H</i>-benzimidazol-2-yl)aniline]silver(I)
nitrate
;
_chemical_name_common     ?
_chemical_formula_moiety     'C26 H22 Ag N6, N O3'
_chemical_formula_sum     'C26 H22 Ag N7 O3'
_chemical_formula_iupac     '[Ag (C13 H11 N3)2](N O3)'
_chemical_formula_weight     588.37
_chemical_melting_point     ?
_shelx_space_group_comment
;
The symmetry employed for this shelxl refinement is uniquely defined
by the following loop, which should always be used as a source of
symmetry information in preference to the above space-group names.
They are only intended as comments.
;
_space_group_crystal_system     orthorhombic
_space_group_name_H-M_alt     'P b c n'
_space_group_name_Hall     '-P 2n 2ab'
loop_
    _space_group_symop_operation_xyz
    'x, y, z'
    '-x+1/2, -y+1/2, z+1/2'
    '-x, y, -z+1/2'
    'x+1/2, -y+1/2, -z'
    '-x, -y, -z'
    'x-1/2, y-1/2, -z-1/2'
    'x, -y, z-1/2'
    '-x-1/2, y-1/2, z'
_cell_length_a     11.9903(2)
_cell_length_b     10.1377(2)
_cell_length_c     20.1115(5)
_cell_angle_alpha     90
_cell_angle_beta     90
_cell_angle_gamma     90
_cell_volume     2444.63(9)
_cell_formula_units_Z     4
_cell_measurement_reflns_used     9923
_cell_measurement_theta_min     2.63
_cell_measurement_theta_max     28.25
_cell_measurement_temperature     296(2)
_exptl_crystal_description     'block'
_exptl_crystal_colour     'colourless'
_exptl_crystal_size_max     0.18
_exptl_crystal_size_mid     0.16
_exptl_crystal_size_min     0.15
_exptl_crystal_density_diffrn     1.599
_exptl_crystal_density_meas     ?
_exptl_crystal_density_method     ?
_exptl_crystal_F_000     1192
_exptl_absorpt_coefficient_mu     0.868
_exptl_absorpt_correction_type     multi-scan
_exptl_absorpt_process_details
;
(SADABS; Bruker, 2002)
;
_shelx_estimated_absorpt_T_min     ?
_shelx_estimated_absorpt_T_max     ?
_exptl_absorpt_correction_T_min     0.846
_exptl_absorpt_correction_T_max     0.872
_exptl_special_details     ?
_diffrn_ambient_temperature     296(2)
_diffrn_radiation_type     MoK\a
_diffrn_radiation_wavelength     0.71073
_diffrn_measurement_device_type     'Bruker SMART CCD area-detector'
_diffrn_measurement_method     '\f and \w scans'
_diffrn_detector_area_resol_mean     ?
_diffrn_reflns_number     62591
_diffrn_reflns_av_R_equivalents     0.0342
_diffrn_reflns_theta_min     2.025
_diffrn_reflns_theta_max     28.315
_diffrn_reflns_theta_full     25.242
_diffrn_measured_fraction_theta_max     0.999
_diffrn_measured_fraction_theta_full     1.000
_diffrn_reflns_limit_h_min     -15
_diffrn_reflns_limit_h_max     15
_diffrn_reflns_limit_k_min     -13
_diffrn_reflns_limit_k_max     13
_diffrn_reflns_limit_l_min     -26
_diffrn_reflns_limit_l_max     26
_refine_special_details     ?
_reflns_number_total     3043
_reflns_number_gt     2446
_reflns_threshold_expression     'I > 2\s(I)'
_refine_ls_structure_factor_coef     Fsqd
_refine_ls_matrix_type     full
_refine_ls_R_factor_all     0.0419
_refine_ls_R_factor_gt     0.0304
_refine_ls_wR_factor_gt     0.0736
_refine_ls_wR_factor_ref     0.0799
_refine_ls_goodness_of_fit_ref     1.064
_refine_ls_restrained_S_all     1.064
_refine_ls_number_reflns     3043
_refine_ls_number_parameters     182
_refine_ls_number_restraints     0
_refine_ls_hydrogen_treatment     mixed
_refine_ls_weighting_scheme     calc
_refine_ls_weighting_details
              'w=1/[\s^2^(Fo^2^)+(0.0371P)^2^+1.1132P] where P=(Fo^2^+2Fc^2^)/3'
_atom_sites_solution_hydrogens     mixed
_atom_sites_solution_primary     ?
_atom_sites_solution_secondary     ?
_refine_ls_shift/su_max     0.000
_refine_ls_shift/su_mean     0.000
_refine_diff_density_max     0.443
_refine_diff_density_min     -0.483
_refine_ls_extinction_method     none
_refine_ls_extinction_coef     .
loop_
    _atom_type_symbol
    _atom_type_description
    _atom_type_scat_dispersion_real
    _atom_type_scat_dispersion_imag
    _atom_type_scat_source
    'C' 'C' 0.0033 0.0016
                         'International Tables Vol C Tables 4.2.6.8 and 6.1.1.4'
    'H' 'H' 0.0000 0.0000
                         'International Tables Vol C Tables 4.2.6.8 and 6.1.1.4'
    'N' 'N' 0.0061 0.0033
                         'International Tables Vol C Tables 4.2.6.8 and 6.1.1.4'
    'O' 'O' 0.0106 0.0060
                         'International Tables Vol C Tables 4.2.6.8 and 6.1.1.4'
    'Ag' 'Ag' -0.8971 1.1015
                         'International Tables Vol C Tables 4.2.6.8 and 6.1.1.4'
_computing_data_collection
;
SMART (Bruker, 2002)
;
_computing_cell_refinement
;
SAINT (Bruker, 2002)
;
_computing_data_reduction
;
SAINT (Bruker, 2002)
;
_computing_structure_solution
;
SHELXS2013 (Sheldrick, 2008)
;
_computing_structure_refinement
;
SHELXL2013 (Sheldrick, 2015)
;
_computing_molecular_graphics
;
Ortep-3 for Windows (Farrugia, 2012)
;
_computing_publication_material
;
publCIF (Westrip, 2010)
;
loop_
    _atom_site_type_symbol
    _atom_site_label
    _atom_site_fract_x
    _atom_site_fract_y
    _atom_site_fract_z
    _atom_site_U_iso_or_equiv
    _atom_site_adp_type
    _atom_site_calc_flag
    _atom_site_occupancy
    _atom_site_disorder_assembly
    _atom_site_disorder_group
    Ag Ag1 0.0000 0.0000 0.5000 0.04858(10) Uani d 1 . .
    N N2 -0.04065(13) 0.18355(14) 0.45056(7) 0.0336(3) Uani d 1 . .
    C C3 -0.09293(15) 0.29248(18) 0.47845(9) 0.0340(4) Uani d 1 . .
    C C4 -0.13679(17) 0.3119(2) 0.54221(10) 0.0436(4) Uani d 1 . .
    H H4 -0.1356 0.2450 0.5739 0.052 Uiso calc 1 . .
    C C5 -0.18161(19) 0.4335(2) 0.55614(11) 0.0527(5) Uani d 1 . .
    H H5 -0.2119 0.4487 0.5980 0.063 Uiso calc 1 . .
    C C6 -0.1829(2) 0.5349(3) 0.50918(12) 0.0588(6) Uani d 1 . .
    H H6 -0.2133 0.6161 0.5208 0.071 Uiso calc 1 . .
    C C7 -0.14013(19) 0.5180(2) 0.44611(12) 0.0512(5) Uani d 1 . .
    H H7 -0.1417 0.5852 0.4146 0.061 Uiso calc 1 . .
    C C8 -0.09453(15) 0.39484(18) 0.43215(9) 0.0365(4) Uani d 1 . .
    N N9 -0.04206(14) 0.34549(15) 0.37641(8) 0.0355(3) Uani d 1 . .
    H H9 -0.030(2) 0.381(3) 0.3412(13) 0.056(7) Uiso d 1 . .
    C C10 -0.01033(14) 0.22026(16) 0.38965(8) 0.0300(3) Uani d 1 . .
    C C11 0.05731(14) 0.14278(16) 0.34296(8) 0.0295(3) Uani d 1 . .
    C C12 0.13818(14) 0.20841(18) 0.30566(9) 0.0364(4) Uani d 1 . .
    H H12 0.1448 0.2995 0.3095 0.044 Uiso calc 1 . .
    C C13 0.20848(15) 0.1415(2) 0.26327(9) 0.0405(4) Uani d 1 . .
    H H13 0.2605 0.1871 0.2378 0.049 Uiso calc 1 . .
    C C14 0.20058(17) 0.00563(19) 0.25906(9) 0.0407(4) Uani d 1 . .
    H H14 0.2497 -0.0409 0.2320 0.049 Uiso calc 1 . .
    C C15 0.12026(16) -0.06123(18) 0.29469(9) 0.0386(4) Uani d 1 . .
    H H15 0.1155 -0.1525 0.2911 0.046 Uiso calc 1 . .
    C C16 0.04616(16) 0.00555(16) 0.33594(9) 0.0320(4) Uani d 1 . .
    N N17 -0.03508(17) -0.06622(18) 0.37016(8) 0.0410(4) Uani d 1 . .
    H H17A -0.092(2) -0.021(2) 0.3769(11) 0.042(6) Uiso d 1 . .
    H H17B -0.048(2) -0.145(3) 0.3528(13) 0.068(8) Uiso d 1 . .
    N N18 0.0000 0.5893(2) 0.2500 0.0314(4) Uani d 1 . .
    O O19 0.02905(14) 0.64820(15) 0.19918(8) 0.0534(4) Uani d 1 . .
    O O20 0.0000 0.4645(2) 0.2500 0.0446(5) Uani d 1 . .
loop_
    _atom_site_aniso_label
    _atom_site_aniso_U_11
    _atom_site_aniso_U_22
    _atom_site_aniso_U_33
    _atom_site_aniso_U_12
    _atom_site_aniso_U_13
    _atom_site_aniso_U_23
    Ag1 0.07365(18) 0.03391(13) 0.03818(13) 0.00637(10) 0.00441(10) 0.01569(8)
    N2 0.0448(8) 0.0272(7) 0.0287(7) -0.0002(6) 0.0025(6) 0.0041(6)
    C3 0.0372(9) 0.0314(9) 0.0332(8) -0.0026(7) 0.0043(7) 0.0015(7)
    C4 0.0487(10) 0.0466(11) 0.0355(9) -0.0064(9) 0.0113(8) 0.0006(8)
    C5 0.0548(12) 0.0550(13) 0.0483(12) -0.0016(10) 0.0205(10) -0.0094(10)
    C6 0.0637(15) 0.0460(12) 0.0666(15) 0.0147(11) 0.0202(11) -0.0103(11)
    C7 0.0612(13) 0.0357(11) 0.0565(13) 0.0134(9) 0.0141(11) 0.0052(9)
    C8 0.0413(10) 0.0312(9) 0.0369(9) 0.0029(7) 0.0066(7) 0.0026(7)
    N9 0.0483(8) 0.0268(8) 0.0315(8) 0.0070(6) 0.0069(7) 0.0071(6)
    C10 0.0359(8) 0.0250(8) 0.0291(8) -0.0005(6) 0.0001(6) 0.0034(6)
    C11 0.0344(8) 0.0267(8) 0.0273(8) 0.0027(7) -0.0026(6) 0.0022(6)
    C12 0.0386(9) 0.0290(8) 0.0415(10) -0.0005(7) 0.0013(7) 0.0020(7)
    C13 0.0335(9) 0.0455(11) 0.0427(10) -0.0002(8) 0.0043(7) -0.0007(8)
    C14 0.0381(9) 0.0439(11) 0.0402(11) 0.0089(8) -0.0035(7) -0.0098(8)
    C15 0.0467(10) 0.0280(9) 0.0411(10) 0.0051(8) -0.0075(8) -0.0072(7)
    C16 0.0386(8) 0.0298(9) 0.0278(8) -0.0011(7) -0.0074(7) 0.0013(6)
    N17 0.0558(10) 0.0306(9) 0.0366(9) -0.0083(8) 0.0003(8) 0.0004(7)
    N18 0.0370(10) 0.0232(10) 0.0341(10) 0.000 -0.0049(9) 0.000
    O19 0.0731(10) 0.0381(8) 0.0491(8) -0.0022(7) 0.0064(7) 0.0155(7)
    O20 0.0759(14) 0.0209(8) 0.0368(10) 0.000 0.0055(9) 0.000
_geom_special_details
;
All e.s.d.'s (except the e.s.d. in the dihedral angle between two l.s. planes)
are estimated using the full covariance matrix. The cell e.s.d.'s are taken
into account individually in the estimation of e.s.d.'s in distances, angles
and torsion angles; correlations between e.s.d.'s in cell parameters are only
used when they are defined by crystal symmetry. An approximate (isotropic)
treatment of cell e.s.d.'s is used for estimating e.s.d.'s involving l.s.
planes.
;
loop_
    _geom_bond_atom_site_label_1
    _geom_bond_atom_site_label_2
    _geom_bond_site_symmetry_2
    _geom_bond_distance
    _geom_bond_publ_flag
    Ag1 N2 5_556 2.1653(14) ?
    Ag1 N2 . 2.1653(14) n
    Ag1 N17 . 2.7288(17) n
    N2 C10 . 1.331(2) n
    N2 C3 . 1.388(2) n
    C3 C8 . 1.394(2) ?
    C3 C4 . 1.400(2) ?
    C4 C5 . 1.374(3) ?
    C4 H4 . 0.9300 ?
    C5 C6 . 1.396(3) ?
    C5 H5 . 0.9300 ?
    C6 C7 . 1.379(3) ?
    C6 H6 . 0.9300 ?
    C7 C8 . 1.392(3) ?
    C7 H7 . 0.9300 ?
    C8 N9 . 1.380(2) n
    N9 C10 . 1.352(2) n
    N9 H9 . 0.81(3) ?
    C10 C11 . 1.468(2) ?
    C11 C12 . 1.395(2) ?
    C11 C16 . 1.405(2) ?
    C12 C13 . 1.377(3) ?
    C12 H12 . 0.9300 ?
    C13 C14 . 1.383(3) ?
    C13 H13 . 0.9300 ?
    C14 C15 . 1.379(3) ?
    C14 H14 . 0.9300 ?
    C15 C16 . 1.391(3) ?
    C15 H15 . 0.9300 ?
    C16 N17 . 1.397(3) ?
    N17 H17A . 0.83(2) ?
    N17 H17B . 0.89(3) ?
    N18 O19 3 1.2340(17) ?
    N18 O19 . 1.2340(17) ?
    N18 O20 . 1.265(3) ?
loop_
    _geom_angle_atom_site_label_1
    _geom_angle_atom_site_label_2
    _geom_angle_atom_site_label_3
    _geom_angle_site_symmetry_1
    _geom_angle_site_symmetry_3
    _geom_angle
    _geom_angle_publ_flag
    N2 Ag1 N2 5_556 . 180.0 ?
    N2 Ag1 N17 5_556 . 105.23(6) n
    N2 Ag1 N17 . . 74.77(5) n
    C10 N2 C3 . . 105.83(14) n
    C10 N2 Ag1 . . 126.97(12) ?
    C3 N2 Ag1 . . 126.86(11) ?
    N2 C3 C8 . . 109.18(15) n
    N2 C3 C4 . . 130.65(17) ?
    C8 C3 C4 . . 120.14(17) ?
    C5 C4 C3 . . 117.37(19) ?
    C5 C4 H4 . . 121.3 ?
    C3 C4 H4 . . 121.3 ?
    C4 C5 C6 . . 121.8(2) ?
    C4 C5 H5 . . 119.1 ?
    C6 C5 H5 . . 119.1 ?
    C7 C6 C5 . . 121.8(2) ?
    C7 C6 H6 . . 119.1 ?
    C5 C6 H6 . . 119.1 ?
    C6 C7 C8 . . 116.3(2) ?
    C6 C7 H7 . . 121.8 ?
    C8 C7 H7 . . 121.8 ?
    N9 C8 C7 . . 131.96(17) ?
    N9 C8 C3 . . 105.46(15) ?
    C7 C8 C3 . . 122.57(18) ?
    C10 N9 C8 . . 107.99(15) n
    C10 N9 H9 . . 122.6(19) ?
    C8 N9 H9 . . 129.4(19) ?
    N2 C10 N9 . . 111.53(15) n
    N2 C10 C11 . . 126.15(15) ?
    N9 C10 C11 . . 122.12(15) ?
    C12 C11 C16 . . 118.98(16) ?
    C12 C11 C10 . . 118.21(15) ?
    C16 C11 C10 . . 122.78(16) ?
    C13 C12 C11 . . 121.57(17) ?
    C13 C12 H12 . . 119.2 ?
    C11 C12 H12 . . 119.2 ?
    C12 C13 C14 . . 119.08(18) ?
    C12 C13 H13 . . 120.5 ?
    C14 C13 H13 . . 120.5 ?
    C15 C14 C13 . . 120.38(18) ?
    C15 C14 H14 . . 119.8 ?
    C13 C14 H14 . . 119.8 ?
    C14 C15 C16 . . 121.11(17) ?
    C14 C15 H15 . . 119.4 ?
    C16 C15 H15 . . 119.4 ?
    C15 C16 N17 . . 119.05(17) ?
    C15 C16 C11 . . 118.75(17) ?
    N17 C16 C11 . . 122.18(17) ?
    C16 N17 Ag1 . . 103.64(11) ?
    C16 N17 H17A . . 111.8(15) ?
    Ag1 N17 H17A . . 80.7(16) ?
    C16 N17 H17B . . 113.6(17) ?
    Ag1 N17 H17B . . 128.7(17) ?
    H17A N17 H17B . . 114(2) ?
    O19 N18 O19 3 . 122.1(2) ?
    O19 N18 O20 3 . 118.96(11) ?
    O19 N18 O20 . . 118.96(11) ?
loop_
    _geom_hbond_atom_site_label_D
    _geom_hbond_atom_site_label_H
    _geom_hbond_atom_site_label_A
    _geom_hbond_site_symmetry_A
    _geom_hbond_distance_DH
    _geom_hbond_distance_HA
    _geom_hbond_distance_DA
    _geom_hbond_angle_DHA
    N9 H9 O20 . 0.81(3) 2.05(3) 2.8588(18) 178(3)
    N17 H17B O19 3_545 0.89(3) 2.35(3) 3.214(2) 164(2)
_shelx_hkl_file
;
   0  -1   0   -0.28    0.03
   0  -1   0   -0.25    0.04
   0   1   0   -0.26    0.04
   0   1   0   -0.26    0.03
   0   1   0   -0.21    0.04
   0   1   0   -0.21    0.04
   0  -2   0  393.58    8.36
   0  -2   0  387.46    8.10
   0   2   0  405.65    8.43
   0   2   0  416.08    8.26
   0   2   0  387.24    7.94
   0   2   0  412.04    8.25
   0   2   0  387.19    8.30
   0   2   0  368.32    8.15
   0   3   0   -0.21    0.04
   0  -3   0   -0.19    0.10
   0   3   0   -0.05    0.14
   0   3   0   -0.26    0.07
   0   3   0   -0.15    0.09
   0   3   0   -0.26    0.10
   0   3   0   -0.28    0.10
   0  -3   0   -0.30    0.06
   0  -4   0  129.58    2.73
   0   4   0  129.05    2.85
   0   4   0  129.63    2.69
   0   4   0  127.32    2.77
   0  -4   0  124.26    2.74
   0   4   0  128.85    2.57
   0   4   0  130.34    2.71
   0   4   0  121.83    2.74
   0   5   0    0.13    0.12
   0   5   0   -0.02    0.19
   0   5   0    0.04    0.14
   0  -5   0    0.04    0.08
   0  -5   0    0.06    0.13
   0   5   0   -0.07    0.08
   0   5   0   -0.06    0.12
   0   5   0   -0.01    0.04
   0  -6   0  223.36    4.75
   0   6   0  226.32    4.70
   0   6   0  229.46    4.74
   0   6   0  222.49    4.83
   0   6   0  218.65    4.97
   0   6   0  222.20    4.50
   0   6   0  228.65    4.81
   0  -6   0  224.80    4.80
   0   7   0    0.02    0.10
   0   7   0   -0.01    0.24
   0   7   0   -0.38    0.17
   0   7   0    0.14    0.18
   0   7   0    0.18    0.19
   0  -7   0   -0.05    0.17
   0  -7   0    0.07    0.12
   0   8   0   21.01    0.73
   0   8   0   20.76    0.75
   0   8   0   20.91    0.76
   0   8   0   20.62    0.59
   0  -8   0   20.44    0.65
   0  -8   0   20.71    0.73
   0   8   0   18.90    0.84
   0   9   0    0.10    0.23
   0  -9   0   -0.25    0.17
   0   9   0    0.07    0.35
   0   9   0   -0.22    0.20
   0   9   0    0.18    0.24
   0  -9   0    0.13    0.15
   0  10   0   16.21    0.92
   0  10   0   18.66    0.79
   0  10   0   17.96    0.74
   0 -10   0   17.65    0.73
   0 -10   0   19.14    0.67
   0 -11   0    0.03    0.17
   0  11   0    0.21    0.26
   0  11   0   -0.12    0.25
   0 -11   0   -0.27    0.20
   0  11   0   -0.13    0.34
   0  11   0    0.07    0.13
   0 -12   0    6.68    0.53
   0  12   0    7.74    0.59
   0  12   0    6.78    0.74
   0  13   0    0.10    0.33
   0  13   0   -0.44    0.41
   0 -13   0   -0.42    0.24
  -1   0   0   -0.46    0.04
  -1   0   0   -0.79    0.04
   1   0   0   -0.52    0.04
  -1  -1   0  166.10    3.39
  -1   1   0  156.53    3.42
  -1   1   0  166.15    3.44
  -1  -1   0  165.31    3.32
  -1   1   0  167.38    3.46
  -1  -1   0  167.64    3.39
  -1  -1   0  162.90    3.40
  -1   1   0  143.15    3.28
  -1   1   0  164.24    3.46
  -1  -1   0  161.81    3.41
  -1   1   0  167.33    3.41
  -1  -1   0  167.00    3.48
  -1  -1   0  162.43    3.43
   1   1   0  160.89    3.40
   1  -1   0  164.92    3.42
   1   1   0  163.46    3.40
   1   1   0  160.44    3.30
   1  -1   0  162.06    3.41
   1   1   0  163.52    3.44
   1   1   0  163.04    3.51
  -1   2   0   -0.06    0.04
  -1   2   0   -0.03    0.09
  -1  -2   0   -0.01    0.06
  -1  -2   0   -0.03    0.05
  -1   2   0   -0.03    0.07
  -1   2   0   -0.02    0.07
  -1  -2   0   -0.06    0.06
  -1   2   0   -0.07    0.05
  -1   2   0   -0.01    0.06
   1   2   0    0.03    0.04
   1  -2   0   -0.02    0.08
   1   2   0    0.00    0.06
   1  -2   0   -0.03    0.03
   1   2   0   -0.07    0.07
   1   2   0   -0.03    0.03
   1   2   0    0.06    0.06
   1   2   0   -0.09    0.05
  -1   3   0  267.69    5.44
  -1  -3   0  258.40    5.38
  -1   3   0  259.69    5.44
  -1   3   0  262.18    5.29
  -1   3   0  249.35    5.28
  -1  -3   0  260.09    5.31
  -1   3   0  260.83    5.38
  -1   3   0  261.05    5.54
  -1  -3   0  251.93    5.45
   1   3   0  252.27    5.21
   1   3   0  260.15    5.41
   1   3   0  241.14    5.50
   1   3   0  269.83    5.31
   1   3   0  272.99    5.39
   1  -3   0  251.98    5.57
   1   3   0  268.24    5.43
   1  -3   0  267.18    5.36
  -1  -4   0    0.02    0.08
  -1   4   0   -0.22    0.15
  -1   4   0   -0.15    0.08
  -1   4   0   -0.11    0.10
  -1  -4   0    0.09    0.09
  -1  -4   0    0.05    0.10
  -1   4   0   -0.11    0.11
  -1   4   0    0.00    0.07
  -1   4   0   -0.03    0.04
   1   4   0   -0.02    0.09
   1   4   0   -0.12    0.08
   1   4   0   -0.04    0.10
   1   4   0   -0.10    0.07
   1  -4   0   -0.06    0.11
   1  -4   0   -0.02    0.06
   1   4   0   -0.01    0.11
   1   4   0    0.03    0.02
  -1   5   0  185.34    3.93
  -1   5   0  181.12    3.71
  -1  -5   0  179.14    3.86
  -1   5   0  177.93    4.07
  -1  -5   0  179.68    3.94
  -1   5   0  183.98    3.86
  -1   5   0  184.90    3.86
  -1   5   0  183.44    3.95
   1  -5   0  184.92    3.91
   1   5   0  176.13    3.92
   1   5   0  182.39    3.87
   1   5   0  188.78    3.93
   1  -5   0  189.34    3.92
   1   5   0  182.24    4.04
   1   5   0  189.85    3.84
  -1  -6   0   -0.08    0.13
  -1   6   0   -0.14    0.14
  -1   6   0   -0.01    0.05
  -1   6   0    0.26    0.16
  -1   6   0   -0.18    0.22
  -1  -6   0    0.07    0.10
  -1   6   0    0.01    0.08
  -1   6   0   -0.04    0.16
   1   6   0   -0.20    0.19
   1  -6   0    0.12    0.10
   1   6   0    0.23    0.17
   1  -6   0   -0.15    0.14
   1   6   0   -0.09    0.13
   1   6   0   -0.09    0.14
   1   6   0    0.05    0.09
  -1   7   0   21.50    0.72
  -1   7   0   21.44    0.52
  -1   7   0   21.63    0.73
  -1   7   0   21.16    0.85
  -1   7   0   20.84    0.71
  -1   7   0   21.82    0.61
  -1  -7   0   20.41    0.67
  -1  -7   0   21.05    0.66
   1  -7   0   21.22    0.62
   1   7   0   22.39    0.73
   1  -7   0   21.24    0.72
   1   7   0   22.19    0.59
   1   7   0   21.87    0.73
   1   7   0   20.65    0.72
   1   7   0   22.07    0.83
  -1  -8   0    0.05    0.15
  -1   8   0   -0.11    0.09
  -1  -8   0    0.22    0.17
  -1   8   0    0.14    0.20
  -1   8   0    0.15    0.21
  -1   8   0    0.16    0.20
  -1   8   0    0.01    0.31
   1   8   0   -0.15    0.20
   1   8   0   -0.20    0.30
   1  -8   0   -0.27    0.11
   1   8   0    0.00    0.18
   1  -8   0    0.18    0.23
   1   8   0    0.08    0.22
  -1   9   0   30.38    0.99
  -1   9   0   26.47    1.09
  -1  -9   0   30.34    0.89
  -1   9   0   29.24    0.94
  -1   9   0   29.03    0.96
  -1  -9   0   29.24    0.92
   1   9   0   28.62    0.95
   1   9   0   27.95    0.97
   1  -9   0   28.23    0.95
   1   9   0   29.78    1.13
   1  -9   0   28.74    0.84
   1   9   0   28.08    0.97
  -1  10   0    0.28    0.14
  -1  10   0    0.22    0.28
  -1 -10   0   -0.16    0.14
  -1  10   0   -0.34    0.19
  -1  10   0    0.07    0.24
  -1 -10   0    0.32    0.20
  -1  10   0   -0.17    0.34
   1 -10   0   -0.06    0.15
   1  10   0    0.43    0.34
   1 -10   0   -0.29    0.19
   1  10   0    0.15    0.24
   1  10   0    0.21    0.25
   1  10   0   -0.27    0.25
  -1  11   0   12.71    0.68
  -1 -11   0   11.62    0.59
  -1 -11   0   12.41    0.56
  -1  11   0   12.37    0.71
  -1  11   0   11.36    0.79
   1  11   0   12.27    0.55
   1  11   0   12.03    0.86
   1 -11   0   13.39    0.65
   1  11   0   11.61    0.71
   1  11   0   11.60    0.66
  -1 -12   0    0.46    0.21
  -1 -12   0    0.04    0.20
  -1  12   0   -0.26    0.29
  -1  12   0   -0.43    0.37
   1  12   0    0.14    0.30
   1 -12   0    0.21    0.27
   1  12   0    0.01    0.42
   1  12   0    0.34    0.16
  -1  13   0   10.41    0.91
  -1 -13   0    8.94    0.61
  -1  13   0   11.48    0.77
   1  13   0   10.41    0.95
   1  13   0   11.26    0.78
   1 -13   0   11.05    0.69
  -2   0   0  960.58   19.70
  -2   0   0  997.25   20.20
  -2   0   0  994.43   20.02
  -2   0   0  987.22   19.96
  -2   0   0 1000.00   19.59
  -2   0   0  984.77   20.17
  -2   0   0  921.50   20.40
   2   0   0  907.86   19.67
  -2  -1   0   -0.14    0.04
  -2  -1   0   -0.04    0.04
  -2  -1   0   -0.16    0.04
  -2  -1   0   -0.10    0.05
  -2   1   0   -0.16    0.04
  -2  -1   0   -0.10    0.05
  -2  -1   0   -0.09    0.03
  -2   1   0   -0.08    0.04
  -2  -1   0   -0.12    0.05
  -2  -1   0   -0.17    0.03
  -2   1   0   -0.15    0.05
  -2   1   0   -0.08    0.06
  -2   1   0   -0.11    0.04
  -2   1   0   -0.01    0.05
   2   1   0   -0.13    0.04
   2   1   0   -0.17    0.04
   2  -1   0   -0.16    0.05
   2   1   0   -0.19    0.03
  -2  -2   0   53.60    1.18
  -2   2   0   52.68    1.11
  -2   2   0   53.37    1.16
  -2  -2   0   53.51    1.13
  -2   2   0   52.79    1.15
  -2  -2   0   53.34    1.11
  -2  -2   0   53.42    1.19
  -2   2   0   53.11    1.21
  -2   2   0   51.89    1.18
  -2   2   0   54.23    1.13
  -2  -2   0   54.32    1.09
  -2  -2   0   53.12    1.17
   2  -2   0   51.64    1.17
   2   2   0   52.07    1.17
   2  -2   0   51.22    1.11
   2   2   0   53.23    1.19
   2   2   0   53.64    1.09
   2   2   0   53.01    1.12
   2   2   0   50.19    1.14
   2   2   0   51.78    1.15
  -2  -3   0   -0.14    0.09
  -2   3   0   -0.01    0.07
  -2   3   0    0.04    0.09
  -2  -3   0   -0.12    0.07
  -2   3   0   -0.01    0.06
  -2  -3   0   -0.03    0.08
  -2   3   0   -0.18    0.10
  -2   3   0    0.08    0.14
  -2   3   0   -0.03    0.09
   2   3   0   -0.10    0.10
   2  -3   0   -0.09    0.05
   2  -3   0    0.01    0.12
   2   3   0   -0.08    0.09
   2   3   0   -0.05    0.08
   2   3   0   -0.09    0.05
   2   3   0   -0.20    0.07
   2   3   0   -0.07    0.06
  -2   4   0   35.17    0.95
  -2   4   0   35.58    0.86
  -2  -4   0   36.56    0.89
  -2   4   0   34.99    0.90
  -2   4   0   37.01    0.87
  -2   4   0   33.74    0.88
  -2  -4   0   36.78    0.86
  -2   4   0   35.35    0.80
  -2  -4   0   36.44    0.89
   2   4   0   35.20    0.86
   2  -4   0   35.30    0.92
   2   4   0   35.69    0.92
   2   4   0   36.39    0.74
   2   4   0   36.23    0.89
   2   4   0   35.32    0.89
   2  -4   0   34.72    0.82
   2   4   0   36.06    0.80
  -2   5   0   -0.02    0.06
  -2  -5   0   -0.04    0.09
  -2   5   0   -0.03    0.17
  -2   5   0   -0.04    0.12
  -2   5   0   -0.20    0.13
  -2   5   0   -0.08    0.12
  -2  -5   0   -0.09    0.10
  -2  -5   0   -0.17    0.09
  -2   5   0   -0.01    0.08
   2   5   0    0.06    0.08
   2  -5   0    0.03    0.07
   2  -5   0    0.18    0.17
   2   5   0   -0.03    0.12
   2   5   0   -0.05    0.15
   2   5   0   -0.06    0.11
   2   5   0    0.01    0.11
  -2  -6   0   92.51    2.06
  -2   6   0   94.20    2.12
  -2   6   0   92.16    2.12
  -2   6   0   92.13    2.04
  -2   6   0   92.96    2.25
  -2   6   0   92.56    2.07
  -2  -6   0   89.46    2.10
  -2   6   0   89.80    1.93
   2  -6   0   92.39    2.15
   2   6   0   87.80    2.18
   2  -6   0   89.58    2.03
   2   6   0   93.63    2.13
   2   6   0   89.97    2.10
   2   6   0   94.40    1.99
   2   6   0   93.38    2.10
  -2  -7   0    0.01    0.13
  -2   7   0    0.31    0.18
  -2   7   0   -0.02    0.09
  -2  -7   0    0.13    0.13
  -2   7   0   -0.08    0.07
  -2   7   0    0.09    0.21
  -2   7   0   -0.15    0.27
  -2   7   0    0.05    0.16
   2  -7   0   -0.18    0.09
   2   7   0    0.03    0.09
   2   7   0   -0.16    0.17
   2   7   0    0.08    0.20
   2   7   0   -0.28    0.21
   2  -7   0   -0.13    0.21
   2   7   0    0.10    0.17
  -2   8   0   25.67    0.83
  -2   8   0   27.20    1.00
  -2   8   0   25.30    0.73
  -2  -8   0   25.48    0.79
  -2   8   0   26.07    0.88
  -2   8   0   25.73    0.85
  -2  -8   0   24.98    0.79
   2  -8   0   25.10    0.87
   2   8   0   24.28    0.86
   2   8   0   26.32    0.84
   2   8   0   27.94    0.89
   2  -8   0   24.50    0.72
   2   8   0   23.97    0.95
  -2   9   0   -0.36    0.19
  -2   9   0   -0.03    0.32
  -2  -9   0    0.26    0.20
  -2  -9   0    0.15    0.17
  -2   9   0   -0.16    0.10
  -2   9   0    0.02    0.25
  -2   9   0   -0.11    0.19
   2   9   0    0.30    0.35
   2   9   0    0.00    0.24
   2   9   0   -0.28    0.20
   2   9   0   -0.08    0.20
   2  -9   0    0.08    0.22
   2  -9   0    0.14    0.14
  -2  10   0   12.35    0.66
  -2 -10   0   12.13    0.57
  -2  10   0   10.61    0.76
  -2  10   0   12.23    0.59
  -2 -10   0   12.92    0.57
   2  10   0   12.25    0.64
   2  10   0   12.44    0.80
   2 -10   0   11.97    0.63
   2  10   0   11.92    0.66
  -2 -11   0   -0.22    0.20
  -2  11   0   -0.02    0.28
  -2  11   0    0.31    0.37
  -2  11   0    0.04    0.22
  -2 -11   0   -0.07    0.17
   2  11   0    0.05    0.23
   2  11   0    0.25    0.40
   2 -11   0   -0.06    0.26
  -2 -12   0    9.67    0.55
  -2 -12   0    9.38    0.57
  -2  12   0    9.17    0.68
  -2  12   0    9.57    0.83
   2  12   0    8.85    0.64
   2  12   0   10.63    0.91
   2  12   0    9.86    0.53
   2 -12   0    8.11    0.62
  -2 -13   0    0.77    0.24
  -2  13   0   -0.73    0.38
  -2 -13   0   -0.25    0.22
   2  13   0    0.26    0.42
   2  13   0    0.66    0.35
   2 -13   0    0.29    0.31
  -3   0   0   -0.28    0.06
  -3   0   0   -0.24    0.06
  -3   0   0   -0.08    0.07
  -3   0   0   -0.21    0.05
  -3   0   0   -0.28    0.06
  -3   0   0   -0.30    0.04
  -3   0   0   -0.12    0.06
  -3   0   0   -0.27    0.05
   3   0   0   -0.12    0.05
  -3  -1   0  265.93    5.65
  -3   1   0  275.14    5.69
  -3   1   0  262.86    5.73
  -3   1   0  271.71    5.64
  -3  -1   0  275.17    5.70
  -3  -1   0  265.90    5.59
  -3   1   0  271.38    5.66
  -3   1   0  269.96    5.87
  -3  -1   0  279.71    5.82
  -3   1   0  276.45    5.77
  -3  -1   0  269.67    5.69
  -3   1   0  272.73    5.55
  -3  -1   0  277.65    5.63
   3   1   0  265.78    5.52
   3   1   0  273.09    5.59
   3  -1   0  256.81    5.59
   3   1   0  275.95    5.70
  -3  -2   0   -0.11    0.08
  -3   2   0   -0.08    0.07
  -3  -2   0   -0.11    0.05
  -3  -2   0   -0.04    0.07
  -3  -2   0   -0.08    0.08
  -3  -2   0   -0.21    0.06
  -3  -2   0   -0.01    0.06
  -3   2   0   -0.09    0.09
  -3   2   0   -0.13    0.06
  -3  -2   0   -0.04    0.06
  -3   2   0   -0.04    0.07
  -3   2   0   -0.08    0.08
  -3   2   0   -0.07    0.06
  -3  -2   0   -0.06    0.04
   3   2   0   -0.14    0.06
   3   2   0   -0.07    0.06
   3   2   0   -0.08    0.05
   3   2   0   -0.12    0.05
   3  -2   0   -0.11    0.08
   3   2   0   -0.14    0.06
  -3   3   0  209.37    4.25
  -3   3   0  198.41    4.36
  -3   3   0  200.18    4.48
  -3   3   0  208.44    4.35
  -3  -3   0  214.21    4.46
  -3  -3   0  213.45    4.38
  -3   3   0  210.16    4.37
  -3  -3   0  210.94    4.44
  -3   3   0  217.33    4.26
  -3  -3   0  217.81    4.29
  -3   3   0  205.21    4.41
   3   3   0  208.61    4.46
   3   3   0  208.80    4.30
   3   3   0  212.66    4.30
   3   3   0  211.20    4.38
   3  -3   0  214.07    4.36
   3   3   0  206.94    4.38
   3  -3   0  186.02    4.37
   3   3   0  211.71    4.20
  -3   4   0    0.00    0.10
  -3  -4   0    0.06    0.10
  -3   4   0   -0.04    0.05
  -3   4   0   -0.05    0.07
  -3  -4   0   -0.03    0.08
  -3   4   0    0.07    0.15
  -3  -4   0    0.03    0.10
  -3   4   0    0.23    0.12
  -3   4   0    0.05    0.07
   3  -4   0    0.02    0.05
   3   4   0    0.04    0.10
   3  -4   0   -0.19    0.14
   3   4   0    0.07    0.09
   3   4   0    0.08    0.06
   3   4   0    0.09    0.10
   3   4   0    0.03    0.05
   3   4   0   -0.04    0.09
  -3   5   0  146.76    3.19
  -3   5   0  147.19    3.22
  -3  -5   0  148.62    3.20
  -3   5   0  151.09    3.13
  -3   5   0  147.89    3.06
  -3   5   0  150.44    3.13
  -3   5   0  147.79    3.33
  -3  -5   0  147.39    3.13
  -3  -5   0  145.34    3.24
  -3   5   0  149.41    3.18
   3  -5   0  139.54    3.12
   3   5   0  148.83    2.96
   3   5   0  147.68    3.19
   3   5   0  147.05    3.17
   3  -5   0  144.82    3.24
   3   5   0  148.54    3.08
   3   5   0  148.40    3.29
   3   5   0  145.64    3.21
  -3   6   0    0.14    0.14
  -3  -6   0   -0.06    0.12
  -3  -6   0   -0.08    0.14
  -3   6   0    0.04    0.10
  -3  -6   0    0.04    0.13
  -3   6   0    0.02    0.20
  -3   6   0   -0.01    0.08
  -3   6   0    0.09    0.18
  -3   6   0    0.07    0.14
   3   6   0   -0.14    0.13
   3  -6   0    0.11    0.09
   3  -6   0   -0.02    0.21
   3   6   0   -0.11    0.15
   3   6   0   -0.06    0.09
   3   6   0   -0.09    0.14
   3   6   0    0.18    0.19
  -3  -7   0    9.75    0.46
  -3   7   0    9.90    0.47
  -3   7   0    9.58    0.34
  -3   7   0    9.96    0.49
  -3   7   0    9.93    0.40
  -3   7   0    9.62    0.45
  -3  -7   0    8.98    0.41
  -3  -7   0    9.53    0.44
   3  -7   0    9.16    0.35
   3   7   0   10.27    0.54
   3   7   0    9.61    0.47
   3  -7   0    9.74    0.54
   3   7   0    8.84    0.46
   3   7   0    9.47    0.47
  -3   8   0    0.28    0.20
  -3   8   0   -0.06    0.17
  -3   8   0    0.06    0.11
  -3  -8   0   -0.16    0.15
  -3  -8   0    0.21    0.16
  -3   8   0   -0.29    0.23
  -3   8   0    0.03    0.26
   3   8   0    0.08    0.22
   3  -8   0    0.33    0.24
   3  -8   0    0.09    0.13
   3   8   0   -0.19    0.26
   3   8   0    0.03    0.19
   3   8   0   -0.05    0.18
  -3   9   0   25.42    0.91
  -3   9   0   26.15    0.77
  -3   9   0   25.29    1.01
  -3   9   0   25.30    0.85
  -3  -9   0   24.91    0.83
  -3   9   0   26.59    0.87
  -3  -9   0   25.62    0.82
   3  -9   0   25.25    0.95
   3   9   0   24.33    0.91
   3   9   0   25.34    0.90
   3   9   0   25.71    1.01
   3   9   0   26.95    0.90
  -3  10   0   -0.19    0.19
  -3 -10   0    0.33    0.18
  -3  10   0    0.12    0.27
  -3  10   0    0.25    0.29
  -3 -10   0   -0.13    0.16
   3  10   0    0.04    0.32
   3  10   0    0.27    0.26
   3  10   0   -0.19    0.23
   3 -10   0    0.00    0.24
  -3  11   0   15.88    0.74
  -3 -11   0   15.16    0.67
  -3 -11   0   16.47    0.69
  -3  11   0   15.25    0.87
  -3  11   0   17.56    0.81
  -3  11   0   14.53    0.69
   3 -11   0   15.18    0.75
   3  11   0   16.25    0.95
   3  11   0   15.87    0.77
  -3 -12   0   -0.02    0.20
  -3  12   0   -0.20    0.36
  -3 -12   0   -0.12    0.20
   3  12   0    0.11    0.16
   3  12   0    0.13    0.38
   3 -12   0    0.11    0.27
   3  12   0    0.13    0.29
   3  12   0    0.07    0.28
  -3 -13   0    2.84    0.38
  -3 -13   0    2.39    0.35
   3  13   0    2.18    0.58
   3  13   0    3.41    0.38
   3  13   0    3.46    0.52
   3  13   0    2.37    0.47
   3 -13   0    3.34    0.49
  -4   0   0  223.15    4.68
  -4   0   0  221.15    4.64
  -4   0   0  217.56    4.60
  -4   0   0  222.20    4.50
  -4   0   0  226.60    4.54
  -4   0   0  227.74    4.59
  -4   0   0  224.01    4.53
  -4   0   0  212.58    4.69
   4   0   0  223.73    4.51
   4   0   0  216.07    4.52
  -4   1   0    0.07    0.07
  -4   1   0    0.01    0.08
  -4  -1   0    0.06    0.03
  -4   1   0   -0.05    0.04
  -4  -1   0   -0.05    0.07
  -4  -1   0    0.34    0.07
  -4   1   0   -0.08    0.07
  -4  -1   0    0.07    0.08
  -4  -1   0   -0.10    0.04
  -4  -1   0   -0.04    0.07
  -4  -1   0   -0.04    0.06
  -4   1   0   -0.04    0.04
  -4   1   0    0.02    0.07
  -4  -1   0   -0.02    0.07
  -4   1   0    0.09    0.08
   4  -1   0   -0.10    0.07
   4   1   0    0.02    0.06
   4   1   0   -0.08    0.05
  -4   2   0  136.77    3.11
  -4  -2   0  141.89    3.09
  -4   2   0  144.64    3.08
  -4  -2   0  145.10    3.05
  -4  -2   0  146.97    2.98
  -4   2   0  144.10    3.06
  -4   2   0  145.85    2.94
  -4  -2   0  147.84    3.00
  -4  -2   0  143.09    2.98
  -4  -2   0  146.11    2.95
  -4  -2   0  146.50    3.06
  -4   2   0  146.53    3.01
  -4   2   0  143.06    2.98
  -4  -2   0  143.57    3.10
   4   2   0  144.28    3.06
   4   2   0  143.03    2.95
   4   2   0  139.50    2.98
   4   2   0  138.74    3.10
   4  -2   0  143.87    3.02
  -4  -3   0   -0.03    0.06
  -4   3   0   -0.03    0.07
  -4   3   0    0.11    0.09
  -4  -3   0   -0.02    0.09
  -4   3   0    0.06    0.08
  -4  -3   0    0.00    0.09
  -4   3   0    0.09    0.09
  -4  -3   0   -0.01    0.05
  -4   3   0    0.10    0.11
  -4  -3   0    0.04    0.08
  -4  -3   0    0.02    0.06
  -4   3   0    0.09    0.07
   4  -3   0    0.09    0.12
   4   3   0   -0.02    0.08
   4   3   0    0.00    0.05
   4   3   0    0.04    0.08
   4   3   0    0.00    0.07
   4   3   0    0.02    0.06
  -4   4   0   33.15    0.84
  -4   4   0   33.54    0.86
  -4  -4   0   34.11    0.80
  -4   4   0   32.63    0.80
  -4   4   0   32.22    0.79
  -4   4   0   32.76    0.89
  -4   4   0   32.48    0.81
  -4  -4   0   31.66    0.84
  -4  -4   0   31.76    0.85
   4   4   0   30.71    0.85
   4   4   0   31.67    0.85
   4   4   0   33.19    0.74
   4   4   0   31.90    0.84
   4   4   0   33.88    0.82
   4   4   0   33.23    0.75
  -4   5   0    0.23    0.15
  -4   5   0   -0.08    0.08
  -4   5   0    0.02    0.10
  -4   5   0    0.00    0.05
  -4  -5   0   -0.17    0.11
  -4   5   0   -0.02    0.13
  -4  -5   0    0.03    0.11
  -4   5   0    0.00    0.15
   4   5   0   -0.10    0.13
   4  -5   0   -0.08    0.19
   4  -5   0   -0.10    0.06
   4   5   0    0.06    0.11
   4   5   0    0.06    0.08
   4   5   0    0.11    0.07
   4   5   0   -0.03    0.10
   4   5   0   -0.18    0.12
  -4  -6   0   67.08    1.65
  -4   6   0   67.92    1.60
  -4   6   0   68.85    1.62
  -4   6   0   69.54    1.74
  -4   6   0   68.12    1.51
  -4  -6   0   69.81    1.57
  -4   6   0   67.05    1.63
  -4  -6   0   68.66    1.63
  -4   6   0   66.89    1.57
   4  -6   0   61.74    1.49
   4   6   0   69.59    1.65
   4   6   0   69.32    1.60
   4  -6   0   66.87    1.71
   4   6   0   67.93    1.66
   4   6   0   68.76    1.48
   4   6   0   63.88    1.67
  -4   7   0   -0.03    0.16
  -4   7   0   -0.10    0.20
  -4   7   0    0.05    0.11
  -4   7   0    0.33    0.27
  -4  -7   0    0.07    0.16
  -4  -7   0   -0.09    0.16
  -4   7   0    0.01    0.15
  -4   7   0   -0.08    0.11
   4   7   0    0.05    0.17
   4  -7   0    0.11    0.23
   4   7   0   -0.07    0.15
   4   7   0    0.16    0.18
   4   7   0   -0.17    0.20
  -4  -8   0   41.27    1.09
  -4   8   0   41.46    1.17
  -4   8   0   39.88    1.26
  -4   8   0   41.25    1.01
  -4  -8   0   40.78    1.16
  -4   8   0   41.50    1.13
  -4   8   0   41.82    1.16
  -4   8   0   40.97    1.10
   4  -8   0   40.95    1.26
   4   8   0   38.88    1.23
   4   8   0   42.01    1.16
   4   8   0   40.61    1.19
   4   8   0   39.24    1.20
  -4   9   0    0.01    0.19
  -4   9   0   -0.20    0.28
  -4  -9   0    0.32    0.20
  -4   9   0    0.15    0.24
  -4   9   0    0.03    0.12
  -4   9   0   -0.17    0.17
  -4  -9   0    0.03    0.15
   4   9   0   -0.23    0.18
   4   9   0   -0.10    0.23
   4   9   0    0.07    0.29
   4   9   0   -0.35    0.21
   4  -9   0   -0.01    0.25
  -4  10   0    3.63    0.30
  -4  10   0    3.03    0.45
  -4  10   0    3.46    0.37
  -4 -10   0    3.51    0.38
  -4 -10   0    3.32    0.34
  -4  10   0    3.50    0.42
   4 -10   0    4.55    0.51
   4  10   0    3.26    0.46
   4  10   0    3.26    0.42
   4  10   0    3.67    0.43
  -4  11   0    0.20    0.33
  -4 -11   0    0.23    0.21
  -4 -11   0   -0.27    0.16
  -4  11   0    0.10    0.20
   4  11   0    0.22    0.28
   4 -11   0    0.06    0.26
   4  11   0    0.32    0.39
  -4  12   0   11.63    0.82
  -4 -12   0   11.85    0.63
  -4 -12   0   10.19    0.56
   4  12   0   10.97    0.70
   4  12   0   10.69    0.74
   4  12   0   11.82    0.86
   4  12   0   11.74    0.61
   4 -12   0    9.71    0.68
  -4 -13   0   -0.23    0.19
  -4 -13   0    0.47    0.23
   4  13   0    0.22    0.16
   4  13   0    0.50    0.35
  -5   0   0   -0.02    0.07
  -5   0   0   -0.13    0.07
  -5   0   0   -0.05    0.06
  -5   0   0    0.03    0.04
  -5   0   0   -0.07    0.08
  -5   0   0   -0.02    0.05
  -5   0   0   -0.10    0.06
  -5   0   0    0.03    0.07
   5   0   0   -0.05    0.06
   5   0   0   -0.06    0.06
  -5   1   0   63.46    1.40
  -5  -1   0   65.91    1.45
  -5  -1   0   62.62    1.38
  -5   1   0   62.48    1.33
  -5  -1   0   64.07    1.41
  -5  -1   0   63.22    1.40
  -5  -1   0   63.74    1.36
  -5  -1   0   64.10    1.42
  -5   1   0   61.01    1.38
  -5  -1   0   64.13    1.37
  -5   1   0   63.64    1.43
  -5   1   0   63.64    1.45
  -5   1   0   59.95    1.44
  -5  -1   0   63.08    1.43
   5  -1   0   61.53    1.39
   5   1   0   61.93    1.37
   5   1   0   62.13    1.36
   5   1   0   63.19    1.39
  -5  -2   0   -0.13    0.08
  -5   2   0   -0.03    0.08
  -5  -2   0    0.08    0.07
  -5   2   0   -0.06    0.05
  -5  -2   0   -0.04    0.08
  -5   2   0    0.02    0.10
  -5  -2   0   -0.06    0.05
  -5   2   0    0.02    0.08
  -5  -2   0    0.00    0.07
  -5  -2   0   -0.13    0.08
  -5   2   0    0.03    0.07
  -5  -2   0    0.00    0.05
  -5   2   0    0.05    0.08
   5  -2   0    0.01    0.10
   5   2   0   -0.07    0.05
   5   2   0    0.06    0.07
   5   2   0    0.03    0.07
   5   2   0   -0.02    0.06
  -5  -3   0   29.61    0.76
  -5  -3   0   31.22    0.73
  -5   3   0   28.93    0.79
  -5  -3   0   30.57    0.71
  -5   3   0   30.49    0.76
  -5   3   0   30.36    0.70
  -5  -3   0   30.56    0.75
  -5  -3   0   29.85    0.78
  -5   3   0   29.50    0.73
  -5   3   0   28.61    0.80
  -5  -3   0   29.56    0.71
  -5   3   0   30.09    0.79
  -5  -3   0   30.40    0.79
  -5  -3   0   30.14    0.79
   5   3   0   29.97    0.80
   5   3   0   29.42    0.76
   5   3   0   28.73    0.71
   5   3   0   29.44    0.71
   5   3   0   30.74    0.77
   5  -3   0   30.58    0.80
  -5  -4   0    0.15    0.12
  -5   4   0   -0.01    0.08
  -5  -4   0    0.06    0.12
  -5   4   0   -0.01    0.10
  -5   4   0   -0.11    0.07
  -5  -4   0   -0.11    0.10
  -5   4   0   -0.11    0.11
  -5   4   0    0.04    0.10
  -5   4   0   -0.08    0.13
   5   4   0    0.04    0.08
   5   4   0   -0.02    0.10
   5   4   0    0.01    0.10
   5   4   0    0.04    0.11
   5   4   0   -0.04    0.06
   5  -4   0   -0.24    0.15
   5   4   0   -0.09    0.11
  -5   5   0   95.30    2.07
  -5  -5   0   97.72    2.16
  -5   5   0   96.03    2.10
  -5   5   0   90.20    2.22
  -5  -5   0   95.00    2.07
  -5   5   0   92.64    2.14
  -5   5   0   94.79    2.17
  -5  -5   0   95.83    2.19
  -5   5   0   94.71    2.05
   5  -5   0   93.29    2.21
   5   5   0   93.28    2.14
   5   5   0   94.03    2.13
   5   5   0   93.28    2.17
   5   5   0   95.29    1.98
   5   5   0   93.25    2.20
   5   5   0   93.61    2.02
  -5   6   0    0.03    0.11
  -5   6   0   -0.04    0.20
  -5   6   0   -0.10    0.11
  -5   6   0    0.10    0.16
  -5   6   0    0.11    0.13
  -5  -6   0    0.07    0.11
  -5  -6   0   -0.13    0.14
  -5  -6   0   -0.05    0.13
  -5   6   0    0.03    0.14
   5   6   0   -0.06    0.14
   5   6   0    0.01    0.15
   5   6   0   -0.24    0.12
   5   6   0   -0.14    0.15
   5  -6   0    0.35    0.26
  -5  -7   0   23.39    0.78
  -5  -7   0   24.50    0.71
  -5   7   0   23.79    0.69
  -5   7   0   24.36    0.78
  -5   7   0   24.63    0.87
  -5   7   0   23.78    0.74
  -5  -7   0   23.85    0.79
  -5   7   0   25.74    0.78
   5   7   0   23.38    0.76
   5   7   0   23.48    0.84
   5   7   0   25.49    0.84
   5  -7   0   24.63    0.91
   5   7   0   22.39    0.79
  -5  -8   0   -0.04    0.18
  -5  -8   0   -0.05    0.13
  -5   8   0   -0.08    0.17
  -5   8   0   -0.04    0.12
  -5  -8   0   -0.20    0.19
  -5   8   0    0.34    0.19
  -5   8   0    0.11    0.13
  -5   8   0    0.14    0.26
  -5   8   0    0.02    0.21
   5   8   0    0.09    0.24
   5  -8   0    0.07    0.29
   5   8   0   -0.04    0.19
   5   8   0   -0.32    0.19
   5   8   0    0.04    0.19
  -5   9   0   43.10    1.36
  -5  -9   0   42.19    1.15
  -5   9   0   43.11    1.22
  -5   9   0   43.52    1.23
  -5   9   0   42.68    1.17
  -5  -9   0   42.04    1.24
   5   9   0   42.68    1.30
   5   9   0   44.11    1.37
   5  -9   0   42.26    1.34
   5   9   0   38.71    1.26
  -5  10   0    0.04    0.31
  -5 -10   0   -0.03    0.16
  -5 -10   0    0.21    0.21
  -5  10   0   -0.02    0.13
  -5  10   0   -0.07    0.19
   5 -10   0    0.25    0.29
   5  10   0    0.16    0.23
   5  10   0   -0.32    0.29
   5  10   0   -0.01    0.25
  -5 -11   0   10.87    0.54
  -5  11   0   11.40    0.74
  -5 -11   0   10.92    0.60
  -5  11   0   10.87    0.59
  -5  11   0   11.91    0.63
   5  11   0   10.72    0.71
   5  11   0   12.46    0.68
   5 -11   0   10.56    0.73
   5  11   0   10.69    0.79
  -5 -12   0    0.38    0.23
  -5  12   0    0.08    0.33
  -5 -12   0   -0.02    0.19
   5 -12   0   -0.65    0.25
   5  12   0   -0.27    0.41
   5  12   0    0.16    0.17
   5  12   0    0.11    0.31
   5  12   0   -0.36    0.28
  -6   0   0  192.84    3.94
  -6   0   0  190.92    4.07
  -6   0   0  191.34    3.99
  -6   0   0  192.83    4.16
  -6   0   0  193.68    4.12
  -6   0   0  194.78    4.05
  -6   0   0  193.72    4.07
   6   0   0  188.10    3.99
   6   0   0  195.09    4.00
  -6   1   0   -0.02    0.05
  -6  -1   0   -0.03    0.07
  -6   1   0    0.03    0.10
  -6   1   0    0.06    0.10
  -6  -1   0    0.04    0.07
  -6  -1   0    0.01    0.08
  -6   1   0   -0.01    0.07
  -6  -1   0   -0.14    0.08
  -6  -1   0    0.02    0.05
  -6   1   0    0.00    0.05
  -6   1   0   -0.02    0.09
  -6  -1   0    0.01    0.10
  -6   1   0    0.18    0.09
  -6  -1   0    0.07    0.09
  -6  -1   0    0.08    0.10
   6  -1   0    0.07    0.09
   6   1   0   -0.06    0.08
   6  -1   0   -0.09    0.07
   6   1   0   -0.02    0.07
   6   1   0   -0.03    0.06
  -6  -2   0   98.83    2.18
  -6  -2   0   99.31    2.12
  -6   2   0   99.09    2.06
  -6   2   0   96.26    2.20
  -6  -2   0   96.60    2.20
  -6  -2   0  101.20    2.23
  -6   2   0   99.95    2.24
  -6   2   0   98.86    2.15
  -6  -2   0  101.93    2.12
  -6   2   0  102.72    2.14
  -6   2   0   94.94    2.21
  -6  -2   0  100.06    2.20
   6   2   0   97.68    2.20
   6   2   0   97.37    2.12
   6   2   0   99.07    2.12
   6  -2   0   99.32    2.16
   6  -2   0   97.75    2.16
   6  -2   0   97.79    2.07
  -6  -3   0   -0.07    0.07
  -6   3   0    0.01    0.09
  -6  -3   0   -0.01    0.06
  -6   3   0   -0.05    0.07
  -6   3   0   -0.01    0.10
  -6   3   0    0.03    0.12
  -6   3   0   -0.04    0.08
  -6   3   0   -0.04    0.11
  -6  -3   0    0.08    0.10
  -6  -3   0    0.10    0.12
  -6  -3   0    0.09    0.12
   6   3   0   -0.11    0.08
   6   3   0   -0.04    0.08
   6   3   0    0.03    0.10
   6   3   0   -0.15    0.08
   6  -3   0   -0.06    0.13
   6   3   0    0.05    0.07
   6  -3   0   -0.02    0.08
  -6  -4   0   82.46    1.78
  -6   4   0   80.31    1.90
  -6   4   0   83.62    1.81
  -6   4   0   81.77    1.83
  -6   4   0   82.29    1.76
  -6  -4   0   80.36    1.91
  -6   4   0   82.30    1.89
  -6  -4   0   84.34    1.91
  -6  -4   0   81.41    1.88
  -6  -4   0   81.28    1.79
  -6   4   0   82.94    1.93
   6   4   0   79.32    1.85
   6   4   0   76.36    1.91
   6   4   0   83.29    1.77
   6  -4   0   83.91    1.84
   6   4   0   81.08    1.89
   6  -4   0   78.37    1.90
   6   4   0   81.01    1.87
   6   4   0   81.35    1.78
  -6  -5   0    0.24    0.16
  -6   5   0    0.05    0.15
  -6   5   0    0.02    0.12
  -6   5   0    0.03    0.11
  -6  -5   0   -0.14    0.13
  -6   5   0    0.06    0.13
  -6   5   0   -0.04    0.18
  -6   5   0   -0.05    0.12
   6   5   0   -0.17    0.13
   6  -5   0   -0.10    0.10
   6   5   0   -0.16    0.09
   6   5   0   -0.28    0.13
   6   5   0    0.26    0.15
   6  -5   0    0.13    0.22
   6   5   0   -0.06    0.12
   6   5   0   -0.09    0.08
  -6   6   0   24.89    0.82
  -6   6   0   25.15    0.71
  -6   6   0   24.42    0.76
  -6  -6   0   25.20    0.70
  -6  -6   0   24.14    0.76
  -6   6   0   23.81    0.76
  -6  -6   0   23.59    0.77
  -6   6   0   24.26    0.71
  -6   6   0   23.21    0.68
   6  -6   0   23.48    0.86
   6   6   0   24.45    0.74
   6  -6   0   25.14    0.71
   6   6   0   24.10    0.79
   6   6   0   24.27    0.78
   6   6   0   25.14    0.81
  -6  -7   0   -0.09    0.12
  -6   7   0    0.07    0.13
  -6   7   0    0.06    0.24
  -6   7   0    0.00    0.14
  -6  -7   0    0.35    0.20
  -6   7   0    0.00    0.13
  -6   7   0   -0.05    0.17
  -6  -7   0   -0.06    0.18
  -6   7   0    0.02    0.16
   6   7   0   -0.14    0.16
   6   7   0   -0.07    0.17
   6   7   0    0.08    0.19
   6  -7   0   -0.06    0.11
   6   7   0   -0.30    0.18
   6  -7   0   -0.02    0.25
  -6   8   0    9.03    0.45
  -6   8   0    9.20    0.45
  -6   8   0    8.14    0.55
  -6  -8   0    8.79    0.49
  -6   8   0    9.36    0.41
  -6  -8   0    8.57    0.41
  -6  -8   0    9.56    0.52
  -6   8   0    9.23    0.47
  -6   8   0    9.31    0.49
   6   8   0    8.40    0.54
   6   8   0    9.64    0.49
   6   8   0    9.54    0.55
   6  -8   0    8.82    0.60
   6  -8   0    9.51    0.40
   6   8   0    9.14    0.53
  -6  -9   0   -0.10    0.13
  -6   9   0    0.25    0.19
  -6   9   0   -0.07    0.26
  -6  -9   0   -0.02    0.19
  -6  -9   0   -0.29    0.18
  -6   9   0    0.11    0.14
   6  -9   0   -0.06    0.27
   6   9   0   -0.01    0.18
   6   9   0   -0.39    0.20
   6   9   0   -0.01    0.25
  -6  10   0    5.79    0.49
  -6 -10   0    6.11    0.39
  -6  10   0    7.06    0.43
  -6  10   0    7.08    0.61
  -6 -10   0    6.21    0.45
   6  10   0    5.89    0.59
   6  10   0    6.76    0.54
   6 -10   0    5.06    0.55
   6  10   0    7.34    0.61
  -6  11   0   -0.06    0.22
  -6  11   0   -0.30    0.28
  -6 -11   0    0.38    0.24
  -6 -11   0    0.03    0.17
   6 -11   0   -0.22    0.29
   6  11   0    0.45    0.35
   6  11   0    0.11    0.26
   6  11   0    0.01    0.27
  -6  12   0    2.74    0.47
  -6 -12   0    3.58    0.43
   6  12   0    4.06    0.51
   6 -12   0    2.89    0.52
   6  12   0    3.05    0.47
   6  12   0    4.43    0.46
   6  12   0    3.74    0.62
  -7   0   0    0.09    0.09
  -7   0   0   -0.11    0.10
  -7   0   0   -0.02    0.05
  -7   0   0   -0.02    0.07
  -7   0   0    0.00    0.08
   7   0   0    0.02    0.09
   7   0   0    0.01    0.08
  -7  -1   0    5.18    0.24
  -7  -1   0    5.07    0.28
  -7   1   0    5.23    0.28
  -7   1   0    4.70    0.26
  -7  -1   0    5.09    0.26
  -7  -1   0    4.83    0.21
  -7   1   0    5.15    0.29
  -7  -1   0    4.57    0.24
  -7   1   0    5.04    0.19
  -7  -1   0    4.74    0.27
  -7   1   0    5.03    0.24
  -7  -1   0    5.17    0.25
  -7  -1   0    5.35    0.26
  -7   1   0    5.20    0.28
   7   1   0    4.90    0.22
   7  -1   0    4.56    0.24
   7   1   0    4.88    0.22
   7  -1   0    4.43    0.25
   7   1   0    4.57    0.25
  -7   2   0   -0.12    0.05
  -7  -2   0   -0.05    0.09
  -7   2   0    0.00    0.09
  -7   2   0    0.17    0.09
  -7   2   0    0.20    0.12
  -7   2   0   -0.08    0.10
  -7  -2   0    0.06    0.12
  -7  -2   0   -0.20    0.08
  -7   2   0   -0.06    0.10
  -7  -2   0   -0.04    0.10
  -7  -2   0    0.02    0.05
  -7  -2   0    0.05    0.11
   7   2   0   -0.03    0.07
   7  -2   0    0.07    0.10
   7   2   0   -0.02    0.09
   7  -2   0    0.07    0.12
   7  -2   0   -0.02    0.04
   7   2   0    0.12    0.09
   7   2   0    0.07    0.10
  -7   3   0   19.36    0.63
  -7  -3   0   20.51    0.63
  -7  -3   0   20.85    0.59
  -7   3   0   20.83    0.65
  -7  -3   0   19.72    0.61
  -7   3   0   19.63    0.61
  -7   3   0   20.32    0.52
  -7  -3   0   19.04    0.62
  -7   3   0   20.36    0.56
  -7  -3   0   20.13    0.55
  -7  -3   0   20.34    0.61
  -7  -3   0   19.89    0.57
  -7   3   0   19.91    0.63
   7   3   0   20.31    0.62
   7   3   0   19.80    0.63
   7   3   0   19.55    0.57
   7  -3   0   19.32    0.62
   7  -3   0   18.81    0.60
   7   3   0   20.79    0.60
  -7   4   0   -0.07    0.14
  -7   4   0   -0.20    0.08
  -7   4   0    0.09    0.15
  -7  -4   0    0.00    0.10
  -7  -4   0    0.31    0.15
  -7  -4   0   -0.09    0.07
  -7  -4   0   -0.07    0.10
  -7   4   0    0.00    0.12
  -7  -4   0   -0.01    0.15
  -7  -4   0   -0.06    0.12
  -7   4   0   -0.03    0.13
  -7   4   0    0.07    0.11
   7   4   0   -0.09    0.11
   7   4   0   -0.15    0.08
   7   4   0    0.05    0.13
   7   4   0    0.03    0.13
   7   4   0    0.00    0.10
   7   4   0   -0.14    0.12
   7  -4   0    0.02    0.17
   7  -4   0    0.16    0.13
  -7   5   0   20.15    0.68
  -7  -5   0   19.97    0.68
  -7  -5   0   20.55    0.68
  -7   5   0   19.02    0.55
  -7   5   0   18.74    0.62
  -7   5   0   20.15    0.59
  -7   5   0   19.84    0.67
  -7  -5   0   20.56    0.69
  -7   5   0   19.04    0.67
   7   5   0   20.15    0.67
   7   5   0   20.33    0.57
   7  -5   0   20.39    0.63
   7   5   0   19.90    0.55
   7   5   0   21.05    0.65
   7   5   0   19.33    0.68
   7   5   0   19.52    0.68
   7  -5   0   20.46    0.75
  -7   6   0   -0.02    0.12
  -7   6   0    0.25    0.21
  -7   6   0    0.05    0.15
  -7  -6   0   -0.20    0.14
  -7   6   0   -0.02    0.13
  -7  -6   0   -0.13    0.16
  -7   6   0   -0.08    0.14
   7   6   0   -0.04    0.14
   7   6   0   -0.05    0.14
   7   6   0   -0.03    0.17
   7  -6   0   -0.28    0.26
   7  -6   0   -0.05    0.12
   7   6   0    0.15    0.18
  -7   7   0   -0.15    0.20
  -7   7   0    0.20    0.14
  -7  -7   0    0.00    0.18
  -7   7   0    0.12    0.18
  -7   7   0   -0.06    0.14
  -7   7   0   -0.08    0.12
  -7  -7   0   -0.03    0.19
  -7  -7   0    0.10    0.12
   7  -7   0    0.08    0.12
   7   7   0    0.06    0.20
   7   7   0    0.27    0.20
   7  -7   0   -0.30    0.29
   7   7   0   -0.05    0.18
   7   7   0    0.08    0.17
  -7   8   0    0.05    0.17
  -7   8   0    0.00    0.14
  -7   8   0   -0.14    0.24
  -7   8   0    0.13    0.15
  -7  -8   0    0.09    0.17
  -7  -8   0    0.26    0.22
  -7  -8   0    0.21    0.15
   7   8   0    0.03    0.18
   7  -8   0   -0.23    0.26
   7   8   0   -0.04    0.22
   7  -8   0    0.08    0.12
   7   8   0   -0.04    0.19
   7   8   0   -0.15    0.19
  -7   9   0   10.91    0.57
  -7  -9   0   11.90    0.50
  -7  -9   0   11.03    0.57
  -7   9   0   12.02    0.66
  -7   9   0   12.52    0.56
  -7  -9   0   11.45    0.59
   7   9   0   10.52    0.64
   7  -9   0   10.99    0.75
   7   9   0   11.75    0.67
   7   9   0   11.55    0.62
  -7  10   0   -0.05    0.20
  -7  10   0   -0.13    0.26
  -7  10   0   -0.05    0.14
  -7 -10   0    0.04    0.18
   7 -10   0   -0.30    0.28
   7  10   0   -0.36    0.22
   7  10   0    0.36    0.23
   7  10   0    0.03    0.28
  -7 -11   0    1.69    0.33
  -7  11   0    1.65    0.40
  -7  11   0    1.85    0.28
  -7  11   0    1.49    0.30
   7 -11   0    2.41    0.47
   7  11   0    1.39    0.34
   7  11   0    1.69    0.38
   7  11   0    1.09    0.40
  -7  12   0   -0.02    0.23
   7  12   0    0.08    0.31
   7  12   0    0.17    0.39
  -8   0   0   22.56    0.71
  -8   0   0   23.82    0.63
  -8   0   0   24.22    0.72
  -8   0   0   23.87    0.69
  -8   0   0   23.87    0.67
  -8   0   0   24.66    0.61
  -8   0   0   23.63    0.69
   8   0   0   23.72    0.65
   8   0   0   23.39    0.70
  -8  -1   0   -0.01    0.13
  -8   1   0    0.07    0.06
  -8  -1   0   -0.04    0.11
  -8  -1   0   -0.06    0.11
  -8  -1   0    0.23    0.13
  -8   1   0   -0.13    0.11
  -8   1   0    0.15    0.11
  -8   1   0    0.03    0.13
  -8   1   0   -0.07    0.07
  -8  -1   0   -0.19    0.08
  -8  -1   0   -0.12    0.06
  -8   1   0    0.13    0.11
  -8  -1   0    0.03    0.10
  -8  -1   0    0.02    0.10
   8  -1   0    0.10    0.11
   8   1   0   -0.06    0.09
   8  -1   0   -0.02    0.11
   8   1   0    0.02    0.08
   8   1   0    0.12    0.09
  -8   2   0    7.37    0.35
  -8  -2   0    7.91    0.32
  -8  -2   0    7.56    0.37
  -8   2   0    7.83    0.32
  -8   2   0    7.68    0.26
  -8  -2   0    7.33    0.31
  -8  -2   0    7.71    0.31
  -8  -2   0    7.62    0.37
  -8  -2   0    7.61    0.36
  -8  -2   0    7.28    0.34
  -8   2   0    7.60    0.38
  -8   2   0    7.30    0.36
  -8  -2   0    7.10    0.34
   8  -2   0    6.92    0.35
   8   2   0    7.65    0.34
   8   2   0    7.14    0.35
   8   2   0    7.23    0.30
   8  -2   0    6.97    0.35
   8   2   0    7.14    0.31
  -8  -3   0    0.06    0.13
  -8  -3   0    0.06    0.08
  -8   3   0    0.30    0.09
  -8  -3   0    0.13    0.15
  -8   3   0    0.04    0.10
  -8  -3   0   -0.06    0.14
  -8   3   0    0.06    0.14
  -8  -3   0   -0.10    0.13
  -8  -3   0   -0.04    0.09
  -8   3   0    0.04    0.12
  -8   3   0    0.00    0.15
  -8   3   0    0.06    0.14
   8   3   0   -0.04    0.11
   8  -3   0    0.18    0.15
   8  -3   0    0.09    0.12
   8   3   0   -0.09    0.11
   8   3   0   -0.04    0.10
   8   3   0    0.20    0.13
  -8  -4   0   32.73    0.87
  -8  -4   0   31.48    0.89
  -8   4   0   30.61    0.89
  -8  -4   0   32.05    0.92
  -8  -4   0   32.06    0.93
  -8   4   0   31.48    0.94
  -8   4   0   32.10    0.77
  -8   4   0   32.30    0.83
  -8  -4   0   30.83    0.91
  -8  -4   0   31.25    0.81
  -8   4   0   31.82    0.94
  -8  -4   0   31.80    0.82
  -8   4   0   32.36    0.93
   8   4   0   32.33    0.85
   8   4   0   31.58    0.93
   8   4   0   32.05    0.82
   8  -4   0   30.23    0.89
   8  -4   0   31.55    0.95
   8   4   0   31.87    0.90
   8   4   0   30.14    0.88
  -8  -5   0    0.16    0.12
  -8   5   0    0.03    0.12
  -8  -5   0   -0.01    0.16
  -8   5   0    0.11    0.17
  -8  -5   0    0.16    0.17
  -8   5   0   -0.02    0.13
  -8   5   0    0.12    0.17
  -8  -5   0   -0.12    0.15
  -8   5   0    0.04    0.18
   8  -5   0    0.17    0.24
   8   5   0    0.10    0.16
   8   5   0   -0.06    0.12
   8   5   0   -0.17    0.14
   8   5   0    0.14    0.15
   8   5   0    0.03    0.14
   8  -5   0   -0.01    0.13
  -8   6   0    1.13    0.22
  -8  -6   0    1.05    0.23
  -8  -6   0    1.25    0.23
  -8   6   0    1.23    0.22
  -8  -6   0    1.66    0.20
  -8   6   0    1.07    0.22
  -8   6   0    1.29    0.24
   8   6   0    1.46    0.25
   8  -6   0    1.13    0.20
   8  -6   0    0.99    0.30
   8   6   0    1.52    0.26
   8   6   0    1.12    0.22
   8   6   0    1.20    0.24
  -8   7   0   -0.06    0.20
  -8  -7   0    0.15    0.13
  -8   7   0    0.25    0.19
  -8  -7   0    0.03    0.19
  -8   7   0    0.11    0.15
  -8   7   0    0.14    0.14
  -8  -7   0    0.23    0.19
   8   7   0    0.27    0.20
   8  -7   0    0.06    0.12
   8   7   0    0.04    0.18
   8   7   0    0.04    0.19
   8   7   0   -0.08    0.17
   8  -7   0   -0.07    0.27
  -8   8   0    1.15    0.21
  -8  -8   0    1.54    0.28
  -8   8   0    1.44    0.27
  -8  -8   0    1.38    0.26
  -8   8   0    1.53    0.25
  -8   8   0    1.16    0.29
   8   8   0    1.80    0.29
   8  -8   0    1.05    0.38
   8  -8   0    1.39    0.22
   8   8   0    2.01    0.33
   8   8   0    1.63    0.30
  -8   9   0    0.14    0.16
  -8  -9   0    0.09    0.21
  -8   9   0    0.01    0.22
  -8  -9   0    0.12    0.24
  -8   9   0   -0.06    0.19
   8   9   0   -0.28    0.22
   8  -9   0    0.16    0.31
   8   9   0    0.35    0.26
   8  -9   0    0.11    0.15
   8   9   0    0.54    0.26
  -8  10   0    7.33    0.48
  -8  10   0    7.47    0.53
  -8 -10   0    8.63    0.56
  -8  10   0    7.01    0.55
   8  10   0    8.23    0.64
   8 -10   0    8.53    0.76
   8  10   0    9.40    0.63
   8  10   0    6.31    0.58
  -8  11   0    0.17    0.18
  -8  11   0    0.10    0.22
  -8 -11   0    0.40    0.26
  -8  11   0    0.33    0.29
   8  11   0    0.28    0.33
   8  11   0   -0.14    0.29
   8  11   0    0.61    0.32
   8 -11   0   -0.48    0.35
  -9   0   0    0.11    0.12
  -9   0   0   -0.22    0.14
  -9   0   0    0.06    0.11
  -9   0   0   -0.10    0.11
  -9   0   0    0.01    0.15
  -9   0   0   -0.09    0.06
   9   0   0   -0.08    0.13
   9   0   0    0.00    0.11
  -9   1   0   11.85    0.48
  -9  -1   0   11.32    0.39
  -9   1   0   11.75    0.47
  -9  -1   0   12.15    0.49
  -9   1   0   10.90    0.48
  -9   1   0   12.14    0.36
  -9  -1   0   12.18    0.48
  -9  -1   0   12.53    0.46
  -9  -1   0   12.71    0.44
  -9   1   0   12.04    0.43
  -9   1   0   11.87    0.50
  -9  -1   0   11.73    0.45
  -9  -1   0   12.20    0.49
   9  -1   0   11.10    0.47
   9   1   0   12.19    0.41
   9   1   0   10.91    0.41
   9  -1   0   11.69    0.44
   9   1   0   12.01    0.47
  -9   2   0   -0.10    0.12
  -9  -2   0   -0.02    0.14
  -9  -2   0   -0.24    0.13
  -9  -2   0   -0.13    0.14
  -9  -2   0   -0.03    0.13
  -9   2   0    0.02    0.15
  -9   2   0   -0.03    0.12
  -9  -2   0    0.01    0.09
  -9  -2   0    0.13    0.11
  -9  -2   0    0.02    0.14
  -9   2   0   -0.19    0.14
   9   2   0    0.09    0.09
   9  -2   0    0.02    0.13
   9   2   0   -0.13    0.11
   9  -2   0   -0.10    0.13
   9   2   0   -0.03    0.12
   9   2   0    0.05    0.11
  -9   3   0   15.39    0.49
  -9   3   0   14.54    0.58
  -9  -3   0   15.04    0.50
  -9  -3   0   15.07    0.56
  -9  -3   0   15.30    0.55
  -9  -3   0   15.58    0.57
  -9   3   0   14.95    0.58
  -9  -3   0   15.84    0.58
  -9   3   0   14.93    0.57
  -9  -3   0   15.15    0.53
   9  -3   0   14.52    0.56
   9   3   0   15.03    0.57
   9   3   0   15.50    0.54
   9   3   0   14.21    0.52
   9   3   0   14.75    0.56
   9   3   0   14.97    0.49
   9  -3   0   14.99    0.58
  -9   4   0    0.08    0.16
  -9  -4   0    0.10    0.12
  -9   4   0   -0.07    0.15
  -9  -4   0    0.19    0.16
  -9  -4   0   -0.09    0.15
  -9  -4   0   -0.02    0.09
  -9  -4   0    0.23    0.17
  -9  -4   0    0.06    0.15
  -9   4   0    0.00    0.17
  -9   4   0    0.13    0.14
   9  -4   0   -0.03    0.22
   9   4   0   -0.09    0.13
   9   4   0   -0.07    0.13
   9   4   0   -0.12    0.14
   9  -4   0    0.08    0.13
   9   4   0    0.04    0.14
   9   4   0    0.13    0.12
  -9   5   0    9.63    0.46
  -9   5   0    9.46    0.47
  -9  -5   0    9.02    0.46
  -9  -5   0   10.61    0.50
  -9   5   0    8.83    0.47
  -9   5   0    9.94    0.50
  -9  -5   0    9.60    0.39
  -9  -5   0    8.71    0.46
   9   5   0   10.42    0.47
   9   5   0   10.15    0.49
   9   5   0    9.54    0.49
   9  -5   0    8.71    0.52
   9  -5   0    9.98    0.47
   9   5   0    9.26    0.48
   9   5   0    9.42    0.40
  -9   6   0   -0.16    0.15
  -9  -6   0    0.05    0.19
  -9  -6   0    0.02    0.16
  -9  -6   0    0.11    0.13
  -9   6   0    0.25    0.20
  -9   6   0    0.01    0.15
  -9   6   0    0.13    0.20
   9   6   0    0.05    0.18
   9  -6   0    0.09    0.29
   9  -6   0   -0.16    0.13
   9   6   0   -0.20    0.16
   9   6   0   -0.14    0.17
   9   6   0   -0.02    0.15
  -9   7   0    5.08    0.43
  -9  -7   0    5.20    0.40
  -9   7   0    5.20    0.45
  -9   7   0    4.68    0.34
  -9  -7   0    4.99    0.45
  -9   7   0    4.40    0.37
   9  -7   0    4.41    0.51
   9  -7   0    4.93    0.34
   9   7   0    4.73    0.44
   9   7   0    3.89    0.40
   9   7   0    4.22    0.41
   9   7   0    4.49    0.37
  -9   8   0    0.21    0.20
  -9   8   0   -0.07    0.15
  -9   8   0   -0.29    0.18
  -9   8   0    0.33    0.19
  -9  -8   0    0.29    0.21
  -9  -8   0   -0.05    0.22
   9   8   0    0.17    0.23
   9   8   0   -0.61    0.19
   9   8   0   -0.06    0.20
   9  -8   0    0.34    0.36
   9  -8   0    0.23    0.16
  -9   9   0    1.65    0.26
  -9  -9   0    1.93    0.33
  -9   9   0    1.73    0.30
  -9  -9   0    1.63    0.31
  -9   9   0    1.60    0.34
  -9   9   0    1.76    0.28
   9   9   0    1.93    0.34
   9  -9   0    1.36    0.41
   9  -9   0    2.28    0.28
   9   9   0    1.57    0.33
   9   9   0    1.38    0.34
  -9  10   0    0.22    0.23
  -9  10   0   -0.08    0.15
  -9 -10   0    0.44    0.25
  -9  10   0   -0.26    0.26
  -9 -10   0   -0.03    0.24
   9  10   0   -0.09    0.21
   9  10   0    0.32    0.30
   9  10   0   -0.34    0.25
   9 -10   0   -0.48    0.38
  -9  11   0    0.59    0.22
  -9  11   0    0.21    0.25
   9  11   0    1.04    0.38
   9  11   0   -0.17    0.29
 -10   0   0   10.11    0.42
 -10   0   0   10.13    0.48
 -10   0   0   10.30    0.46
 -10   0   0   10.17    0.47
  10   0   0   10.48    0.42
  10   0   0    9.38    0.45
 -10  -1   0   -0.13    0.12
 -10  -1   0    0.09    0.17
 -10  -1   0   -0.14    0.12
 -10  -1   0    0.24    0.15
 -10   1   0    0.03    0.17
 -10  -1   0   -0.12    0.07
 -10   1   0   -0.04    0.14
 -10   1   0   -0.07    0.15
  10   1   0    0.09    0.11
  10   1   0    0.05    0.12
  10  -1   0   -0.02    0.13
  10   1   0   -0.09    0.14
  10  -1   0   -0.03    0.14
  10   1   0   -0.06    0.11
 -10  -2   0   15.64    0.61
 -10   2   0   16.44    0.61
 -10  -2   0   16.47    0.60
 -10  -2   0   16.11    0.56
 -10  -2   0   17.38    0.62
 -10  -2   0   16.48    0.57
 -10  -2   0   16.54    0.60
 -10   2   0   16.37    0.63
 -10   2   0   16.45    0.64
 -10  -2   0   16.48    0.52
 -10   2   0   15.92    0.61
  10   2   0   16.57    0.62
  10   2   0   16.57    0.53
  10   2   0   16.20    0.60
  10  -2   0   16.59    0.62
  10   2   0   16.57    0.54
  10  -2   0   15.62    0.59
 -10  -3   0   -0.08    0.15
 -10   3   0    0.11    0.16
 -10   3   0    0.06    0.17
 -10  -3   0    0.03    0.15
 -10  -3   0   -0.08    0.10
 -10  -3   0    0.05    0.14
 -10  -3   0   -0.20    0.15
 -10  -3   0   -0.05    0.13
 -10   3   0    0.10    0.17
 -10  -3   0   -0.06    0.10
  10  -3   0    0.03    0.19
  10   3   0   -0.03    0.14
  10   3   0    0.02    0.13
  10   3   0    0.05    0.13
  10   3   0   -0.14    0.13
  10   3   0    0.00    0.10
  10  -3   0   -0.07    0.13
 -10  -4   0    8.75    0.45
 -10  -4   0    9.23    0.47
 -10   4   0    8.71    0.45
 -10  -4   0    9.15    0.45
 -10   4   0    8.63    0.45
 -10   4   0    8.58    0.49
 -10  -4   0    9.49    0.48
 -10   4   0    9.28    0.47
 -10  -4   0    9.25    0.39
  10  -4   0    8.95    0.52
  10   4   0    9.53    0.47
  10   4   0    9.25    0.45
  10  -4   0    9.01    0.46
  10   4   0    8.88    0.43
  10   4   0    9.40    0.46
 -10   5   0    0.06    0.16
 -10   5   0   -0.14    0.15
 -10  -5   0   -0.22    0.14
 -10  -5   0    0.22    0.18
 -10  -5   0   -0.08    0.18
 -10   5   0    0.11    0.15
 -10   5   0    0.12    0.17
  10   5   0   -0.01    0.14
  10   5   0   -0.28    0.15
  10  -5   0    0.10    0.14
  10   5   0   -0.10    0.15
  10   5   0    0.21    0.16
  10  -5   0   -0.06    0.25
 -10   6   0    0.06    0.18
 -10  -6   0    0.03    0.19
 -10   6   0   -0.19    0.19
 -10  -6   0   -0.03    0.19
 -10  -6   0   -0.13    0.19
 -10   6   0    0.07    0.16
 -10   6   0    0.06    0.20
  10  -6   0    0.10    0.16
  10   6   0    0.12    0.18
  10   6   0    0.07    0.19
  10  -6   0    0.02    0.29
  10   6   0    0.14    0.17
  10   6   0    0.21    0.17
 -10  -7   0    0.24    0.19
 -10   7   0   -0.35    0.19
 -10   7   0    0.02    0.14
 -10  -7   0   -0.13    0.18
 -10   7   0   -0.03    0.18
 -10   7   0   -0.27    0.19
  10  -7   0   -0.21    0.32
  10   7   0    0.17    0.18
  10  -7   0   -0.17    0.13
  10   7   0   -0.13    0.18
  10   7   0    0.17    0.17
  10   7   0   -0.37    0.18
 -10   8   0    4.07    0.42
 -10   8   0    4.46    0.41
 -10  -8   0    4.82    0.45
 -10   8   0    5.20    0.49
 -10  -8   0    4.84    0.46
 -10   8   0    5.28    0.42
  10   8   0    4.85    0.49
  10   8   0    4.55    0.46
  10   8   0    4.40    0.47
  10  -8   0    3.87    0.55
  10  -8   0    5.93    0.40
 -10   9   0    0.01    0.21
 -10  -9   0    0.39    0.24
 -10  -9   0   -0.12    0.24
 -10   9   0    0.06    0.19
 -10   9   0    0.24    0.26
 -10   9   0   -0.22    0.16
  10   9   0    0.14    0.25
  10  -9   0   -0.45    0.35
  10   9   0   -0.30    0.24
  10  -9   0    0.30    0.16
  10   9   0    0.35    0.25
 -10  10   0    4.12    0.42
 -10 -10   0    3.99    0.47
 -10  10   0    3.51    0.42
 -10  10   0    3.35    0.45
 -10 -10   0    3.27    0.46
  10  10   0    2.27    0.42
  10  10   0    3.80    0.51
  10 -10   0    3.53    0.58
  10  10   0    4.41    0.52
 -11   0   0   -0.14    0.15
 -11   0   0   -0.02    0.15
 -11   0   0    0.02    0.17
 -11   0   0   -0.05    0.13
  11   0   0   -0.02    0.13
  11   0   0    0.10    0.14
 -11  -1   0   -0.14    0.16
 -11   1   0    0.00    0.12
 -11   1   0    0.12    0.16
 -11  -1   0   -0.13    0.15
 -11  -1   0    0.15    0.16
 -11   1   0    0.05    0.17
 -11  -1   0   -0.08    0.14
 -11   1   0    0.00    0.16
  11  -1   0    0.08    0.15
  11  -1   0   -0.13    0.14
  11   1   0    0.14    0.16
  11   1   0    0.22    0.15
  11   1   0    0.10    0.12
 -11  -2   0    0.07    0.17
 -11  -2   0    0.09    0.16
 -11  -2   0    0.04    0.16
 -11   2   0   -0.07    0.16
 -11   2   0    0.03    0.15
 -11  -2   0   -0.05    0.13
 -11  -2   0    0.11    0.13
 -11   2   0    0.01    0.16
 -11  -2   0    0.04    0.18
 -11   2   0    0.00    0.12
  11  -2   0    0.01    0.15
  11  -2   0    0.03    0.17
  11   2   0   -0.10    0.15
  11   2   0    0.05    0.16
 -11   3   0    3.39    0.33
 -11   3   0    4.32    0.36
 -11  -3   0    4.38    0.36
 -11  -3   0    4.19    0.34
 -11  -3   0    4.28    0.33
 -11  -3   0    4.14    0.30
 -11  -3   0    4.06    0.36
 -11   3   0    4.42    0.38
 -11   3   0    3.84    0.36
 -11  -3   0    4.53    0.35
  11  -3   0    3.85    0.36
  11   3   0    4.34    0.35
  11   3   0    4.79    0.36
  11   3   0    4.54    0.34
  11  -3   0    3.60    0.36
 -11  -4   0    0.15    0.18
 -11  -4   0    0.22    0.16
 -11   4   0   -0.22    0.17
 -11   4   0   -0.03    0.18
 -11  -4   0    0.23    0.19
 -11  -4   0   -0.35    0.15
 -11   4   0    0.24    0.19
  11   4   0    0.03    0.16
  11   4   0   -0.09    0.14
  11   4   0    0.11    0.16
  11   4   0    0.05    0.16
  11  -4   0    0.10    0.15
  11  -4   0    0.29    0.24
  11   4   0   -0.14    0.14
 -11  -5   0    4.89    0.41
 -11  -5   0    4.79    0.40
 -11   5   0    5.19    0.40
 -11   5   0    5.40    0.45
 -11  -5   0    5.20    0.39
 -11   5   0    4.97    0.41
 -11   5   0    5.37    0.42
  11   5   0    4.83    0.39
  11   5   0    5.39    0.39
  11  -5   0    5.25    0.40
  11   5   0    5.03    0.40
  11   5   0    4.33    0.37
  11  -5   0    4.61    0.46
 -11   6   0    0.00    0.18
 -11   6   0    0.12    0.18
 -11  -6   0   -0.08    0.18
 -11   6   0   -0.10    0.19
 -11  -6   0   -0.11    0.19
 -11   6   0   -0.06    0.16
 -11  -6   0    0.19    0.22
  11  -6   0    0.25    0.18
  11   6   0   -0.08    0.18
  11   6   0    0.21    0.17
  11  -6   0    0.04    0.30
  11   6   0    0.09    0.17
  11   6   0   -0.19    0.18
 -11  -7   0    7.58    0.49
 -11   7   0    7.26    0.50
 -11  -7   0    8.25    0.51
 -11   7   0    7.38    0.49
 -11   7   0    7.77    0.53
 -11   7   0    7.63    0.49
  11  -7   0    8.51    0.49
  11   7   0    8.19    0.53
  11   7   0    8.01    0.51
  11   7   0    8.48    0.54
  11  -7   0    7.01    0.64
 -11   8   0    0.19    0.24
 -11   8   0    0.20    0.23
 -11   8   0   -0.15    0.20
 -11  -8   0    0.06    0.21
 -11   8   0   -0.03    0.16
 -11  -8   0   -0.02    0.20
  11   8   0    0.15    0.24
  11   8   0    0.13    0.21
  11  -8   0    0.60    0.21
  11  -8   0    0.38    0.39
  11   8   0   -0.08    0.24
 -11   9   0    1.22    0.28
 -11   9   0    1.33    0.37
 -11   9   0    1.39    0.28
 -11   9   0    1.33    0.32
 -11  -9   0    1.08    0.30
 -11  -9   0    1.31    0.29
  11   9   0    1.21    0.33
  11   9   0    0.81    0.34
  11  -9   0    1.89    0.29
  11  -9   0    0.07    0.41
 -12   0   0    0.73    0.18
 -12   0   0    0.75    0.21
 -12   0   0    1.15    0.26
 -12   0   0    0.77    0.24
  12   0   0    0.87    0.23
 -12   1   0    0.26    0.18
 -12   1   0    0.22    0.18
 -12  -1   0    0.13    0.17
 -12   1   0   -0.16    0.17
 -12  -1   0    0.21    0.20
 -12  -1   0    0.31    0.20
 -12  -1   0   -0.15    0.15
  12   1   0    0.11    0.17
  12  -1   0    0.00    0.15
  12  -1   0   -0.08    0.15
  12   1   0    0.01    0.16
 -12  -2   0    1.50    0.27
 -12   2   0    1.75    0.27
 -12  -2   0    2.18    0.27
 -12   2   0    1.70    0.30
 -12  -2   0    1.57    0.28
 -12   2   0    1.52    0.27
 -12  -2   0    2.20    0.29
  12  -2   0    1.46    0.25
  12   2   0    1.91    0.28
  12   2   0    2.10    0.29
  12  -2   0    1.54    0.26
 -12  -3   0    0.14    0.16
 -12  -3   0    0.00    0.17
 -12   3   0   -0.23    0.16
 -12  -3   0    0.01    0.16
 -12  -3   0   -0.05    0.19
 -12   3   0    0.41    0.22
 -12  -3   0    0.05    0.18
 -12   3   0   -0.14    0.17
  12   3   0    0.09    0.17
  12   3   0    0.33    0.16
  12  -3   0    0.14    0.17
  12   3   0    0.03    0.15
  12  -3   0   -0.40    0.19
 -12  -4   0    3.59    0.38
 -12   4   0    3.67    0.37
 -12  -4   0    4.22    0.35
 -12   4   0    3.53    0.37
 -12   4   0    3.28    0.38
 -12  -4   0    3.68    0.38
 -12   4   0    4.02    0.42
 -12  -4   0    3.49    0.35
  12   4   0    3.27    0.34
  12  -4   0    3.48    0.40
  12  -4   0    3.54    0.38
  12   4   0    3.93    0.36
  12   4   0    3.28    0.35
  12   4   0    3.82    0.38
 -12  -5   0    0.07    0.17
 -12  -5   0   -0.03    0.19
 -12   5   0   -0.02    0.19
 -12   5   0   -0.04    0.21
 -12  -5   0   -0.24    0.18
 -12   5   0    0.01    0.21
  12   5   0   -0.30    0.15
  12   5   0    0.44    0.21
  12   5   0    0.12    0.18
  12  -5   0    0.15    0.27
  12  -5   0    0.19    0.19
 -12   6   0    0.40    0.22
 -12  -6   0    0.66    0.23
 -12   6   0    0.56    0.23
 -12   6   0    0.67    0.22
 -12   6   0    0.38    0.26
 -12  -6   0    0.53    0.24
 -12  -6   0    0.44    0.25
  12   6   0    0.60    0.21
  12   6   0    0.56    0.23
  12  -6   0    0.37    0.20
  12  -6   0    0.50    0.34
 -12   7   0   -0.24    0.17
 -12  -7   0   -0.10    0.20
 -12   7   0   -0.10    0.23
 -12   7   0    0.06    0.22
 -12  -7   0   -0.10    0.21
 -12   7   0    0.23    0.20
  12  -7   0   -0.78    0.31
  12   7   0   -0.07    0.19
  12   7   0    0.17    0.24
  12  -7   0    0.45    0.19
  12   7   0    0.62    0.24
 -12  -8   0    0.68    0.29
 -12   8   0    1.38    0.29
 -12  -8   0    1.46    0.30
 -12   8   0    0.60    0.26
 -12   8   0    0.78    0.29
 -12   8   0    0.55    0.27
  12  -8   0    1.44    0.29
  12   8   0    0.81    0.30
  12   8   0    0.81    0.29
  12  -8   0    0.88    0.44
  12   8   0    0.44    0.30
 -13   0   0    0.34    0.20
 -13   0   0    0.26    0.23
 -13   0   0   -0.02    0.16
  13   0   0    0.01    0.18
 -13  -1   0    0.12    0.17
 -13  -1   0   -0.10    0.19
 -13   1   0    0.25    0.18
 -13   1   0    0.08    0.19
 -13   1   0    0.04    0.21
 -13  -1   0    0.23    0.16
 -13  -1   0    0.16    0.20
  13  -1   0    0.29    0.20
  13   1   0   -0.06    0.17
  13   1   0    0.02    0.17
 -13   2   0   -0.16    0.18
 -13   2   0    0.18    0.18
 -13   2   0   -0.12    0.18
 -13  -2   0    0.02    0.16
 -13  -2   0   -0.09    0.18
 -13  -2   0    0.02    0.18
 -13  -2   0   -0.18    0.17
  13   2   0    0.04    0.17
  13  -2   0    0.04    0.17
  13   2   0    0.11    0.15
 -13   3   0    0.10    0.20
 -13  -3   0   -0.07    0.18
 -13   3   0   -0.09    0.19
 -13  -3   0    0.26    0.19
 -13  -3   0    0.18    0.21
 -13  -3   0   -0.18    0.19
 -13   3   0    0.08    0.18
 -13   3   0    0.02    0.16
  13  -3   0    0.00    0.18
  13   3   0    0.05    0.16
  13   3   0    0.09    0.19
  13  -3   0   -0.07    0.22
  13   3   0    0.57    0.20
 -13  -4   0    0.02    0.19
 -13  -4   0    0.15    0.21
 -13   4   0   -0.09    0.20
 -13   4   0    0.02    0.18
 -13  -4   0   -0.05    0.16
 -13   4   0    0.15    0.23
 -13  -4   0    0.22    0.19
  13   4   0    0.25    0.19
  13  -4   0    0.19    0.19
  13  -4   0   -0.04    0.24
  13   4   0    0.22    0.18
  13   4   0    0.20    0.18
 -13   5   0    1.01    0.30
 -13   5   0    0.51    0.24
 -13   5   0    1.04    0.28
 -13  -5   0    0.67    0.25
 -13  -5   0    1.02    0.25
 -13  -5   0    0.66    0.26
  13  -5   0    0.97    0.25
  13   5   0    0.81    0.24
  13   5   0    0.46    0.23
  13  -5   0    1.39    0.35
  13   5   0    1.17    0.27
 -13   6   0    0.25    0.24
 -13  -6   0    0.09    0.22
 -13   6   0   -0.27    0.22
 -13  -6   0    0.10    0.24
 -13  -6   0   -0.05    0.19
 -13   6   0   -0.03    0.21
 -13   6   0   -0.13    0.15
  13   6   0    0.48    0.23
  13   6   0    0.08    0.20
  13  -6   0   -0.19    0.33
  13  -6   0    0.36    0.23
 -13   7   0    1.22    0.30
 -13  -7   0    0.87    0.30
 -13   7   0    1.46    0.29
 -13  -7   0    1.38    0.29
 -13   7   0    1.20    0.33
 -13   7   0    1.21    0.31
  13   7   0    1.87    0.34
  13   7   0    1.56    0.32
  13  -7   0    1.88    0.32
  13  -7   0    1.17    0.42
 -14   0   0    0.88    0.25
 -14   0   0    0.72    0.25
 -14   0   0    1.06    0.29
  14   0   0    1.30    0.27
  14   0   0    1.04    0.26
 -14   1   0   -0.38    0.21
 -14   1   0    0.00    0.19
 -14  -1   0    0.05    0.18
 -14   1   0    0.14    0.19
 -14  -1   0   -0.38    0.17
 -14  -1   0   -0.09    0.18
  14   1   0    0.38    0.19
  14  -1   0    0.26    0.21
  14   1   0    0.05    0.18
 -14  -2   0    0.30    0.20
 -14  -2   0    0.20    0.24
 -14   2   0    0.04    0.19
 -14  -2   0   -0.15    0.16
 -14   2   0    0.25    0.22
 -14   2   0    0.44    0.23
 -14  -2   0    0.14    0.21
  14   2   0    0.38    0.17
  14   2   0    0.22    0.19
  14  -2   0    0.31    0.21
  14   2   0    0.25    0.20
 -14  -3   0    0.25    0.20
 -14   3   0   -0.44    0.17
 -14  -3   0   -0.09    0.19
 -14   3   0    0.08    0.21
 -14  -3   0   -0.18    0.17
 -14   3   0   -0.30    0.17
  14  -3   0   -0.06    0.17
  14   3   0    0.00    0.19
  14   3   0    0.57    0.20
  14   3   0   -0.14    0.15
 -14  -4   0    2.03    0.34
 -14   4   0    1.67    0.35
 -14   4   0    1.57    0.35
 -14   4   0    1.35    0.29
 -14  -4   0    2.11    0.32
 -14  -4   0    1.98    0.31
  14   4   0    1.97    0.30
  14  -4   0    1.63    0.33
  14   4   0    1.48    0.28
  14   4   0    1.91    0.30
 -14   5   0    0.29    0.25
 -14   5   0   -0.29    0.18
 -14   5   0   -0.19    0.20
 -14  -5   0   -0.22    0.22
 -14  -5   0   -0.12    0.22
  14   5   0    0.31    0.20
  14  -5   0   -0.31    0.31
  14   5   0    0.25    0.20
  14  -5   0    0.10    0.19
  14   5   0    0.24    0.21
 -14   6   0    0.79    0.26
 -14  -6   0    0.90    0.25
 -14  -6   0    0.60    0.30
 -14   6   0    0.49    0.27
 -14  -6   0    1.10    0.28
  14   6   0    1.38    0.26
  14  -6   0    0.44    0.24
  14   6   0    0.94    0.25
  14  -6   0    0.98    0.41
  14   6   0    0.85    0.27
 -15   0   0   -0.12    0.25
 -15   0   0   -0.05    0.17
 -15   0   0    0.03    0.20
  15   0   0    0.28    0.21
  15   0   0    0.54    0.23
 -15   1   0    1.51    0.29
 -15  -1   0    1.30    0.30
 -15  -1   0    1.34    0.35
 -15   1   0    1.49    0.31
 -15  -1   0    1.98    0.31
 -15   1   0    1.33    0.35
  15   1   0    1.55    0.31
  15   1   0    1.62    0.29
  15  -1   0    1.38    0.32
 -15  -2   0   -0.16    0.19
 -15   2   0    0.13    0.20
 -15   2   0   -0.18    0.20
 -15   2   0    0.15    0.20
 -15  -2   0    0.06    0.19
  15   2   0    0.17    0.20
  15   2   0    0.25    0.19
  15  -2   0    0.24    0.21
  15   2   0    0.49    0.22
 -15   3   0   -0.16    0.21
 -15  -3   0    0.31    0.24
 -15   3   0    0.04    0.20
 -15   3   0   -0.11    0.20
 -15  -3   0   -0.16    0.19
  15   3   0    0.50    0.20
  15   3   0    0.42    0.21
  15   3   0    0.61    0.24
  15  -3   0    0.30    0.22
 -15  -4   0    0.15    0.22
 -15  -4   0    0.28    0.25
 -15  -4   0    0.05    0.22
 -15   4   0    0.12    0.22
  15   4   0    0.59    0.22
  15   4   0    0.13    0.19
  15   4   0    0.38    0.20
   0 -13  -1   -0.27    0.23
   0  13   1   -0.65    0.29
   0  13   1    0.54    0.44
   0  12   1    0.10    0.29
   0  12   1    0.16    0.43
   0 -12  -1   -0.02    0.24
   0  11   1    0.08    0.27
   0  11   1    0.30    0.28
   0 -11  -1   -0.29    0.20
   0 -11  -1    0.13    0.17
   0  11   1   -0.14    0.25
   0  11   1   -0.50    0.36
   0  10   1    1.18    0.41
   0  10   1    1.37    0.31
   0 -10  -1    1.37    0.28
   0 -10  -1    2.34    0.27
   0  10   1    2.34    0.37
   0   9   1   -0.23    0.32
   0   9   1   -0.02    0.19
   0   9   1    0.30    0.24
   0   9   1    0.00    0.21
   0  -9  -1    0.14    0.20
   0  -9  -1   -0.03    0.13
   0   8   1    0.53    0.32
   0   8   1    0.32    0.10
   0   8   1    0.26    0.23
   0  -8  -1    0.37    0.20
   0   8   1    0.10    0.22
   0   8   1    0.37    0.22
   0  -8  -1    0.35    0.15
   0  -7  -1   -0.05    0.12
   0  -7  -1   -0.10    0.17
   0   7   1    0.21    0.17
   0   7   1   -0.23    0.26
   0   7   1   -0.02    0.18
   0   7   1    0.03    0.08
   0   7   1    0.18    0.21
   0   6   1    4.92    0.31
   0  -6  -1    4.70    0.33
   0   6   1    4.79    0.21
   0   6   1    5.14    0.35
   0   6   1    4.65    0.38
   0  -6  -1    4.58    0.25
   0   6   1    4.23    0.33
   0   6   1    4.73    0.16
   0   5   1   -0.13    0.11
   0   5   1   -0.18    0.11
   0   5   1   -0.07    0.06
   0   5   1    0.00    0.05
   0   5   1   -0.02    0.16
   0  -5  -1   -0.02    0.14
   0   5   1    0.00    0.15
   0  -5  -1    0.01    0.08
   0   4   1   99.76    2.16
   0   4   1   95.98    2.26
   0   4   1   99.52    2.17
   0   4   1   99.28    2.04
   0   4   1  102.14    2.22
   0  -4  -1  102.21    2.18
   0   4   1  101.45    2.11
   0  -4  -1   98.87    2.17
   0   3   1   -0.13    0.11
   0  -3  -1    0.10    0.09
   0   3   1   -0.03    0.05
   0  -3  -1   -0.07    0.06
   0   3   1   -0.12    0.08
   0  -3  -1    0.02    0.11
   0   3   1   -0.01    0.08
   0   3   1    0.02    0.12
   0   3   1   -0.04    0.05
   0  -2  -1   43.26    0.98
   0   2   1   45.41    1.00
   0   2   1   46.56    1.02
   0  -2  -1   45.24    1.00
   0   2   1   45.49    0.96
   0   2   1   44.66    1.04
   0   2   1   44.67    0.99
   0   2   1   45.53    0.94
   0  -2  -1   46.40    1.01
   0   1   1   -0.05    0.02
   0   1   1   -0.09    0.03
   0  -1  -1   -0.04    0.02
   0   1   1   -0.10    0.02
   0   1   1   -0.09    0.01
   0  -1  -1   -0.03    0.02
   0   1   1   -0.01    0.03
   0   0  -1   -0.20    0.01
   0   0   1   -0.19    0.01
   0   0  -1   -0.20    0.01
   0   0  -1   -0.21    0.01
   0   0   1   -0.19    0.00
   0   0   1   -0.20    0.01
   0   0  -1   -0.19    0.01
   0   0   1   -0.19    0.01
   0  -1   1   -0.03    0.02
   0   1  -1   -0.07    0.01
   0  -1   1   -0.08    0.02
   0   1  -1    0.04    0.02
   0   1  -1   -0.03    0.03
   0   1  -1   -0.07    0.02
   0   1  -1   -0.02    0.03
   0  -1   1    0.03    0.02
   0   1  -1   -0.12    0.03
   0   2  -1   46.60    1.02
   0  -2   1   45.15    1.00
   0  -2   1   45.84    1.00
   0   2  -1   46.71    0.98
   0   2  -1   44.51    1.00
   0   2  -1   42.94    0.92
   0  -2   1   46.99    0.92
   0   2  -1   47.11    1.00
   0   2  -1   41.81    1.04
   0   3  -1   -0.18    0.12
   0  -3   1    0.25    0.08
   0   3  -1   -0.08    0.08
   0   3  -1    0.00    0.03
   0   3  -1   -0.22    0.10
   0   3  -1   -0.05    0.10
   0  -3   1    0.07    0.10
   0  -3   1   -0.11    0.03
   0   3  -1   -0.07    0.09
   0  -4   1  102.22    2.18
   0   4  -1   96.46    2.28
   0   4  -1   99.08    2.19
   0   4  -1  102.55    2.16
   0   4  -1  101.67    2.21
   0  -4   1  100.60    2.18
   0   4  -1   98.73    2.02
   0   4  -1   99.86    2.16
   0   5  -1   -0.09    0.09
   0   5  -1    0.20    0.19
   0   5  -1   -0.01    0.11
   0   5  -1   -0.01    0.13
   0  -5   1    0.01    0.08
   0   5  -1   -0.07    0.04
   0   5  -1   -0.14    0.12
   0  -5   1    0.15    0.14
   0   6  -1    3.28    0.34
   0   6  -1    3.89    0.30
   0   6  -1    4.64    0.31
   0  -6   1    4.68    0.26
   0   6  -1    4.06    0.13
   0   6  -1    4.94    0.25
   0  -6   1    5.05    0.32
   0   6  -1    4.61    0.31
   0   7  -1   -0.11    0.27
   0  -7   1    0.07    0.16
   0   7  -1   -0.03    0.18
   0  -7   1    0.02    0.12
   0   7  -1    0.14    0.21
   0   7  -1   -0.09    0.11
   0   7  -1   -0.01    0.17
   0   8  -1    0.15    0.24
   0   8  -1    0.46    0.14
   0   8  -1    0.47    0.22
   0  -8   1    0.31    0.15
   0   8  -1    0.31    0.32
   0   8  -1    0.46    0.21
   0  -8   1    0.43    0.21
   0   9  -1    0.19    0.13
   0   9  -1   -0.22    0.19
   0   9  -1    0.08    0.25
   0   9  -1   -0.26    0.31
   0  -9   1   -0.02    0.14
   0  -9   1   -0.18    0.20
   0  10  -1    2.00    0.36
   0  10  -1    2.14    0.26
   0  10  -1    0.97    0.30
   0 -10   1    2.01    0.32
   0  10  -1    1.89    0.44
   0 -10   1    1.73    0.26
   0  11  -1    0.20    0.39
   0  11  -1    0.33    0.15
   0 -11   1   -0.31    0.21
   0 -11   1   -0.01    0.16
   0  11  -1   -0.03    0.25
   0  11  -1    0.08    0.30
   0  12  -1   -0.51    0.39
   0  12  -1   -0.31    0.25
   0 -12   1   -0.02    0.24
   0  13  -1   -0.50    0.42
   0 -13   1   -0.22    0.25
   0  13  -1    0.21    0.35
  -1 -13  -1   -0.29    0.22
  -1  13   1   -0.27    0.42
   1  13   1   -0.09    0.30
   1  13   1    0.16    0.48
   1 -13  -1    0.60    0.32
  -1  12   1    0.39    0.43
  -1 -12  -1    0.16    0.18
  -1 -12  -1   -0.27    0.22
  -1  12   1    0.49    0.33
   1  12   1    0.38    0.30
   1 -12  -1   -0.22    0.24
   1  12   1   -0.33    0.38
   1  12   1    0.10    0.14
   1  12   1    0.38    0.30
  -1 -11  -1    2.91    0.33
  -1  11   1    2.73    0.40
  -1  11   1    2.19    0.35
  -1  11   1    2.23    0.46
  -1 -11  -1    2.80    0.36
  -1  11   1    2.98    0.42
   1  11   1    2.50    0.41
   1 -11  -1    3.03    0.41
   1  11   1    2.92    0.43
   1  11   1    2.67    0.51
  -1  10   1    0.43    0.26
  -1 -10  -1    0.34    0.22
  -1  10   1    0.28    0.24
  -1 -10  -1    0.46    0.20
  -1  10   1    0.19    0.23
  -1  10   1    0.59    0.37
   1  10   1    0.38    0.27
   1 -10  -1    0.43    0.17
   1  10   1    0.54    0.27
   1  10   1    0.36    0.26
   1 -10  -1    0.48    0.24
   1  10   1    0.29    0.39
  -1   9   1    1.37    0.28
  -1   9   1    1.19    0.28
  -1   9   1    1.78    0.42
  -1   9   1    1.63    0.32
  -1  -9  -1    1.09    0.25
  -1  -9  -1    1.84    0.25
   1   9   1    1.21    0.29
   1  -9  -1    1.39    0.30
   1  -9  -1    1.30    0.20
   1   9   1    1.27    0.37
   1   9   1    1.30    0.31
   1   9   1    1.48    0.31
  -1   8   1    2.79    0.21
  -1  -8  -1    3.05    0.28
  -1  -8  -1    3.14    0.32
  -1   8   1    2.53    0.43
  -1   8   1    2.65    0.34
  -1   8   1    2.40    0.30
  -1   8   1    2.73    0.33
   1   8   1    2.53    0.34
   1   8   1    2.80    0.32
   1  -8  -1    3.20    0.37
   1  -8  -1    3.24    0.26
   1   8   1    3.10    0.45
  -1   7   1    0.95    0.32
  -1  -7  -1    0.57    0.15
  -1  -7  -1    0.78    0.20
  -1   7   1    0.89    0.23
  -1   7   1    0.91    0.24
  -1   7   1    0.67    0.09
  -1   7   1    0.68    0.12
  -1   7   1    0.80    0.22
   1  -7  -1    0.86    0.23
   1   7   1    0.29    0.27
   1   7   1    0.75    0.21
   1   7   1    0.73    0.21
   1   7   1    0.74    0.11
   1   7   1    0.73    0.23
   1  -7  -1    0.72    0.15
  -1   6   1    0.03    0.14
  -1   6   1    0.06    0.06
  -1   6   1   -0.14    0.13
  -1  -6  -1    0.05    0.11
  -1   6   1   -0.04    0.16
  -1   6   1   -0.06    0.07
  -1   6   1   -0.13    0.20
  -1  -6  -1    0.15    0.15
   1   6   1   -0.08    0.06
   1   6   1   -0.03    0.14
   1   6   1    0.04    0.04
   1   6   1   -0.26    0.19
   1   6   1    0.17    0.17
   1  -6  -1    0.12    0.18
   1  -6  -1   -0.11    0.08
   1   6   1   -0.19    0.16
  -1   5   1    4.10    0.16
  -1   5   1    4.01    0.26
  -1  -5  -1    4.13    0.23
  -1   5   1    4.17    0.20
  -1   5   1    4.22    0.28
  -1  -5  -1    4.28    0.26
  -1   5   1    3.20    0.30
  -1  -5  -1    4.13    0.24
  -1   5   1    4.19    0.30
   1  -5  -1    4.39    0.31
   1   5   1    3.68    0.24
   1  -5  -1    4.19    0.21
   1   5   1    4.06    0.13
   1   5   1    3.84    0.29
   1   5   1    4.39    0.29
   1   5   1    4.02    0.30
   1   5   1    4.20    0.17
  -1  -4  -1    5.41    0.24
  -1   4   1    5.58    0.18
  -1   4   1    5.93    0.28
  -1   4   1    5.36    0.21
  -1  -4  -1    5.52    0.24
  -1   4   1    5.43    0.25
  -1   4   1    5.64    0.29
  -1  -4  -1    5.68    0.24
   1   4   1    4.91    0.29
   1  -4  -1    5.36    0.29
   1   4   1    5.55    0.16
   1  -4  -1    5.75    0.21
   1   4   1    5.93    0.28
   1   4   1    5.30    0.24
   1   4   1    6.26    0.28
   1   4   1    5.96    0.19
  -1  -3  -1   45.43    1.01
  -1   3   1   46.58    1.06
  -1  -3  -1   44.60    1.03
  -1  -3  -1   41.10    1.01
  -1   3   1   45.23    0.99
  -1   3   1   44.50    1.01
  -1   3   1   44.15    1.02
  -1   3   1   45.01    0.95
  -1   3   1   45.80    1.10
   1   3   1   44.42    0.93
   1   3   1   46.22    0.95
   1   3   1   41.84    1.05
   1   3   1   44.86    1.03
   1   3   1   42.49    1.02
   1  -3  -1   46.19    1.06
   1   3   1   45.95    1.03
   1  -3  -1   44.00    0.99
  -1  -2  -1   25.87    0.62
  -1   2   1   25.72    0.58
  -1   2   1   26.52    0.60
  -1  -2  -1   27.43    0.60
  -1   2   1   25.96    0.60
  -1  -2  -1   25.80    0.61
  -1   2   1   24.11    0.65
  -1   2   1   26.79    0.61
   1   2   1   26.66    0.61
   1  -2  -1   26.12    0.58
   1   2   1   25.56    0.62
   1   2   1   26.80    0.56
   1   2   1   26.67    0.56
   1   2   1   25.68    0.62
   1  -2  -1   25.99    0.62
   1   2   1   25.79    0.63
  -1   1   1   19.55    0.48
  -1  -1  -1   20.20    0.47
  -1   1   1   20.09    0.45
  -1  -1  -1   21.04    0.43
  -1   1   1   19.58    0.47
  -1   1   1   20.38    0.45
  -1   1   1   20.38    0.44
  -1   1   1   20.47    0.45
  -1  -1  -1   20.31    0.47
   1   1   1   20.57    0.44
   1  -1  -1   19.93    0.46
   1   1   1   20.82    0.46
   1   1   1   19.87    0.45
   1  -1  -1   20.31    0.44
  -1   0   1   -0.07    0.02
  -1   0  -1   -0.07    0.02
  -1   0  -1   -0.08    0.02
  -1   0  -1   -0.03    0.02
  -1   0  -1   -0.05    0.01
  -1   0  -1   -0.05    0.02
  -1   0   1   -0.06    0.02
  -1   0   1   -0.09    0.01
  -1   0   1   -0.08    0.02
  -1   0  -1   -0.08    0.02
  -1   0   1   -0.08    0.02
  -1   0   1   -0.07    0.02
   1   0   1   -0.06    0.01
   1   0  -1   -0.06    0.02
   1   0   1   -0.04    0.02
   1   0  -1   -0.11    0.02
  -1   1  -1   20.71    0.47
  -1  -1   1   21.13    0.48
  -1   1  -1   20.85    0.49
  -1  -1   1   20.66    0.46
  -1   1  -1   20.68    0.45
  -1   1  -1   21.23    0.48
  -1   1  -1   19.48    0.45
  -1  -1   1   21.04    0.43
  -1  -1   1   20.67    0.46
  -1  -1   1   20.83    0.47
  -1  -1   1   20.20    0.45
  -1   1  -1   20.33    0.48
  -1   1  -1   21.08    0.44
   1  -1   1   21.10    0.48
   1   1  -1   21.21    0.47
   1   1  -1   21.07    0.46
   1  -1   1   21.05    0.45
   1   1  -1   20.80    0.46
   1   1  -1   20.68    0.47
   1   1  -1   20.53    0.45
  -1   2  -1   26.24    0.61
  -1   2  -1   26.38    0.63
  -1   2  -1   26.84    0.57
  -1  -2   1   25.37    0.60
  -1   2  -1   26.62    0.62
  -1   2  -1   24.93    0.65
  -1  -2   1   24.33    0.60
  -1   2  -1   26.30    0.59
  -1  -2   1   26.55    0.62
   1   2  -1   24.99    0.60
   1   2  -1   27.25    0.59
   1   2  -1   26.32    0.62
   1   2  -1   26.25    0.63
   1  -2   1   26.81    0.64
   1  -2   1   25.00    0.59
   1  -2   1   26.57    0.57
   1   2  -1   26.39    0.59
  -1   3  -1   45.64    0.95
  -1   3  -1   44.12    1.05
  -1   3  -1   46.64    1.02
  -1  -3   1   43.68    1.03
  -1   3  -1   45.88    1.03
  -1   3  -1   46.78    1.11
  -1  -3   1   44.79    1.02
  -1   3  -1   45.54    1.03
   1  -3   1   43.77    1.05
   1  -3   1   42.94    1.00
   1   3  -1   40.77    1.06
   1  -3   1   46.43    0.95
   1   3  -1   46.61    1.01
   1   3  -1   42.99    1.04
   1   3  -1   46.81    1.03
   1   3  -1   46.27    1.00
  -1   4  -1    5.66    0.26
  -1   4  -1    5.87    0.18
  -1  -4   1    5.34    0.23
  -1  -4   1    5.64    0.24
  -1   4  -1    5.79    0.34
  -1   4  -1    5.55    0.24
  -1   4  -1    6.24    0.29
  -1   4  -1    5.70    0.26
   1  -4   1    5.90    0.28
   1   4  -1    5.54    0.26
   1   4  -1    5.81    0.23
   1  -4   1    5.84    0.22
   1   4  -1    5.59    0.28
   1   4  -1    5.69    0.26
   1   4  -1    5.64    0.30
  -1   5  -1    4.10    0.16
  -1  -5   1    4.48    0.26
  -1   5  -1    3.88    0.27
  -1   5  -1    4.25    0.27
  -1   5  -1    4.67    0.27
  -1   5  -1    4.86    0.37
  -1   5  -1    3.91    0.23
  -1  -5   1    4.42    0.24
   1   5  -1    4.05    0.26
   1  -5   1    4.43    0.30
   1   5  -1    4.60    0.28
   1   5  -1    4.19    0.27
   1   5  -1    3.90    0.33
   1   5  -1    4.55    0.24
   1  -5   1    4.15    0.21
  -1  -6   1   -0.18    0.10
  -1   6  -1    0.15    0.18
  -1   6  -1   -0.04    0.22
  -1   6  -1   -0.11    0.10
  -1  -6   1    0.09    0.12
  -1   6  -1    0.15    0.14
  -1   6  -1   -0.06    0.13
  -1   6  -1    0.11    0.06
   1   6  -1    0.03    0.15
   1   6  -1    0.21    0.11
   1  -6   1   -0.07    0.16
   1   6  -1    0.00    0.14
   1   6  -1    0.27    0.22
   1   6  -1    0.10    0.14
   1  -6   1    0.09    0.10
  -1   7  -1    0.62    0.29
  -1   7  -1    0.65    0.24
  -1  -7   1    1.11    0.22
  -1   7  -1    0.62    0.19
  -1   7  -1    0.51    0.14
  -1  -7   1    0.70    0.17
  -1   7  -1    0.50    0.20
   1  -7   1    0.86    0.16
   1   7  -1    0.29    0.28
   1   7  -1    0.68    0.20
   1   7  -1    0.87    0.24
   1  -7   1    1.17    0.24
   1   7  -1    0.41    0.20
   1   7  -1    0.73    0.14
  -1   8  -1    2.74    0.24
  -1   8  -1    2.25    0.29
  -1   8  -1    3.29    0.46
  -1  -8   1    2.39    0.29
  -1   8  -1    3.09    0.25
  -1   8  -1    3.35    0.38
  -1   8  -1    3.04    0.30
  -1  -8   1    3.19    0.30
   1   8  -1    3.12    0.36
   1   8  -1    2.74    0.32
   1  -8   1    2.43    0.24
   1   8  -1    2.85    0.44
   1  -8   1    3.00    0.34
   1   8  -1    2.74    0.23
   1   8  -1    2.36    0.30
  -1   9  -1    1.39    0.26
  -1   9  -1    1.61    0.20
  -1   9  -1    0.60    0.33
  -1  -9   1    1.53    0.27
  -1   9  -1    1.39    0.28
  -1  -9   1    1.24    0.22
  -1   9  -1    1.40    0.33
  -1   9  -1    1.32    0.20
   1   9  -1    0.83    0.27
   1   9  -1    1.91    0.34
   1  -9   1    1.07    0.25
   1  -9   1    1.18    0.21
   1   9  -1    1.35    0.27
   1   9  -1    1.45    0.41
  -1  10  -1    0.36    0.21
  -1  10  -1    0.84    0.30
  -1 -10   1    0.44    0.23
  -1  10  -1    0.41    0.15
  -1  10  -1    0.04    0.32
  -1 -10   1    0.39    0.19
   1  10  -1    0.49    0.30
   1  10  -1    0.62    0.40
   1  10  -1    0.44    0.17
   1 -10   1    0.27    0.24
   1 -10   1    0.69    0.18
  -1  11  -1    2.67    0.51
  -1  11  -1    2.96    0.44
  -1 -11   1    2.59    0.32
  -1 -11   1    2.39    0.34
   1  11  -1    3.37    0.46
   1  11  -1    2.76    0.41
   1  11  -1    2.18    0.53
   1  11  -1    2.93    0.34
   1 -11   1    2.80    0.40
  -1 -12   1    0.45    0.21
  -1  12  -1   -0.10    0.34
  -1  12  -1    0.12    0.30
  -1 -12   1    0.12    0.20
   1 -12   1   -0.17    0.24
   1  12  -1    0.57    0.18
   1  12  -1   -0.03    0.42
   1  12  -1    0.36    0.33
  -1 -13   1    0.36    0.26
  -1  13  -1    0.71    0.39
  -1  13  -1    0.14    0.45
   1  13  -1    0.44    0.49
   1  13  -1    0.58    0.36
   1 -13   1   -0.25    0.26
  -2  13   1   -0.24    0.35
  -2 -13  -1    0.57    0.23
  -2 -13  -1    0.13    0.24
   2  13   1    0.56    0.19
   2  13   1    1.24    0.52
   2  13   1    0.60    0.32
   2 -13  -1   -0.26    0.26
  -2  12   1   -0.14    0.39
  -2 -12  -1   -0.27    0.19
  -2 -12  -1    0.04    0.19
  -2  12   1   -0.44    0.25
   2  12   1    0.09    0.29
   2 -12  -1    0.15    0.25
   2  12   1    0.01    0.41
  -2  11   1   -0.17    0.24
  -2  11   1    0.12    0.37
  -2 -11  -1   -0.24    0.19
  -2  11   1    0.05    0.22
  -2 -11  -1    0.14    0.19
  -2  11   1   -0.35    0.26
   2 -11  -1   -0.30    0.25
   2  11   1    0.46    0.40
   2  11   1   -0.12    0.25
   2  11   1    0.42    0.29
  -2 -10  -1    0.21    0.18
  -2 -10  -1   -0.11    0.17
  -2  10   1    0.06    0.26
  -2  10   1   -0.07    0.21
  -2  10   1    0.17    0.36
   2 -10  -1    0.20    0.24
   2  10   1   -0.24    0.24
   2  10   1    0.20    0.25
   2  10   1   -0.48    0.20
   2  10   1    0.07    0.37
  -2  -9  -1    7.81    0.44
  -2   9   1    8.24    0.51
  -2  -9  -1    8.13    0.44
  -2   9   1    8.29    0.52
  -2   9   1    7.65    0.60
  -2   9   1    9.30    0.38
   2   9   1    7.93    0.55
   2   9   1    7.02    0.58
   2   9   1    8.73    0.53
   2   9   1    8.69    0.54
   2  -9  -1    7.71    0.51
   2  -9  -1    8.00    0.37
  -2   8   1    1.28    0.26
  -2  -8  -1    1.87    0.24
  -2   8   1    1.81    0.18
  -2  -8  -1    1.95    0.26
  -2   8   1    1.32    0.28
  -2   8   1    1.76    0.37
  -2   8   1    1.66    0.28
   2   8   1    1.97    0.32
   2   8   1    1.49    0.28
   2  -8  -1    2.23    0.22
   2   8   1    2.19    0.37
   2  -8  -1    1.55    0.29
   2   8   1    1.78    0.30
  -2   7   1    0.42    0.10
  -2   7   1    0.64    0.21
  -2  -7  -1    0.29    0.15
  -2   7   1    0.29    0.20
  -2   7   1    0.31    0.11
  -2   7   1    0.30    0.20
  -2   7   1    0.27    0.29
  -2  -7  -1    0.25    0.14
   2   7   1    0.32    0.21
   2   7   1    0.23    0.20
   2   7   1    0.12    0.24
   2   7   1    0.28    0.17
   2  -7  -1    0.33    0.12
   2  -7  -1    0.58    0.22
  -2   6   1    2.99    0.17
  -2   6   1    2.77    0.33
  -2   6   1    3.57    0.29
  -2   6   1    3.56    0.28
  -2   6   1    3.11    0.20
  -2  -6  -1    3.21    0.28
  -2   6   1    2.78    0.27
  -2  -6  -1    3.04    0.25
  -2  -6  -1    3.57    0.25
   2  -6  -1    2.89    0.19
   2   6   1    3.06    0.11
   2   6   1    3.11    0.16
   2   6   1    2.62    0.26
   2   6   1    3.46    0.28
   2  -6  -1    2.98    0.30
   2   6   1    3.48    0.32
   2   6   1    3.43    0.29
  -2   5   1    3.91    0.33
  -2   5   1    3.92    0.27
  -2   5   1    3.88    0.18
  -2  -5  -1    4.16    0.24
  -2   5   1    4.43    0.27
  -2  -5  -1    4.27    0.24
  -2   5   1    4.35    0.21
  -2   5   1    3.70    0.26
  -2  -5  -1    3.97    0.23
   2   5   1    4.75    0.28
   2   5   1    4.07    0.17
   2  -5  -1    4.42    0.33
   2   5   1    4.38    0.25
   2  -5  -1    3.96    0.19
   2   5   1    4.11    0.28
   2   5   1    4.00    0.14
   2   5   1    3.35    0.29
  -2  -4  -1   17.82    0.51
  -2  -4  -1   18.07    0.51
  -2   4   1   17.58    0.54
  -2   4   1   16.66    0.57
  -2   4   1   17.52    0.48
  -2   4   1   17.16    0.50
  -2   4   1   18.16    0.51
  -2  -4  -1   17.93    0.48
  -2   4   1   17.45    0.44
   2   4   1   18.39    0.42
   2   4   1   18.06    0.52
   2   4   1   17.60    0.40
   2   4   1   17.77    0.54
   2   4   1   16.14    0.51
   2   4   1   17.14    0.51
   2  -4  -1   17.87    0.44
  -2  -3  -1    6.51    0.24
  -2   3   1    5.80    0.24
  -2   3   1    5.75    0.26
  -2  -3  -1    6.09    0.22
  -2   3   1    6.02    0.23
  -2  -3  -1    6.18    0.24
  -2   3   1    6.34    0.32
  -2   3   1    6.56    0.21
  -2   3   1    6.20    0.25
   2  -3  -1    5.97    0.18
   2  -3  -1    6.49    0.28
   2   3   1    6.30    0.26
   2   3   1    6.30    0.17
   2   3   1    5.86    0.24
   2   3   1    6.20    0.19
   2   3   1    6.06    0.24
   2   3   1    5.68    0.26
  -2  -2  -1    1.23    0.12
  -2   2   1    1.10    0.13
  -2  -2  -1    1.21    0.11
  -2   2   1    1.23    0.11
  -2   2   1    1.40    0.11
  -2   2   1    1.16    0.14
  -2  -2  -1    1.37    0.07
  -2  -2  -1    1.32    0.10
  -2   2   1    1.48    0.13
  -2   2   1    1.34    0.11
  -2  -2  -1    1.44    0.13
   2  -2  -1    1.37    0.07
   2   2   1    1.24    0.10
   2   2   1    1.02    0.11
   2  -2  -1    1.70    0.15
   2   2   1    1.28    0.07
   2   2   1    1.40    0.13
   2   2   1    1.13    0.11
  -2   1   1   69.62    1.51
  -2   1   1   70.29    1.47
  -2   1   1   68.98    1.53
  -2  -1  -1   73.31    1.53
  -2  -1  -1   70.85    1.46
  -2  -1  -1   69.53    1.51
  -2   1   1   73.15    1.50
  -2   1   1   71.67    1.48
  -2   1   1   72.23    1.54
  -2  -1  -1   70.65    1.52
  -2  -1  -1   71.83    1.54
   2   1   1   70.80    1.47
   2   1   1   72.23    1.52
   2   1   1   72.13    1.47
   2  -1  -1   67.67    1.48
   2  -1  -1   69.86    1.49
   2  -1  -1   71.84    1.50
  -2   0  -1   -0.02    0.03
  -2   0   1    0.00    0.02
  -2   0   1   -0.06    0.03
  -2   0  -1   -0.01    0.03
  -2   0   1   -0.03    0.04
  -2   0   1   -0.02    0.03
  -2   0   1   -0.01    0.03
  -2   0  -1    0.03    0.04
  -2   0  -1   -0.04    0.04
  -2   0  -1   -0.03    0.03
  -2   0  -1    0.01    0.02
  -2   0   1   -0.02    0.03
  -2   0   1    0.01    0.03
  -2   0   1    0.00    0.03
  -2   0  -1    0.00    0.03
   2   0   1   -0.01    0.02
   2   0  -1    0.03    0.02
   2   0  -1   -0.02    0.03
   2   0   1   -0.01    0.03
   2   0   1    0.02    0.02
  -2   1  -1   71.03    1.56
  -2  -1   1   74.39    1.52
  -2  -1   1   73.93    1.49
  -2  -1   1   73.91    1.57
  -2  -1   1   72.04    1.54
  -2   1  -1   72.61    1.59
  -2  -1   1   74.02    1.52
  -2   1  -1   72.75    1.54
  -2  -1   1   72.18    1.57
  -2   1  -1   75.22    1.50
  -2   1  -1   71.59    1.54
  -2  -1   1   71.77    1.54
   2   1  -1   73.37    1.57
   2   1  -1   72.10    1.54
   2  -1   1   71.51    1.53
   2  -1   1   74.45    1.52
  -2   2  -1    1.44    0.10
  -2   2  -1    1.53    0.14
  -2   2  -1    1.62    0.12
  -2  -2   1    1.40    0.11
  -2   2  -1    1.31    0.14
  -2  -2   1    1.56    0.13
  -2  -2   1    1.36    0.12
  -2   2  -1    0.98    0.11
  -2  -2   1    1.48    0.08
  -2   2  -1    1.41    0.13
  -2   2  -1    1.24    0.08
  -2  -2   1    1.64    0.13
   2  -2   1    1.42    0.15
   2   2  -1    1.47    0.11
   2   2  -1    1.16    0.12
   2   2  -1    1.31    0.10
   2   2  -1    1.38    0.12
   2   2  -1    1.12    0.11
   2  -2   1    1.28    0.10
  -2   3  -1    6.18    0.19
  -2  -3   1    6.47    0.26
  -2  -3   1    6.41    0.25
  -2   3  -1    6.08    0.24
  -2  -3   1    6.35    0.23
  -2   3  -1    6.03    0.27
  -2   3  -1    5.99    0.25
  -2   3  -1    6.39    0.30
  -2   3  -1    5.82    0.20
  -2  -3   1    5.96    0.23
   2   3  -1    5.96    0.25
   2  -3   1    5.96    0.29
   2   3  -1    6.04    0.26
   2   3  -1    6.25    0.16
   2  -3   1    5.77    0.19
   2   3  -1    6.37    0.21
   2   3  -1    6.00    0.26
   2   3  -1    6.07    0.22
   2  -3   1    6.35    0.20
  -2  -4   1   17.96    0.51
  -2   4  -1   18.06    0.52
  -2   4  -1   18.63    0.51
  -2   4  -1   18.23    0.50
  -2   4  -1   17.86    0.59
  -2   4  -1   17.63    0.53
  -2   4  -1   17.58    0.44
  -2  -4   1   17.22    0.49
  -2  -4   1   17.33    0.51
   2  -4   1   17.80    0.44
   2  -4   1   16.52    0.45
   2   4  -1   17.65    0.53
   2   4  -1   18.49    0.49
   2   4  -1   17.82    0.46
   2  -4   1   17.73    0.57
   2   4  -1   17.92    0.52
   2   4  -1   18.10    0.54
  -2   5  -1    4.67    0.27
  -2   5  -1    4.17    0.18
  -2  -5   1    4.01    0.25
  -2   5  -1    4.62    0.30
  -2   5  -1    4.47    0.27
  -2   5  -1    4.30    0.36
  -2   5  -1    4.03    0.24
  -2  -5   1    4.57    0.25
   2  -5   1    4.66    0.18
   2   5  -1    4.40    0.31
   2   5  -1    3.91    0.22
   2  -5   1    4.12    0.20
   2  -5   1    4.49    0.32
   2   5  -1    4.32    0.27
   2   5  -1    4.36    0.28
   2   5  -1    4.33    0.25
  -2   6  -1    3.35    0.27
  -2   6  -1    3.03    0.17
  -2   6  -1    3.39    0.36
  -2  -6   1    3.50    0.24
  -2  -6   1    3.60    0.26
  -2   6  -1    2.77    0.25
  -2   6  -1    3.42    0.31
  -2   6  -1    3.38    0.23
   2   6  -1    3.18    0.29
   2   6  -1    2.57    0.29
   2  -6   1    3.29    0.16
   2   6  -1    3.51    0.27
   2  -6   1    3.04    0.21
   2   6  -1    3.53    0.23
   2  -6   1    3.33    0.31
   2   6  -1    3.15    0.28
  -2  -7   1    0.44    0.16
  -2   7  -1    0.23    0.11
  -2   7  -1    0.29    0.26
  -2   7  -1    0.41    0.23
  -2   7  -1    0.48    0.10
  -2   7  -1    0.41    0.13
  -2  -7   1    0.29    0.15
  -2   7  -1    0.11    0.17
  -2   7  -1    0.45    0.17
   2  -7   1    0.38    0.22
   2   7  -1    0.28    0.13
   2   7  -1    0.34    0.20
   2   7  -1    0.37    0.27
   2   7  -1    0.37    0.20
   2   7  -1    0.51    0.21
   2  -7   1    0.45    0.14
  -2   8  -1    2.04    0.39
  -2   8  -1    1.74    0.26
  -2   8  -1    1.73    0.31
  -2   8  -1    1.25    0.26
  -2   8  -1    1.82    0.21
  -2  -8   1    1.75    0.24
  -2   8  -1    2.25    0.22
  -2  -8   1    1.94    0.26
   2  -8   1    1.95    0.21
   2   8  -1    1.23    0.26
   2   8  -1    1.64    0.36
   2  -8   1    1.46    0.28
   2   8  -1    1.93    0.32
   2   8  -1    1.68    0.28
  -2  -9   1    7.77    0.44
  -2   9  -1    8.10    0.46
  -2   9  -1    8.14    0.60
  -2  -9   1    8.25    0.46
  -2   9  -1    9.03    0.56
  -2   9  -1    8.08    0.38
   2   9  -1    7.88    0.50
   2  -9   1    8.60    0.39
   2   9  -1    7.78    0.66
   2   9  -1    8.71    0.55
   2  -9   1    8.12    0.53
   2   9  -1    8.02    0.53
  -2  10  -1    0.01    0.30
  -2 -10   1   -0.20    0.18
  -2  10  -1    0.18    0.19
  -2  10  -1    0.17    0.29
  -2 -10   1    0.04    0.17
  -2  10  -1   -0.08    0.24
   2  10  -1   -0.09    0.23
   2 -10   1   -0.12    0.21
   2  10  -1    0.10    0.37
  -2 -11   1   -0.04    0.20
  -2 -11   1    0.11    0.19
  -2  11  -1    0.37    0.39
  -2  11  -1    0.19    0.30
   2 -11   1   -0.60    0.20
   2  11  -1    0.09    0.30
   2  11  -1   -0.28    0.36
   2  11  -1    0.11    0.15
  -2 -12   1   -0.09    0.21
  -2  12  -1   -0.01    0.32
  -2  12  -1    0.21    0.41
  -2 -12   1   -0.09    0.19
   2  12  -1   -0.26    0.41
   2  12  -1    0.51    0.19
   2  12  -1    0.44    0.31
   2 -12   1   -0.29    0.24
  -2 -13   1    0.32    0.22
  -2  13  -1    0.36    0.42
  -2 -13   1   -0.26    0.20
  -2  13  -1   -0.06    0.41
   2  13  -1    0.43    0.17
   2 -13   1    0.08    0.31
   2  13  -1   -0.16    0.31
   2  13  -1    0.09    0.34
   2  13  -1    0.14    0.44
  -3 -13  -1   -0.12    0.20
  -3 -13  -1    0.18    0.23
   3  13   1    0.04    0.31
   3 -13  -1   -0.28    0.30
   3  13   1    0.67    0.19
  -3 -12  -1   -0.40    0.17
  -3 -12  -1    0.29    0.20
  -3  12   1   -0.39    0.24
  -3  12   1   -0.37    0.37
   3  12   1   -0.03    0.36
   3  12   1    0.21    0.26
   3 -12  -1   -0.16    0.29
  -3  11   1   -0.36    0.28
  -3  11   1    0.37    0.24
  -3 -11  -1    0.06    0.18
  -3  11   1    0.08    0.23
  -3 -11  -1   -0.08    0.19
   3 -11  -1    0.34    0.30
   3  11   1   -0.19    0.37
   3  11   1    0.16    0.26
  -3  10   1    1.06    0.31
  -3 -10  -1    1.25    0.25
  -3  10   1    0.53    0.35
  -3  10   1    0.75    0.26
  -3  10   1    0.67    0.26
  -3 -10  -1    0.58    0.20
   3 -10  -1    0.76    0.29
   3  10   1    0.44    0.28
   3  10   1    0.93    0.31
   3  10   1    0.87    0.30
   3  10   1    0.49    0.36
  -3   9   1    1.00    0.35
  -3   9   1    0.67    0.15
  -3  -9  -1    0.45    0.18
  -3   9   1    0.72    0.25
  -3   9   1    0.89    0.28
  -3  -9  -1    0.88    0.23
  -3   9   1    0.76    0.25
   3   9   1    0.93    0.34
   3  -9  -1    0.46    0.29
   3   9   1    0.71    0.26
   3   9   1    0.78    0.28
   3   9   1   -0.03    0.23
  -3   8   1    0.02    0.23
  -3   8   1   -0.07    0.29
  -3   8   1    0.15    0.12
  -3   8   1    0.41    0.22
  -3   8   1    0.23    0.20
  -3  -8  -1    0.46    0.18
  -3  -8  -1    0.15    0.16
   3   8   1    0.09    0.21
   3   8   1    0.20    0.19
   3  -8  -1    0.46    0.25
   3   8   1    0.18    0.24
   3   8   1    0.43    0.24
  -3   7   1    3.18    0.30
  -3   7   1    2.69    0.30
  -3   7   1    2.45    0.22
  -3   7   1    2.78    0.38
  -3   7   1    2.64    0.20
  -3  -7  -1    2.68    0.27
  -3  -7  -1    2.92    0.26
  -3  -7  -1    2.62    0.27
  -3   7   1    2.99    0.32
   3   7   1    2.19    0.26
   3  -7  -1    2.46    0.19
   3   7   1    2.43    0.33
   3   7   1    2.48    0.28
   3   7   1    2.63    0.30
   3  -7  -1    2.19    0.31
  -3  -6  -1    0.14    0.12
  -3   6   1   -0.03    0.14
  -3   6   1   -0.03    0.16
  -3   6   1   -0.11    0.16
  -3   6   1   -0.07    0.08
  -3  -6  -1    0.04    0.13
  -3  -6  -1   -0.01    0.13
  -3   6   1    0.07    0.09
  -3   6   1   -0.22    0.23
   3  -6  -1    0.05    0.08
   3   6   1    0.07    0.13
   3   6   1   -0.02    0.12
   3   6   1    0.05    0.07
   3  -6  -1    0.13    0.19
   3   6   1    0.07    0.18
   3   6   1   -0.05    0.06
   3   6   1    0.24    0.16
  -3  -5  -1    6.59    0.31
  -3   5   1    6.41    0.25
  -3   5   1    6.33    0.28
  -3   5   1    6.88    0.35
  -3   5   1    6.41    0.31
  -3   5   1    6.72    0.33
  -3  -5  -1    6.63    0.28
  -3  -5  -1    5.92    0.30
  -3   5   1    6.13    0.37
   3   5   1    6.20    0.30
   3   5   1    6.39    0.20
   3   5   1    6.60    0.34
   3   5   1    6.30    0.31
   3   5   1    6.68    0.22
   3  -5  -1    6.11    0.37
   3   5   1    6.62    0.35
   3  -5  -1    5.96    0.22
  -3  -4  -1    0.99    0.15
  -3  -4  -1    1.07    0.12
  -3   4   1    0.88    0.18
  -3  -4  -1    1.03    0.15
  -3   4   1    0.98    0.16
  -3   4   1    0.86    0.13
  -3   4   1    0.95    0.15
  -3   4   1    0.91    0.11
  -3   4   1    0.92    0.12
   3   4   1    1.02    0.10
   3   4   1    0.95    0.15
   3   4   1    0.99    0.08
   3   4   1    0.70    0.13
   3   4   1    0.93    0.14
   3  -4  -1    1.06    0.19
   3   4   1    0.83    0.14
   3  -4  -1    1.21    0.09
  -3  -3  -1    0.59    0.11
  -3   3   1    0.55    0.10
  -3  -3  -1    0.68    0.12
  -3   3   1    0.52    0.13
  -3   3   1    0.48    0.12
  -3   3   1    0.67    0.11
  -3   3   1    0.55    0.10
  -3  -3  -1    0.46    0.08
  -3  -3  -1    0.46    0.10
   3   3   1    0.78    0.12
   3   3   1    0.73    0.12
   3   3   1    0.67    0.06
   3  -3  -1    0.68    0.05
   3  -3  -1    0.77    0.14
   3   3   1    0.68    0.08
   3   3   1    0.48    0.11
  -3   2   1   33.35    0.80
  -3  -2  -1   33.67    0.79
  -3  -2  -1   32.82    0.71
  -3   2   1   32.89    0.73
  -3   2   1   33.32    0.75
  -3   2   1   32.37    0.77
  -3  -2  -1   33.58    0.77
  -3  -2  -1   31.60    0.72
  -3  -2  -1   32.13    0.78
  -3   2   1   27.56    0.72
  -3  -2  -1   32.76    0.78
  -3   2   1   32.42    0.79
   3   2   1   33.85    0.76
   3  -2  -1   31.60    0.77
   3   2   1   32.53    0.73
   3   2   1   32.93    0.79
   3   2   1   32.77    0.77
  -3  -1  -1    2.08    0.13
  -3  -1  -1    1.97    0.12
  -3   1   1    2.31    0.09
  -3   1   1    1.71    0.13
  -3  -1  -1    1.84    0.14
  -3  -1  -1    2.05    0.13
  -3   1   1    2.06    0.11
  -3  -1  -1    2.01    0.10
  -3   1   1    2.20    0.15
  -3  -1  -1    1.92    0.11
  -3  -1  -1    2.06    0.11
  -3   1   1    1.88    0.13
  -3  -1  -1    2.02    0.14
  -3   1   1    2.07    0.14
  -3   1   1    2.11    0.10
   3   1   1    1.62    0.11
   3   1   1    2.04    0.14
   3  -1  -1    1.74    0.08
   3   1   1    2.04    0.12
   3  -1  -1    1.91    0.14
  -3   0  -1   -0.09    0.06
  -3   0   1   -0.06    0.06
  -3   0  -1    0.02    0.07
  -3   0   1   -0.04    0.06
  -3   0  -1   -0.03    0.06
  -3   0  -1    0.00    0.05
  -3   0   1   -0.04    0.06
  -3   0   1    0.01    0.05
  -3   0   1   -0.07    0.05
  -3   0   1   -0.02    0.05
  -3   0  -1    0.01    0.07
  -3   0   1   -0.02    0.06
  -3   0  -1   -0.03    0.03
  -3   0  -1   -0.02    0.06
   3   0   1   -0.08    0.05
   3   0   1   -0.04    0.05
   3   0  -1   -0.01    0.06
  -3   1  -1    2.10    0.15
  -3   1  -1    2.05    0.09
  -3   1  -1    2.36    0.14
  -3  -1   1    1.85    0.13
  -3   1  -1    1.94    0.15
  -3   1  -1    1.91    0.08
  -3  -1   1    2.08    0.12
  -3   1  -1    1.81    0.14
  -3  -1   1    2.02    0.12
  -3  -1   1    1.92    0.12
  -3  -1   1    2.05    0.12
  -3  -1   1    2.11    0.13
  -3   1  -1    1.83    0.14
  -3  -1   1    2.05    0.12
   3  -1   1    1.82    0.13
   3  -1   1    1.88    0.13
  -3   2  -1   33.37    0.70
  -3   2  -1   31.18    0.80
  -3  -2   1   33.08    0.78
  -3   2  -1   32.80    0.76
  -3  -2   1   32.31    0.79
  -3  -2   1   32.98    0.74
  -3  -2   1   33.28    0.76
  -3  -2   1   31.77    0.77
  -3  -2   1   32.43    0.72
  -3   2  -1   32.86    0.78
  -3  -2   1   33.81    0.76
  -3   2  -1   32.69    0.71
  -3   2  -1   32.48    0.75
  -3  -2   1   31.72    0.75
   3   2  -1   32.74    0.78
   3   2  -1   33.85    0.77
   3   2  -1   32.54    0.78
   3   2  -1   33.03    0.74
   3  -2   1   32.55    0.79
   3  -2   1   33.16    0.76
   3   2  -1   30.67    0.75
   3   2  -1   33.54    0.72
  -3   3  -1    0.68    0.10
  -3   3  -1    0.56    0.09
  -3   3  -1    0.52    0.10
  -3  -3   1    0.77    0.13
  -3  -3   1    0.66    0.12
  -3   3  -1    0.70    0.13
  -3   3  -1    0.66    0.06
  -3  -3   1    0.62    0.09
  -3   3  -1    0.30    0.12
  -3   3  -1    0.40    0.09
  -3  -3   1    0.76    0.11
  -3  -3   1    0.66    0.07
   3  -3   1    0.67    0.14
   3   3  -1    0.75    0.09
   3   3  -1    0.59    0.10
   3   3  -1    0.59    0.07
   3  -3   1    0.69    0.10
   3   3  -1    0.80    0.13
   3   3  -1    0.73    0.12
   3   3  -1    0.62    0.11
  -3   4  -1    0.97    0.12
  -3  -4   1    0.76    0.13
  -3   4  -1    1.17    0.18
  -3   4  -1    0.88    0.12
  -3   4  -1    0.94    0.16
  -3   4  -1    0.86    0.14
  -3  -4   1    1.05    0.13
  -3   4  -1    1.09    0.09
  -3   4  -1    0.79    0.12
  -3  -4   1    1.18    0.16
   3   4  -1    0.81    0.10
   3   4  -1    1.09    0.13
   3   4  -1    0.69    0.14
   3   4  -1    0.60    0.12
   3  -4   1    0.82    0.08
   3   4  -1    1.03    0.08
   3  -4   1    1.00    0.20
   3   4  -1    1.07    0.15
  -3  -5   1    6.58    0.32
  -3   5  -1    6.58    0.26
  -3  -5   1    6.63    0.29
  -3   5  -1    6.69    0.31
  -3   5  -1    6.62    0.40
  -3  -5   1    6.61    0.33
  -3   5  -1    6.78    0.30
  -3   5  -1    6.27    0.34
   3   5  -1    6.95    0.30
   3   5  -1    6.41    0.33
   3   5  -1    6.15    0.34
   3  -5   1    6.73    0.25
   3   5  -1    6.63    0.25
   3   5  -1    6.91    0.34
   3  -5   1    5.96    0.23
   3  -5   1    6.47    0.37
  -3   6  -1    0.06    0.14
  -3   6  -1    0.05    0.14
  -3  -6   1    0.09    0.16
  -3   6  -1    0.05    0.08
  -3   6  -1   -0.15    0.17
  -3   6  -1   -0.08    0.10
  -3  -6   1    0.00    0.11
  -3   6  -1   -0.06    0.21
  -3   6  -1   -0.08    0.07
  -3  -6   1   -0.03    0.13
   3   6  -1   -0.14    0.14
   3   6  -1    0.00    0.11
   3  -6   1    0.14    0.09
   3   6  -1   -0.19    0.17
   3   6  -1    0.17    0.16
   3   6  -1    0.11    0.15
   3  -6   1    0.08    0.18
  -3   7  -1    2.61    0.37
  -3  -7   1    2.59    0.24
  -3   7  -1    2.84    0.20
  -3   7  -1    3.17    0.26
  -3  -7   1    3.36    0.31
  -3   7  -1    2.81    0.28
  -3   7  -1    2.91    0.33
  -3   7  -1    3.05    0.29
   3   7  -1    2.94    0.31
   3   7  -1    2.83    0.22
   3  -7   1    2.34    0.33
   3   7  -1    3.08    0.34
   3   7  -1    2.76    0.35
   3   7  -1    2.89    0.29
   3  -7   1    2.43    0.21
  -3   8  -1    0.37    0.19
  -3   8  -1    0.28    0.14
  -3   8  -1    0.53    0.32
  -3   8  -1    0.28    0.26
  -3  -8   1    0.25    0.18
  -3   8  -1    0.17    0.19
  -3  -8   1    0.52    0.18
   3   8  -1   -0.16    0.19
   3   8  -1   -0.09    0.27
   3   8  -1    0.26    0.22
   3  -8   1    0.55    0.25
   3   8  -1    0.38    0.23
   3  -8   1    0.24    0.14
  -3   9  -1    0.53    0.21
  -3   9  -1    0.44    0.26
  -3   9  -1    0.34    0.28
  -3   9  -1    0.98    0.18
  -3   9  -1    0.87    0.25
  -3  -9   1    0.84    0.21
  -3  -9   1    0.44    0.20
   3   9  -1    0.39    0.27
   3   9  -1    0.61    0.30
   3   9  -1    0.06    0.22
   3  -9   1    0.43    0.25
   3   9  -1    0.28    0.25
  -3 -10   1    0.60    0.20
  -3  10  -1    0.77    0.31
  -3  10  -1    0.45    0.22
  -3  10  -1    0.82    0.35
  -3 -10   1    0.57    0.22
  -3  10  -1    0.85    0.21
  -3  10  -1    0.68    0.25
   3 -10   1    0.57    0.27
   3  10  -1    0.45    0.38
   3  10  -1    0.67    0.30
  -3  11  -1   -0.09    0.23
  -3  11  -1   -0.20    0.29
  -3 -11   1    0.24    0.20
  -3 -11   1    0.06    0.19
  -3  11  -1   -0.08    0.30
   3  11  -1   -0.17    0.25
   3  11  -1    0.14    0.14
   3  11  -1   -0.06    0.26
   3 -11   1    0.16    0.29
   3  11  -1   -0.09    0.37
  -3 -12   1   -0.22    0.18
  -3  12  -1   -0.18    0.35
  -3 -12   1    0.12    0.21
  -3  12  -1   -0.48    0.30
   3  12  -1   -0.30    0.41
   3  12  -1    0.50    0.18
   3  12  -1    0.15    0.31
   3 -12   1    0.02    0.25
  -3 -13   1   -0.05    0.21
  -3 -13   1    0.58    0.25
   3  13  -1    0.31    0.16
   3 -13   1    0.13    0.32
   3  13  -1    0.10    0.33
   3  13  -1   -0.34    0.45
  -4 -13  -1    0.63    0.25
   4  13   1    0.54    0.20
   4  13   1    0.41    0.32
  -4 -12  -1    0.81    0.26
  -4  12   1    0.00    0.27
  -4  12   1    0.69    0.40
  -4 -12  -1    0.28    0.20
   4  12   1    0.60    0.32
   4  12   1    0.77    0.44
   4 -12  -1    0.48    0.32
  -4  11   1    1.53    0.30
  -4 -11  -1    1.36    0.27
  -4  11   1    1.11    0.41
  -4  11   1    1.13    0.30
  -4 -11  -1    1.76    0.29
   4  11   1    1.72    0.34
   4  11   1    1.29    0.36
   4 -11  -1    1.20    0.38
   4  11   1    0.99    0.39
  -4  10   1   -0.01    0.21
  -4  10   1   -0.15    0.20
  -4 -10  -1    0.00    0.16
  -4 -10  -1    0.18    0.19
  -4  10   1    0.26    0.31
   4  10   1    0.36    0.26
   4  10   1    0.04    0.21
   4  10   1   -0.31    0.30
   4 -10  -1   -0.37    0.27
  -4   9   1    0.51    0.23
  -4   9   1    0.12    0.25
  -4  -9  -1    0.32    0.20
  -4  -9  -1    0.27    0.16
  -4   9   1    0.16    0.20
  -4   9   1    0.29    0.31
  -4   9   1    0.22    0.13
   4   9   1    0.67    0.29
   4   9   1    0.35    0.26
   4   9   1    0.39    0.23
   4  -9  -1    0.47    0.31
   4   9   1    0.42    0.25
  -4  -8  -1    0.08    0.15
  -4   8   1    0.04    0.13
  -4   8   1    0.21    0.21
  -4  -8  -1    0.35    0.18
  -4   8   1    0.36    0.24
  -4  -8  -1    0.22    0.19
  -4   8   1    0.06    0.19
  -4   8   1    0.25    0.30
  -4   8   1   -0.03    0.12
   4   8   1    0.40    0.24
   4   8   1    0.19    0.26
   4  -8  -1    0.40    0.26
   4   8   1    0.52    0.24
   4   8   1    0.20    0.18
  -4   7   1    0.26    0.19
  -4   7   1    0.47    0.14
  -4  -7  -1    0.21    0.18
  -4   7   1    0.30    0.12
  -4  -7  -1    0.36    0.14
  -4   7   1    0.39    0.22
  -4   7   1    0.42    0.25
  -4   7   1    0.36    0.18
  -4  -7  -1    0.58    0.18
   4   7   1    0.34    0.23
   4   7   1    0.40    0.20
   4   7   1    0.49    0.20
   4  -7  -1    0.67    0.28
   4   7   1    0.57    0.23
  -4  -6  -1    3.77    0.30
  -4  -6  -1    3.96    0.29
  -4   6   1    4.02    0.30
  -4   6   1    4.11    0.33
  -4   6   1    5.05    0.42
  -4   6   1    3.76    0.25
  -4   6   1    4.21    0.24
  -4   6   1    4.14    0.32
   4  -6  -1    3.87    0.19
   4   6   1    3.92    0.29
   4   6   1    4.26    0.34
   4   6   1    3.87    0.31
   4  -6  -1    4.28    0.38
   4   6   1    3.67    0.28
  -4   5   1    2.45    0.25
  -4   5   1    2.20    0.27
  -4   5   1    2.04    0.20
  -4  -5  -1    2.06    0.21
  -4  -5  -1    1.95    0.21
  -4   5   1    2.15    0.21
  -4  -5  -1    1.86    0.17
  -4   5   1    1.94    0.19
  -4   5   1    1.90    0.17
   4   5   1    1.91    0.13
   4   5   1    2.21    0.22
   4   5   1    2.39    0.22
   4   5   1    2.20    0.23
   4  -5  -1    1.88    0.12
   4  -5  -1    2.25    0.29
   4   5   1    2.14    0.15
   4   5   1    2.05    0.22
  -4  -4  -1    0.25    0.09
  -4   4   1    0.43    0.15
  -4  -4  -1    0.29    0.13
  -4   4   1    0.23    0.10
  -4  -4  -1    0.35    0.11
  -4   4   1    0.47    0.14
  -4   4   1    0.51    0.12
  -4   4   1    0.33    0.10
   4   4   1    0.41    0.12
   4   4   1    0.27    0.13
   4   4   1    0.37    0.07
   4   4   1    0.46    0.09
   4  -4  -1    0.22    0.15
   4   4   1    0.53    0.14
   4   4   1    0.29    0.12
   4  -4  -1    0.47    0.05
  -4  -3  -1    9.05    0.33
  -4   3   1    8.50    0.33
  -4  -3  -1    8.81    0.24
  -4   3   1    8.80    0.29
  -4   3   1    8.45    0.34
  -4  -3  -1    8.92    0.28
  -4   3   1    8.48    0.28
  -4   3   1    8.37    0.31
  -4   3   1    8.48    0.30
  -4  -3  -1    8.16    0.31
  -4  -3  -1    8.79    0.33
   4   3   1    9.03    0.33
   4  -3  -1    8.24    0.33
   4   3   1    8.34    0.31
   4   3   1    8.90    0.25
   4   3   1    8.73    0.31
   4   3   1    8.54    0.28
  -4  -2  -1   16.64    0.48
  -4  -2  -1   17.36    0.48
  -4   2   1   16.94    0.43
  -4  -2  -1   17.33    0.44
  -4   2   1   16.74    0.46
  -4  -2  -1   17.29    0.42
  -4  -2  -1   16.81    0.47
  -4  -2  -1   16.55    0.48
  -4   2   1   17.32    0.49
  -4  -2  -1   17.07    0.45
  -4   2   1   17.10    0.49
  -4  -2  -1   17.30    0.42
  -4   2   1   17.59    0.42
  -4   2   1   16.43    0.48
   4   2   1   16.30    0.44
   4   2   1   16.93    0.47
   4   2   1   16.36    0.48
   4  -2  -1   16.59    0.48
   4   2   1   17.36    0.46
  -4  -1  -1   18.00    0.44
  -4   1   1   18.41    0.44
  -4  -1  -1   17.71    0.47
  -4   1   1   18.25    0.44
  -4   1   1   17.67    0.48
  -4  -1  -1   18.38    0.48
  -4   1   1   17.27    0.47
  -4  -1  -1   17.39    0.46
  -4   1   1   17.89    0.49
  -4  -1  -1   17.32    0.48
  -4   1   1   17.48    0.48
  -4  -1  -1   18.08    0.43
  -4   1   1   18.85    0.41
  -4  -1  -1   16.52    0.48
   4   1   1   17.82    0.46
   4   1   1   17.11    0.48
   4   1   1   17.85    0.44
   4   1   1   18.30    0.43
   4  -1  -1   17.90    0.41
   4  -1  -1   17.52    0.47
  -4   0   1    0.05    0.08
  -4   0  -1    0.03    0.04
  -4   0   1   -0.06    0.06
  -4   0  -1   -0.16    0.07
  -4   0   1   -0.06    0.06
  -4   0   1    0.02    0.05
  -4   0   1   -0.02    0.05
  -4   0   1    0.00    0.07
  -4   0  -1   -0.05    0.05
  -4   0  -1   -0.05    0.06
  -4   0  -1   -0.04    0.08
  -4   0   1   -0.01    0.07
  -4   0   1   -0.05    0.07
  -4   0  -1   -0.06    0.08
  -4   0  -1    0.01    0.06
   4   0  -1    0.00    0.06
   4   0   1    0.09    0.06
   4   0   1    0.00    0.07
  -4  -1   1   17.26    0.46
  -4   1  -1   18.04    0.47
  -4  -1   1   18.71    0.47
  -4  -1   1   18.35    0.46
  -4   1  -1   18.67    0.50
  -4   1  -1   18.04    0.49
  -4   1  -1   18.29    0.50
  -4  -1   1   17.49    0.48
  -4   1  -1   17.97    0.48
  -4  -1   1   18.24    0.47
  -4  -1   1   18.20    0.46
  -4   1  -1   17.88    0.41
  -4  -1   1   18.42    0.48
  -4   1  -1   18.66    0.42
  -4  -1   1   17.71    0.48
   4  -1   1   17.92    0.48
   4  -1   1   17.90    0.46
  -4   2  -1   17.00    0.49
  -4  -2   1   16.89    0.48
  -4   2  -1   16.79    0.45
  -4   2  -1   17.72    0.47
  -4  -2   1   17.62    0.46
  -4  -2   1   17.10    0.46
  -4  -2   1   16.75    0.44
  -4  -2   1   17.27    0.47
  -4   2  -1   16.53    0.40
  -4  -2   1   17.06    0.45
  -4  -2   1   17.55    0.48
  -4   2  -1   16.34    0.48
  -4  -2   1   17.38    0.43
  -4   2  -1   15.59    0.47
   4   2  -1   16.78    0.47
   4   2  -1   17.09    0.46
   4  -2   1   17.23    0.47
   4   2  -1   16.72    0.46
   4   2  -1   17.31    0.43
   4   2  -1   17.24    0.44
   4  -2   1   17.21    0.48
  -4  -3   1    8.86    0.27
  -4   3  -1    8.69    0.30
  -4   3  -1    8.43    0.35
  -4  -3   1    8.88    0.26
  -4   3  -1    8.60    0.30
  -4  -3   1    9.40    0.31
  -4   3  -1    8.56    0.27
  -4  -3   1    8.45    0.32
  -4   3  -1    8.08    0.32
  -4   3  -1    8.61    0.32
  -4  -3   1    9.00    0.29
  -4  -3   1    8.45    0.32
   4  -3   1    8.21    0.35
   4  -3   1    8.30    0.30
   4   3  -1    8.59    0.27
   4   3  -1    8.65    0.31
   4   3  -1    8.82    0.33
   4   3  -1    7.89    0.31
   4   3  -1    8.68    0.26
   4   3  -1    8.20    0.29
  -4  -4   1    0.31    0.12
  -4  -4   1    0.20    0.09
  -4   4  -1    0.41    0.11
  -4  -4   1    0.36    0.12
  -4   4  -1    0.39    0.12
  -4   4  -1    0.47    0.11
  -4   4  -1    0.42    0.14
  -4   4  -1    0.27    0.10
  -4   4  -1    0.34    0.06
  -4   4  -1    0.35    0.14
   4   4  -1    0.27    0.08
   4   4  -1    0.40    0.12
   4   4  -1    0.29    0.10
   4   4  -1    0.31    0.12
   4   4  -1    0.50    0.07
   4   4  -1    0.49    0.13
   4  -4   1    0.38    0.18
  -4   5  -1    2.27    0.21
  -4   5  -1    2.09    0.27
  -4   5  -1    1.74    0.20
  -4   5  -1    1.55    0.20
  -4  -5   1    2.13    0.22
  -4  -5   1    2.38    0.23
  -4   5  -1    1.99    0.18
  -4  -5   1    2.35    0.19
  -4   5  -1    1.80    0.17
   4   5  -1    2.11    0.12
   4   5  -1    2.15    0.20
   4   5  -1    1.97    0.23
   4   5  -1    1.99    0.22
   4  -5   1    2.02    0.26
   4   5  -1    1.87    0.20
   4   5  -1    1.88    0.16
  -4   6  -1    4.54    0.40
  -4   6  -1    3.81    0.29
  -4  -6   1    4.25    0.30
  -4  -6   1    4.51    0.31
  -4   6  -1    3.85    0.27
  -4   6  -1    4.07    0.19
  -4   6  -1    3.85    0.31
  -4   6  -1    4.25    0.24
   4  -6   1    3.74    0.20
   4  -6   1    4.16    0.40
   4   6  -1    4.17    0.33
   4   6  -1    4.24    0.23
   4   6  -1    4.23    0.31
   4   6  -1    4.52    0.35
   4   6  -1    3.99    0.29
  -4   7  -1    0.49    0.17
  -4   7  -1    0.48    0.13
  -4   7  -1    0.56    0.28
  -4   7  -1    0.50    0.23
  -4  -7   1    0.33    0.16
  -4  -7   1    0.11    0.14
  -4   7  -1    0.18    0.17
  -4   7  -1    0.25    0.14
  -4  -7   1    0.51    0.20
   4   7  -1    0.52    0.20
   4   7  -1    0.41    0.22
   4   7  -1    0.21    0.19
   4   7  -1    0.41    0.19
   4  -7   1    0.90    0.28
  -4   8  -1    0.13    0.19
  -4   8  -1    0.12    0.28
  -4  -8   1    0.20    0.18
  -4   8  -1    0.27    0.14
  -4  -8   1    0.38    0.17
  -4   8  -1    0.62    0.26
  -4   8  -1    0.28    0.18
   4   8  -1    0.07    0.22
   4   8  -1   -0.06    0.20
   4   8  -1    0.19    0.26
   4   8  -1    0.24    0.22
   4  -8   1    0.46    0.29
  -4  -9   1    0.31    0.16
  -4   9  -1    0.45    0.28
  -4   9  -1    0.47    0.29
  -4   9  -1    0.47    0.16
  -4  -9   1    0.27    0.19
  -4   9  -1    0.74    0.22
   4   9  -1    0.22    0.25
   4   9  -1    0.41    0.24
   4   9  -1    0.41    0.31
   4  -9   1    0.44    0.27
  -4  10  -1    0.49    0.33
  -4 -10   1    0.07    0.18
  -4  10  -1    0.01    0.19
  -4  10  -1   -0.30    0.26
  -4 -10   1    0.35    0.19
  -4  10  -1    0.11    0.14
   4  10  -1   -0.09    0.21
   4 -10   1    0.23    0.29
   4  10  -1    0.81    0.38
   4  10  -1    0.06    0.23
  -4  11  -1    0.34    0.32
  -4 -11   1    1.27    0.28
  -4  11  -1    1.04    0.27
  -4  11  -1    0.95    0.40
  -4 -11   1    0.96    0.25
   4  11  -1    1.04    0.44
   4  11  -1    1.02    0.32
   4  11  -1    1.54    0.27
   4 -11   1    1.51    0.38
  -4 -12   1    0.75    0.27
  -4  12  -1    0.71    0.36
  -4 -12   1    0.08    0.21
   4  12  -1    0.38    0.31
   4 -12   1    0.32    0.34
   4  12  -1    1.08    0.26
   4  12  -1    0.20    0.43
  -4 -13   1    0.79    0.26
  -4 -13   1    0.51    0.24
   4  13  -1    0.94    0.24
  -5 -12  -1    0.85    0.27
  -5  12   1    0.46    0.26
  -5  12   1   -0.04    0.35
   5  12   1    0.56    0.31
   5  12   1   -0.21    0.29
   5 -12  -1    0.06    0.31
   5  12   1    0.88    0.46
  -5  11   1   -0.30    0.29
  -5  11   1   -0.07    0.21
  -5 -11  -1    0.08    0.20
  -5 -11  -1   -0.16    0.16
   5  11   1   -0.12    0.25
   5  11   1    0.16    0.35
   5 -11  -1    0.20    0.31
   5  11   1    0.34    0.28
  -5  10   1    2.11    0.43
  -5  10   1    1.94    0.26
  -5  10   1    1.49    0.29
  -5 -10  -1    1.29    0.25
  -5 -10  -1    1.32    0.23
   5  10   1    2.45    0.38
   5  10   1    1.63    0.34
   5 -10  -1    1.58    0.38
   5  10   1    2.14    0.42
  -5  -9  -1    2.10    0.26
  -5   9   1    2.14    0.40
  -5  -9  -1    1.61    0.28
  -5   9   1    2.05    0.25
  -5  -9  -1    1.50    0.26
  -5   9   1    1.56    0.28
   5  -9  -1    1.98    0.40
   5   9   1    1.55    0.33
   5   9   1    1.67    0.30
   5   9   1    1.66    0.33
   5   9   1    1.78    0.30
  -5   8   1    4.12    0.38
  -5  -8  -1    3.65    0.29
  -5   8   1    3.80    0.27
  -5   8   1    3.47    0.29
  -5  -8  -1    3.48    0.34
  -5   8   1    4.35    0.46
  -5   8   1    3.90    0.35
  -5   8   1    3.64    0.32
  -5  -8  -1    3.51    0.34
   5  -8  -1    3.69    0.43
   5   8   1    3.63    0.37
   5   8   1    3.27    0.35
   5   8   1    4.42    0.44
   5   8   1    4.38    0.39
  -5   7   1    2.35    0.32
  -5   7   1    1.90    0.27
  -5  -7  -1    1.70    0.27
  -5   7   1    2.18    0.22
  -5   7   1    2.08    0.23
  -5   7   1    1.94    0.24
  -5   7   1    2.35    0.27
  -5  -7  -1    1.78    0.26
  -5  -7  -1    2.58    0.24
   5   7   1    2.75    0.31
   5   7   1    1.79    0.27
   5   7   1    2.05    0.27
   5  -7  -1    1.84    0.34
   5   7   1    2.37    0.32
  -5   6   1    0.39    0.20
  -5  -6  -1    0.11    0.16
  -5  -6  -1    0.36    0.16
  -5   6   1    0.43    0.14
  -5   6   1    0.21    0.17
  -5   6   1    0.47    0.18
  -5  -6  -1    0.14    0.11
  -5   6   1    0.33    0.13
   5   6   1    0.42    0.18
   5  -6  -1    0.27    0.26
   5   6   1    0.34    0.18
   5   6   1    0.42    0.18
   5   6   1    0.21    0.15
  -5   5   1    1.45    0.17
  -5   5   1    1.28    0.16
  -5  -5  -1    1.60    0.21
  -5   5   1    1.39    0.18
  -5   5   1    1.24    0.23
  -5  -5  -1    1.22    0.21
  -5   5   1    1.14    0.17
  -5   5   1    1.07    0.19
   5   5   1    1.14    0.18
   5   5   1    1.19    0.20
   5   5   1    1.20    0.19
   5   5   1    1.35    0.12
   5   5   1    1.44    0.22
   5   5   1    1.40    0.14
   5  -5  -1    1.25    0.24
  -5   4   1   21.91    0.67
  -5  -4  -1   21.58    0.57
  -5  -4  -1   21.81    0.65
  -5  -4  -1   22.17    0.64
  -5  -4  -1   22.16    0.53
  -5   4   1   21.49    0.57
  -5   4   1   21.85    0.61
  -5   4   1   21.71    0.64
  -5   4   1   21.30    0.58
  -5   4   1   21.92    0.66
  -5  -4  -1   22.00    0.65
   5   4   1   21.72    0.64
   5   4   1   21.37    0.53
   5   4   1   22.85    0.67
   5  -4  -1   20.94    0.67
   5   4   1   20.80    0.62
   5   4   1   22.01    0.56
  -5   3   1    0.24    0.11
  -5   3   1    0.37    0.09
  -5  -3  -1    0.46    0.07
  -5   3   1    0.26    0.09
  -5  -3  -1    0.23    0.11
  -5   3   1    0.20    0.10
  -5  -3  -1    0.22    0.12
  -5  -3  -1    0.32    0.11
  -5   3   1    0.32    0.08
  -5   3   1    0.30    0.11
  -5  -3  -1    0.43    0.11
   5   3   1    0.32    0.09
   5   3   1    0.32    0.11
   5  -3  -1    0.33    0.13
   5   3   1    0.32    0.07
   5   3   1    0.25    0.11
   5   3   1    0.25    0.10
  -5   2   1    1.82    0.13
  -5  -2  -1    2.01    0.13
  -5  -2  -1    1.71    0.16
  -5  -2  -1    1.81    0.17
  -5   2   1    1.57    0.16
  -5   2   1    1.72    0.17
  -5  -2  -1    1.95    0.18
  -5  -2  -1    1.89    0.12
  -5  -2  -1    2.04    0.17
  -5  -2  -1    1.85    0.15
  -5   2   1    1.51    0.16
  -5   2   1    1.67    0.13
  -5   2   1    1.57    0.15
   5  -2  -1    1.53    0.15
   5   2   1    2.04    0.17
   5   2   1    1.90    0.15
   5   2   1    1.70    0.15
  -5  -1  -1    0.08    0.09
  -5   1   1    0.17    0.08
  -5   1   1    0.20    0.09
  -5   1   1    0.16    0.05
  -5  -1  -1    0.24    0.09
  -5  -1  -1    0.18    0.06
  -5   1   1    0.10    0.08
  -5   1   1    0.32    0.07
  -5  -1  -1    0.14    0.07
  -5   1   1    0.13    0.08
  -5  -1  -1    0.18    0.06
  -5  -1  -1    0.12    0.06
  -5  -1  -1    0.26    0.09
  -5   1   1    0.20    0.06
  -5  -1  -1    0.13    0.09
   5   1   1    0.12    0.08
   5  -1  -1    0.09    0.05
   5   1   1    0.11    0.08
   5   1   1    0.17    0.06
   5   1   1    0.19    0.06
   5  -1  -1    0.08    0.07
  -5   0  -1   -0.02    0.04
  -5   0   1    0.17    0.09
  -5   0  -1   -0.07    0.05
  -5   0   1    0.11    0.08
  -5   0  -1    0.04    0.08
  -5   0  -1   -0.03    0.07
  -5   0  -1    0.03    0.08
  -5   0  -1   -0.03    0.06
  -5   0   1   -0.03    0.06
  -5   0   1   -0.03    0.07
  -5   0  -1    0.12    0.08
  -5   0   1    0.04    0.07
  -5   0   1   -0.01    0.07
  -5   0   1    0.03    0.06
   5   0   1    0.00    0.07
   5   0   1    0.07    0.06
   5   0  -1   -0.07    0.06
  -5  -1   1    0.27    0.09
  -5   1  -1    0.06    0.09
  -5   1  -1    0.12    0.08
  -5  -1   1    0.14    0.08
  -5   1  -1    0.18    0.04
  -5   1  -1    0.22    0.08
  -5   1  -1    0.12    0.08
  -5   1  -1    0.12    0.05
  -5   1  -1    0.04    0.08
  -5  -1   1    0.10    0.08
  -5  -1   1    0.11    0.08
  -5  -1   1    0.33    0.08
  -5  -1   1    0.07    0.08
  -5  -1   1    0.19    0.07
   5   1  -1    0.11    0.06
   5  -1   1    0.03    0.07
   5  -1   1    0.01    0.07
  -5  -2   1    1.82    0.14
  -5  -2   1    1.88    0.17
  -5  -2   1    1.55    0.15
  -5  -2   1    1.67    0.14
  -5   2  -1    1.84    0.15
  -5   2  -1    1.46    0.16
  -5   2  -1    2.13    0.18
  -5  -2   1    2.10    0.15
  -5  -2   1    1.48    0.14
  -5  -2   1    1.95    0.17
  -5   2  -1    1.56    0.16
  -5   2  -1    1.77    0.11
  -5   2  -1    1.93    0.17
   5   2  -1    1.52    0.14
   5  -2   1    2.14    0.18
   5   2  -1    1.74    0.15
   5   2  -1    1.78    0.15
   5  -2   1    1.80    0.16
   5   2  -1    1.60    0.13
  -5   3  -1    0.49    0.12
  -5  -3   1    0.29    0.09
  -5  -3   1    0.25    0.11
  -5  -3   1    0.34    0.08
  -5   3  -1    0.31    0.08
  -5  -3   1    0.40    0.11
  -5   3  -1    0.51    0.12
  -5  -3   1    0.31    0.08
  -5  -3   1    0.39    0.12
  -5   3  -1    0.38    0.13
  -5   3  -1    0.44    0.11
  -5   3  -1    0.36    0.11
  -5  -3   1    0.34    0.10
   5   3  -1    0.30    0.09
   5   3  -1    0.33    0.10
   5  -3   1    0.55    0.16
   5   3  -1    0.33    0.08
   5   3  -1    0.26    0.08
   5   3  -1    0.34    0.10
   5   3  -1    0.34    0.10
  -5   4  -1   21.70    0.60
  -5  -4   1   21.39    0.61
  -5  -4   1   21.89    0.63
  -5   4  -1   21.82    0.64
  -5   4  -1   21.72    0.67
  -5   4  -1   22.16    0.55
  -5   4  -1   19.05    0.61
  -5   4  -1   21.09    0.59
  -5  -4   1   21.52    0.63
  -5  -4   1   21.46    0.59
   5   4  -1   20.87    0.53
   5   4  -1   21.90    0.65
   5   4  -1   21.39    0.55
   5   4  -1   21.21    0.64
   5   4  -1   21.17    0.60
   5  -4   1   21.70    0.69
   5  -4   1   21.61    0.60
   5   4  -1   20.60    0.62
  -5   5  -1    1.32    0.22
  -5   5  -1    1.11    0.17
  -5   5  -1    1.27    0.16
  -5   5  -1    1.41    0.18
  -5  -5   1    1.26    0.21
  -5  -5   1    1.41    0.17
  -5   5  -1    1.37    0.19
  -5   5  -1    0.96    0.17
  -5  -5   1    1.30    0.21
   5   5  -1    1.07    0.19
   5   5  -1    1.61    0.18
   5   5  -1    1.31    0.12
   5   5  -1    1.37    0.21
   5   5  -1    1.44    0.14
   5  -5   1    1.33    0.27
   5   5  -1    1.47    0.21
  -5   6  -1    0.40    0.21
  -5  -6   1    0.46    0.16
  -5   6  -1    0.28    0.14
  -5  -6   1    0.11    0.17
  -5   6  -1    0.17    0.18
  -5   6  -1    0.32    0.13
  -5   6  -1    0.45    0.16
  -5   6  -1    0.28    0.14
   5   6  -1    0.36    0.12
   5   6  -1    0.16    0.16
   5   6  -1    0.29    0.19
   5   6  -1    0.24    0.17
   5  -6   1    0.48    0.26
   5   6  -1    0.39    0.16
  -5  -7   1    1.81    0.25
  -5  -7   1    2.48    0.25
  -5   7  -1    1.97    0.28
  -5   7  -1    1.81    0.24
  -5   7  -1    2.01    0.21
  -5  -7   1    2.29    0.27
  -5   7  -1    2.19    0.31
  -5   7  -1    2.39    0.27
  -5   7  -1    1.85    0.23
   5   7  -1    2.29    0.27
   5   7  -1    1.79    0.26
   5  -7   1    2.02    0.34
   5   7  -1    1.78    0.26
   5   7  -1    2.17    0.33
  -5   8  -1    3.92    0.42
  -5   8  -1    4.18    0.38
  -5   8  -1    3.60    0.30
  -5  -8   1    3.42    0.30
  -5   8  -1    3.60    0.34
  -5  -8   1    3.29    0.33
  -5   8  -1    3.80    0.27
   5   8  -1    4.04    0.40
   5   8  -1    4.36    0.36
   5  -8   1    4.14    0.45
   5   8  -1    3.61    0.39
   5   8  -1    4.12    0.43
  -5   9  -1    2.31    0.40
  -5   9  -1    1.42    0.26
  -5   9  -1    2.05    0.33
  -5   9  -1    2.01    0.30
  -5   9  -1    2.17    0.27
  -5  -9   1    1.77    0.29
  -5  -9   1    1.55    0.25
   5   9  -1    2.10    0.34
   5   9  -1    2.57    0.37
   5   9  -1    1.95    0.37
   5  -9   1    1.74    0.37
  -5  10  -1    2.08    0.37
  -5 -10   1    1.75    0.29
  -5  10  -1    1.74    0.28
  -5  10  -1    2.13    0.27
  -5 -10   1    1.56    0.25
  -5  10  -1    1.38    0.38
   5  10  -1    1.50    0.32
   5  10  -1    1.30    0.31
   5  10  -1    1.66    0.40
   5 -10   1    1.16    0.34
  -5  11  -1   -0.02    0.20
  -5 -11   1    0.54    0.23
  -5 -11   1    0.17    0.18
  -5  11  -1    0.00    0.30
   5  11  -1   -0.01    0.26
   5  11  -1    0.00    0.26
   5  11  -1    0.00    0.37
   5  11  -1    0.48    0.20
   5 -11   1    0.33    0.29
  -5 -12   1    0.26    0.21
  -5  12  -1   -0.12    0.33
  -5 -12   1    0.53    0.23
   5  12  -1    0.52    0.21
   5 -12   1    0.81    0.37
   5  12  -1    0.05    0.27
   5  12  -1    0.26    0.44
  -6 -12  -1    0.05    0.22
  -6  12   1   -0.10    0.34
  -6  12   1   -0.26    0.24
   6  12   1   -0.27    0.28
   6  12   1    0.59    0.32
   6 -12  -1   -0.33    0.35
   6  12   1   -0.47    0.37
  -6 -11  -1    0.42    0.23
  -6  11   1    0.25    0.24
  -6  11   1    0.01    0.30
   6  11   1   -0.50    0.24
   6  11   1    0.28    0.35
   6  11   1    0.02    0.26
   6 -11  -1    0.52    0.38
  -6  10   1    0.06    0.29
  -6  10   1    0.20    0.22
  -6 -10  -1   -0.13    0.18
  -6 -10  -1   -0.16    0.14
  -6  10   1   -0.13    0.13
   6  10   1    0.19    0.25
   6 -10  -1    0.30    0.35
   6  10   1    0.52    0.26
   6  10   1    0.29    0.31
  -6  -9  -1   -0.37    0.18
  -6   9   1    0.33    0.22
  -6  -9  -1   -0.17    0.13
  -6   9   1    0.38    0.16
  -6   9   1    0.42    0.29
  -6  -9  -1    0.38    0.20
   6   9   1    0.15    0.20
   6   9   1    0.33    0.27
   6   9   1   -0.28    0.22
   6  -9  -1   -0.44    0.30
   6   9   1    0.28    0.24
  -6  -8  -1    3.48    0.36
  -6   8   1    3.11    0.34
  -6   8   1    3.24    0.40
  -6   8   1    3.68    0.30
  -6  -8  -1    3.04    0.27
  -6  -8  -1    3.10    0.33
  -6   8   1    3.27    0.29
   6   8   1    2.94    0.37
   6  -8  -1    2.89    0.45
   6   8   1    2.76    0.32
   6  -8  -1    3.00    0.24
   6   8   1    3.34    0.40
   6   8   1    3.20    0.34
  -6   7   1    0.13    0.17
  -6   7   1   -0.13    0.12
  -6  -7  -1    0.16    0.20
  -6  -7  -1   -0.15    0.15
  -6   7   1    0.03    0.23
  -6   7   1    0.20    0.14
  -6  -7  -1    0.12    0.13
  -6   7   1    0.19    0.17
  -6   7   1    0.26    0.15
   6   7   1    0.44    0.22
   6   7   1   -0.11    0.21
   6   7   1    0.30    0.20
   6   7   1    0.09    0.18
   6  -7  -1    0.33    0.12
   6  -7  -1   -0.01    0.26
  -6   6   1    0.05    0.17
  -6   6   1    0.02    0.13
  -6  -6  -1    0.25    0.17
  -6  -6  -1    0.02    0.17
  -6   6   1    0.13    0.20
  -6   6   1    0.14    0.14
  -6   6   1   -0.04    0.14
  -6   6   1   -0.06    0.13
   6   6   1    0.13    0.17
   6  -6  -1    0.23    0.26
   6   6   1    0.13    0.16
   6   6   1    0.04    0.15
   6   6   1    0.12    0.18
  -6   5   1    0.98    0.22
  -6   5   1    0.71    0.15
  -6   5   1    0.91    0.17
  -6  -5  -1    0.84    0.18
  -6  -5  -1    0.88    0.18
  -6   5   1    0.91    0.15
  -6   5   1    0.99    0.20
  -6  -5  -1    0.96    0.20
  -6   5   1    0.82    0.15
   6   5   1    0.94    0.20
   6   5   1    0.83    0.17
   6   5   1    0.91    0.18
   6  -5  -1    0.92    0.26
   6   5   1    0.88    0.14
   6   5   1    0.80    0.11
   6   5   1    0.88    0.18
  -6   4   1    0.76    0.12
  -6   4   1    0.70    0.12
  -6   4   1    0.43    0.14
  -6  -4  -1    0.74    0.10
  -6   4   1    0.36    0.13
  -6   4   1    1.01    0.19
  -6  -4  -1    0.59    0.16
  -6  -4  -1    0.50    0.16
  -6   4   1    0.69    0.18
  -6  -4  -1    0.69    0.17
   6  -4  -1    0.72    0.19
   6   4   1    0.59    0.12
   6   4   1    0.38    0.15
   6   4   1    0.67    0.15
   6   4   1    0.42    0.15
   6   4   1    0.52    0.10
  -6  -3  -1    3.99    0.25
  -6   3   1    3.67    0.24
  -6  -3  -1    4.03    0.20
  -6  -3  -1    3.77    0.24
  -6   3   1    3.88    0.26
  -6  -3  -1    4.16    0.25
  -6  -3  -1    3.80    0.18
  -6   3   1    3.83    0.20
  -6   3   1    3.84    0.24
  -6   3   1    4.14    0.26
  -6  -3  -1    3.94    0.26
   6   3   1    4.00    0.25
   6   3   1    4.28    0.25
   6   3   1    3.78    0.23
   6  -3  -1    3.58    0.27
   6   3   1    3.82    0.21
  -6  -2  -1    5.34    0.27
  -6  -2  -1    5.49    0.22
  -6  -2  -1    5.29    0.27
  -6   2   1    5.02    0.28
  -6  -2  -1    5.21    0.26
  -6  -2  -1    5.23    0.25
  -6   2   1    5.06    0.26
  -6   2   1    5.15    0.21
  -6   2   1    4.91    0.26
  -6  -2  -1    5.14    0.22
  -6   2   1    5.04    0.27
  -6  -2  -1    5.53    0.28
   6   2   1    5.45    0.25
   6  -2  -1    4.98    0.26
   6   2   1    5.25    0.24
   6   2   1    5.40    0.26
   6  -2  -1    4.87    0.15
  -6  -1  -1    0.10    0.06
  -6  -1  -1    0.01    0.10
  -6   1   1    0.06    0.06
  -6   1   1    0.01    0.09
  -6   1   1    0.10    0.06
  -6  -1  -1    0.10    0.10
  -6   1   1   -0.07    0.08
  -6  -1  -1    0.09    0.10
  -6   1   1    0.02    0.07
  -6   1   1    0.24    0.11
  -6   1   1   -0.06    0.10
  -6  -1  -1    0.07    0.10
  -6  -1  -1    0.12    0.08
  -6  -1  -1    0.03    0.07
  -6  -1  -1    0.20    0.08
   6   1   1   -0.06    0.08
   6   1   1    0.12    0.07
   6  -1  -1    0.03    0.05
   6   1   1    0.08    0.07
   6  -1  -1   -0.05    0.09
  -6   0  -1    0.02    0.05
  -6   0  -1   -0.12    0.09
  -6   0   1    0.14    0.10
  -6   0  -1   -0.05    0.08
  -6   0   1   -0.06    0.07
  -6   0   1    0.00    0.09
  -6   0   1   -0.11    0.07
  -6   0  -1    0.00    0.10
  -6   0   1   -0.07    0.07
  -6   0  -1    0.02    0.09
  -6   0   1   -0.02    0.06
  -6   0  -1    0.05    0.09
  -6   0   1   -0.21    0.08
  -6   0   1    0.11    0.09
   6   0  -1    0.06    0.07
   6   0   1   -0.13    0.06
   6   0   1    0.00    0.08
  -6  -1   1    0.01    0.08
  -6  -1   1    0.14    0.09
  -6   1  -1    0.01    0.10
  -6  -1   1    0.06    0.09
  -6   1  -1   -0.08    0.08
  -6   1  -1    0.08    0.04
  -6   1  -1    0.00    0.08
  -6  -1   1    0.01    0.08
  -6  -1   1    0.14    0.08
  -6   1  -1    0.01    0.10
  -6   1  -1   -0.01    0.10
  -6  -1   1    0.08    0.05
  -6  -1   1    0.01    0.07
  -6  -1   1    0.06    0.10
   6   1  -1   -0.02    0.07
   6   1  -1    0.13    0.09
   6  -1   1    0.00    0.08
   6  -1   1   -0.02    0.08
  -6  -2   1    5.13    0.23
  -6   2  -1    5.56    0.24
  -6  -2   1    5.05    0.23
  -6  -2   1    4.89    0.24
  -6   2  -1    4.51    0.26
  -6  -2   1    4.93    0.25
  -6  -2   1    4.96    0.24
  -6   2  -1    5.40    0.28
  -6   2  -1    5.20    0.18
  -6  -2   1    5.08    0.26
  -6   2  -1    5.14    0.26
   6   2  -1    5.42    0.24
   6  -2   1    5.02    0.26
   6   2  -1    5.09    0.23
   6   2  -1    4.85    0.24
   6  -2   1    4.87    0.26
  -6  -3   1    3.60    0.23
  -6   3  -1    3.89    0.25
  -6  -3   1    4.10    0.25
  -6   3  -1    3.66    0.25
  -6   3  -1    4.29    0.23
  -6   3  -1    3.88    0.24
  -6   3  -1    4.01    0.26
  -6   3  -1    4.38    0.18
  -6  -3   1    3.84    0.22
  -6  -3   1    4.45    0.26
  -6  -3   1    4.13    0.20
  -6  -3   1    4.04    0.21
  -6  -3   1    3.88    0.21
   6   3  -1    3.95    0.23
   6  -3   1    4.10    0.29
   6   3  -1    4.28    0.21
   6   3  -1    3.49    0.22
   6  -3   1    4.31    0.24
   6   3  -1    3.68    0.24
   6   3  -1    3.93    0.20
  -6   4  -1    0.71    0.16
  -6  -4   1    0.68    0.17
  -6   4  -1    0.57    0.16
  -6  -4   1    0.67    0.11
  -6   4  -1    0.61    0.15
  -6  -4   1    0.59    0.12
  -6   4  -1    0.31    0.14
  -6  -4   1    0.46    0.12
  -6  -4   1    0.62    0.16
  -6  -4   1    0.75    0.16
  -6   4  -1    0.66    0.11
  -6   4  -1    0.63    0.14
   6  -4   1    0.69    0.21
   6  -4   1    0.70    0.14
   6   4  -1    0.67    0.12
   6   4  -1    0.84    0.17
   6   4  -1    0.67    0.11
   6   4  -1    0.37    0.13
   6   4  -1    0.53    0.13
   6   4  -1    0.58    0.14
  -6   5  -1    0.61    0.15
  -6  -5   1    0.51    0.16
  -6   5  -1    0.82    0.18
  -6   5  -1    0.67    0.19
  -6  -5   1    1.12    0.16
  -6   5  -1    0.86    0.14
  -6   5  -1    1.12    0.18
  -6  -5   1    0.83    0.18
  -6   5  -1    0.74    0.16
   6   5  -1    1.04    0.19
   6   5  -1    1.04    0.13
   6  -5   1    0.86    0.16
   6   5  -1    0.94    0.13
   6   5  -1    0.81    0.16
   6  -5   1    0.92    0.25
   6   5  -1    0.71    0.17
   6   5  -1    0.89    0.18
  -6   6  -1   -0.11    0.11
  -6   6  -1   -0.18    0.14
  -6  -6   1    0.14    0.17
  -6  -6   1    0.07    0.16
  -6   6  -1    0.07    0.13
  -6   6  -1    0.38    0.15
  -6   6  -1    0.05    0.16
  -6   6  -1    0.12    0.18
   6   6  -1   -0.03    0.13
   6  -6   1   -0.09    0.25
   6  -6   1    0.01    0.11
   6   6  -1    0.02    0.16
   6   6  -1   -0.06    0.17
   6   6  -1    0.09    0.15
  -6  -7   1    0.19    0.17
  -6   7  -1    0.20    0.15
  -6   7  -1   -0.04    0.13
  -6  -7   1   -0.23    0.16
  -6   7  -1    0.15    0.17
  -6   7  -1    0.19    0.19
  -6  -7   1    0.06    0.13
  -6   7  -1    0.11    0.14
  -6   7  -1    0.30    0.23
   6  -7   1   -0.02    0.12
   6   7  -1    0.00    0.17
   6   7  -1    0.23    0.19
   6   7  -1   -0.19    0.18
   6   7  -1    0.17    0.18
   6  -7   1    0.26    0.26
  -6   8  -1    3.56    0.35
  -6   8  -1    3.88    0.32
  -6   8  -1    3.32    0.28
  -6   8  -1    3.51    0.34
  -6  -8   1    2.60    0.33
  -6  -8   1    3.45    0.28
  -6  -8   1    3.49    0.36
  -6   8  -1    3.33    0.29
  -6   8  -1    2.91    0.40
   6   8  -1    3.81    0.36
   6   8  -1    3.47    0.41
   6  -8   1    3.02    0.25
   6  -8   1    3.21    0.42
   6   8  -1    3.42    0.38
   6   8  -1    3.54    0.38
  -6  -9   1    0.50    0.22
  -6  -9   1    0.32    0.16
  -6   9  -1    0.05    0.18
  -6   9  -1    0.48    0.17
  -6   9  -1   -0.25    0.25
   6   9  -1    0.13    0.24
   6   9  -1    0.35    0.24
   6  -9   1    0.27    0.28
   6   9  -1    0.07    0.25
  -6  10  -1   -0.14    0.18
  -6  10  -1    0.15    0.16
  -6  10  -1    0.02    0.28
  -6 -10   1    0.34    0.21
  -6 -10   1    0.06    0.16
   6 -10   1   -0.28    0.27
   6  10  -1    0.18    0.25
   6  10  -1   -0.24    0.20
   6  10  -1    0.34    0.31
  -6  11  -1   -0.05    0.20
  -6  11  -1   -0.25    0.27
  -6  11  -1    0.18    0.16
  -6 -11   1    0.21    0.23
  -6 -11   1    0.03    0.18
   6 -11   1   -0.98    0.27
   6  11  -1    0.07    0.17
   6  11  -1    0.07    0.27
   6  11  -1    0.24    0.35
   6  11  -1    0.44    0.28
  -6  12  -1   -0.05    0.33
  -6 -12   1    0.55    0.26
   6 -12   1   -0.26    0.34
   6  12  -1    0.20    0.30
   6  12  -1    0.19    0.16
   6  12  -1   -0.20    0.39
   6  12  -1   -0.13    0.30
  -7  12   1    1.02    0.29
   7  12   1    0.55    0.34
  -7  11   1    0.91    0.28
  -7  11   1    0.96    0.24
  -7  11   1    1.02    0.36
  -7 -11  -1    0.90    0.29
   7 -11  -1    0.16    0.39
   7  11   1    1.15    0.38
   7  11   1    0.39    0.30
   7  11   1    0.59    0.31
  -7  10   1    0.12    0.15
  -7 -10  -1    0.48    0.21
  -7 -10  -1   -0.34    0.23
  -7  10   1   -0.15    0.21
  -7  10   1    0.01    0.28
   7  10   1    0.76    0.28
   7  10   1   -0.20    0.27
   7 -10  -1   -0.29    0.33
   7  10   1    0.53    0.31
  -7   9   1    0.74    0.29
  -7   9   1    0.93    0.21
  -7   9   1    0.57    0.23
  -7  -9  -1    0.67    0.25
  -7  -9  -1    0.98    0.26
   7   9   1    0.78    0.26
   7  -9  -1    0.26    0.36
   7   9   1    0.51    0.27
   7   9   1    1.29    0.34
  -7   8   1    1.90    0.26
  -7  -8  -1    1.95    0.23
  -7   8   1    2.13    0.31
  -7  -8  -1    1.62    0.28
  -7   8   1    2.20    0.36
  -7   8   1    1.91    0.24
  -7   8   1    2.38    0.27
  -7  -8  -1    1.56    0.27
   7  -8  -1    2.43    0.44
   7   8   1    1.51    0.28
   7  -8  -1    2.05    0.24
   7   8   1    1.96    0.31
   7   8   1    2.00    0.29
   7   8   1    1.81    0.32
  -7  -7  -1   -0.02    0.16
  -7   7   1    0.18    0.22
  -7   7   1    0.07    0.14
  -7   7   1   -0.20    0.13
  -7  -7  -1   -0.32    0.16
  -7   7   1    0.31    0.19
  -7   7   1   -0.11    0.13
  -7  -7  -1   -0.05    0.11
   7   7   1   -0.09    0.19
   7   7   1    0.04    0.19
   7   7   1   -0.24    0.16
   7  -7  -1    0.04    0.13
   7  -7  -1    0.32    0.31
   7   7   1    0.00    0.20
  -7  -6  -1    0.76    0.22
  -7   6   1    0.88    0.19
  -7  -6  -1    0.95    0.23
  -7   6   1    0.78    0.19
  -7  -6  -1    0.75    0.15
  -7   6   1    0.51    0.18
  -7   6   1    0.75    0.16
  -7   6   1    0.65    0.23
   7   6   1    0.58    0.19
   7  -6  -1    0.45    0.26
   7   6   1    0.78    0.22
   7  -6  -1    1.01    0.18
   7   6   1    0.72    0.22
   7   6   1    0.52    0.20
  -7   5   1    4.35    0.31
  -7   5   1    4.49    0.35
  -7   5   1    4.35    0.31
  -7   5   1    4.65    0.27
  -7  -5  -1    4.98    0.35
  -7   5   1    4.79    0.35
  -7  -5  -1    4.21    0.33
  -7  -5  -1    4.67    0.32
   7   5   1    4.28    0.30
   7   5   1    4.38    0.26
   7   5   1    4.53    0.34
   7  -5  -1    4.77    0.41
   7   5   1    4.42    0.33
   7   5   1    4.23    0.31
  -7  -4  -1   10.41    0.43
  -7   4   1    9.74    0.42
  -7  -4  -1   10.35    0.45
  -7   4   1   10.63    0.45
  -7  -4  -1   10.48    0.44
  -7   4   1    9.77    0.44
  -7   4   1   10.92    0.37
  -7  -4  -1   10.71    0.34
  -7   4   1   11.35    0.45
   7   4   1   10.84    0.44
   7   4   1   10.05    0.45
   7   4   1   10.87    0.43
   7  -4  -1   10.63    0.49
   7   4   1   10.97    0.39
   7   4   1   10.75    0.35
  -7   3   1   13.73    0.40
  -7  -3  -1   13.76    0.45
  -7  -3  -1   13.04    0.40
  -7  -3  -1   12.74    0.46
  -7   3   1   12.92    0.48
  -7   3   1   12.22    0.48
  -7   3   1   13.06    0.48
  -7  -3  -1   13.76    0.48
  -7  -3  -1   12.55    0.47
  -7   3   1   13.31    0.49
  -7  -3  -1   13.78    0.41
  -7  -3  -1   13.25    0.43
   7   3   1   13.08    0.47
   7   3   1   13.41    0.45
   7  -3  -1   12.57    0.48
   7   3   1   13.92    0.46
   7   3   1   11.87    0.47
  -7  -2  -1   -0.03    0.11
  -7   2   1    0.02    0.11
  -7  -2  -1    0.15    0.08
  -7   2   1    0.25    0.12
  -7   2   1    0.04    0.08
  -7   2   1   -0.02    0.09
  -7  -2  -1   -0.09    0.11
  -7  -2  -1    0.18    0.12
  -7  -2  -1    0.00    0.07
  -7  -2  -1    0.04    0.10
  -7  -2  -1    0.16    0.12
  -7   2   1    0.10    0.07
  -7   2   1    0.07    0.11
   7  -2  -1    0.01    0.12
   7   2   1   -0.03    0.09
   7   2   1    0.09    0.07
   7   2   1   -0.01    0.10
   7   2   1    0.15    0.10
   7  -2  -1    0.12    0.05
  -7   1   1    2.66    0.23
  -7  -1  -1    2.63    0.15
  -7  -1  -1    2.74    0.22
  -7   1   1    2.47    0.18
  -7  -1  -1    2.33    0.18
  -7  -1  -1    2.46    0.19
  -7   1   1    2.49    0.20
  -7   1   1    2.65    0.22
  -7  -1  -1    2.24    0.21
  -7   1   1    2.33    0.15
  -7  -1  -1    2.63    0.18
  -7  -1  -1    2.58    0.19
  -7  -1  -1    2.78    0.23
  -7   1   1    2.17    0.21
   7  -1  -1    2.42    0.14
   7   1   1    2.61    0.22
   7  -1  -1    2.46    0.20
   7   1   1    2.63    0.17
   7   1   1    2.54    0.16
  -7   0   1    0.00    0.09
  -7   0   1   -0.03    0.07
  -7   0   1    0.10    0.11
  -7   0   1   -0.07    0.09
  -7   0   1    0.13    0.12
  -7   0  -1    0.05    0.10
  -7   0  -1   -0.06    0.11
  -7   0  -1   -0.04    0.08
  -7   0  -1   -0.06    0.10
  -7   0   1    0.03    0.06
  -7   0   1   -0.11    0.08
  -7   0   1    0.03    0.09
  -7   0  -1    0.02    0.05
   7   0   1   -0.11    0.07
   7   0  -1    0.20    0.10
   7   0  -1    0.08    0.10
   7   0   1   -0.11    0.08
  -7   1  -1    2.56    0.23
  -7  -1   1    2.48    0.21
  -7  -1   1    2.47    0.20
  -7  -1   1    2.19    0.18
  -7  -1   1    2.55    0.20
  -7   1  -1    2.53    0.21
  -7  -1   1    2.46    0.20
  -7  -1   1    2.37    0.16
  -7   1  -1    2.70    0.23
  -7   1  -1    2.68    0.13
  -7   1  -1    2.49    0.21
  -7  -1   1    2.51    0.19
  -7  -1   1    2.85    0.19
  -7   1  -1    2.49    0.19
   7  -1   1    2.55    0.19
   7   1  -1    2.29    0.18
   7  -1   1    2.43    0.20
   7   1  -1    2.50    0.18
  -7  -2   1    0.14    0.09
  -7   2  -1    0.18    0.06
  -7   2  -1   -0.01    0.12
  -7  -2   1    0.05    0.11
  -7   2  -1    0.08    0.13
  -7   2  -1   -0.08    0.11
  -7  -2   1    0.05    0.09
  -7  -2   1   -0.02    0.10
  -7   2  -1   -0.06    0.09
  -7   2  -1    0.09    0.11
  -7  -2   1    0.05    0.07
  -7  -2   1    0.25    0.12
  -7  -2   1    0.10    0.12
   7  -2   1    0.06    0.12
   7   2  -1    0.19    0.11
   7   2  -1    0.08    0.09
   7   2  -1    0.05    0.09
   7  -2   1   -0.06    0.09
   7   2  -1    0.18    0.09
  -7  -3   1   12.86    0.42
  -7   3  -1   13.15    0.43
  -7   3  -1   13.79    0.36
  -7   3  -1   13.04    0.47
  -7   3  -1   13.61    0.50
  -7   3  -1   11.66    0.47
  -7  -3   1   13.17    0.48
  -7  -3   1   13.41    0.45
  -7   3  -1   13.32    0.49
  -7  -3   1   13.14    0.48
  -7  -3   1   13.66    0.46
  -7  -3   1   12.13    0.46
  -7  -3   1   13.12    0.43
   7  -3   1   13.29    0.50
   7   3  -1   13.42    0.43
   7   3  -1   12.60    0.45
   7  -3   1   12.88    0.46
   7   3  -1   13.18    0.43
   7   3  -1   12.80    0.45
   7   3  -1   13.05    0.48
  -7   4  -1   10.67    0.33
  -7   4  -1   10.84    0.46
  -7   4  -1   10.40    0.42
  -7   4  -1   10.78    0.39
  -7   4  -1   10.13    0.45
  -7   4  -1   10.79    0.45
  -7  -4   1   10.24    0.44
  -7  -4   1   10.85    0.36
  -7  -4   1   10.93    0.42
  -7  -4   1   10.57    0.41
  -7  -4   1   11.20    0.46
  -7  -4   1   10.50    0.44
  -7  -4   1   10.80    0.37
  -7  -4   1   11.38    0.40
   7   4  -1   10.59    0.37
   7   4  -1   10.50    0.37
   7   4  -1    9.86    0.41
   7   4  -1   10.29    0.43
   7   4  -1   10.66    0.45
   7   4  -1   10.15    0.44
   7  -4   1   10.37    0.42
   7  -4   1   10.42    0.48
  -7  -5   1    4.55    0.32
  -7   5  -1    4.33    0.32
  -7  -5   1    4.91    0.27
  -7  -5   1    4.06    0.31
  -7   5  -1    4.63    0.28
  -7  -5   1    4.29    0.33
  -7   5  -1    4.44    0.24
  -7   5  -1    4.00    0.31
  -7   5  -1    4.89    0.34
  -7   5  -1    4.49    0.32
   7   5  -1    4.34    0.24
   7   5  -1    4.14    0.29
   7   5  -1    4.37    0.32
   7   5  -1    4.34    0.32
   7  -5   1    5.40    0.44
   7  -5   1    4.77    0.30
   7   5  -1    4.45    0.33
   7   5  -1    4.38    0.25
  -7  -6   1    0.61    0.19
  -7   6  -1    0.79    0.19
  -7   6  -1    0.66    0.23
  -7   6  -1    0.94    0.19
  -7   6  -1    0.84    0.16
  -7  -6   1    0.98    0.17
  -7  -6   1    0.97    0.23
  -7   6  -1    0.54    0.18
  -7   6  -1    0.94    0.21
   7  -6   1    0.80    0.29
   7   6  -1    0.69    0.21
   7  -6   1    1.00    0.19
   7   6  -1    0.62    0.21
   7   6  -1    0.93    0.19
   7   6  -1    0.91    0.23
  -7  -7   1    0.28    0.19
  -7   7  -1   -0.16    0.13
  -7   7  -1    0.05    0.17
  -7   7  -1   -0.05    0.14
  -7   7  -1   -0.15    0.15
  -7  -7   1    0.02    0.12
  -7   7  -1    0.09    0.20
  -7  -7   1   -0.16    0.18
   7   7  -1   -0.14    0.18
   7  -7   1    0.54    0.32
   7   7  -1   -0.07    0.17
   7   7  -1    0.03    0.17
   7  -7   1    0.07    0.12
   7   7  -1   -0.03    0.18
  -7  -8   1    1.60    0.27
  -7   8  -1    1.97    0.28
  -7   8  -1    2.08    0.26
  -7  -8   1    1.72    0.29
  -7  -8   1    2.14    0.25
  -7   8  -1    2.00    0.27
  -7   8  -1    2.35    0.34
   7  -8   1    2.56    0.44
   7   8  -1    1.82    0.30
   7   8  -1    2.66    0.34
   7  -8   1    2.64    0.27
   7   8  -1    2.55    0.37
  -7   9  -1    0.82    0.21
  -7   9  -1    0.85    0.25
  -7  -9   1    0.61    0.19
  -7  -9   1    0.86    0.25
  -7  -9   1    0.52    0.24
  -7   9  -1    1.01    0.32
   7  -9   1    0.26    0.35
   7   9  -1    0.61    0.28
   7   9  -1    0.72    0.25
   7   9  -1    0.66    0.27
  -7  10  -1    0.27    0.17
  -7  10  -1    0.20    0.25
  -7 -10   1    0.14    0.16
  -7 -10   1    0.00    0.19
  -7  10  -1   -0.10    0.19
   7  10  -1    0.42    0.25
   7  10  -1    0.03    0.26
   7 -10   1   -0.08    0.34
   7  10  -1    0.28    0.29
  -7  11  -1    0.74    0.34
  -7  11  -1    0.46    0.25
  -7 -11   1    0.70    0.25
  -7  11  -1    0.81    0.22
   7  11  -1    0.61    0.31
   7 -11   1    0.78    0.41
   7  11  -1    1.25    0.42
   7  11  -1    0.92    0.35
   7  11  -1    1.16    0.25
   7  12  -1    1.70    0.48
   7  12  -1    1.09    0.39
  -8 -11  -1    1.08    0.30
  -8  11   1    0.61    0.29
  -8  11   1    0.26    0.31
  -8  11   1    0.72    0.21
   8  11   1    0.92    0.33
   8  11   1    0.84    0.35
   8  11   1    0.94    0.37
   8 -11  -1    0.36    0.39
  -8 -10  -1   -0.15    0.23
  -8  10   1    0.10    0.16
  -8  10   1   -0.10    0.27
  -8 -10  -1    0.18    0.22
  -8  10   1   -0.12    0.22
   8  10   1    0.31    0.28
   8  10   1   -0.02    0.20
   8 -10  -1   -0.70    0.34
   8  10   1   -0.22    0.27
  -8   9   1    0.06    0.21
  -8   9   1   -0.15    0.25
  -8  -9  -1    0.21    0.24
  -8   9   1    0.38    0.20
  -8  -9  -1    0.38    0.23
  -8   9   1    0.21    0.16
   8  -9  -1    0.66    0.35
   8  -9  -1    0.28    0.14
   8   9   1    0.22    0.23
   8   9   1    0.30    0.24
   8   9   1    0.04    0.24
  -8   8   1    2.79    0.30
  -8   8   1    3.66    0.42
  -8   8   1    3.08    0.37
  -8  -8  -1    2.86    0.36
  -8  -8  -1    2.93    0.35
  -8   8   1    2.89    0.31
   8  -8  -1    2.06    0.42
   8   8   1    2.83    0.35
   8   8   1    3.39    0.35
   8   8   1    3.15    0.38
   8   8   1    2.67    0.36
   8  -8  -1    2.71    0.29
  -8   7   1    0.50    0.25
  -8   7   1    0.14    0.15
  -8  -7  -1    0.29    0.21
  -8  -7  -1    0.34    0.20
  -8   7   1    0.27    0.16
  -8   7   1    0.13    0.19
   8   7   1    0.65    0.23
   8   7   1    0.21    0.19
   8   7   1    0.23    0.19
   8  -7  -1    0.03    0.13
   8  -7  -1    0.12    0.32
   8   7   1    0.21    0.20
  -8   6   1    0.31    0.16
  -8  -6  -1    0.27    0.18
  -8  -6  -1    0.22    0.19
  -8   6   1    0.23    0.19
  -8   6   1    0.09    0.17
  -8   6   1    0.18    0.21
   8   6   1    0.22    0.17
   8   6   1    0.15    0.18
   8  -6  -1   -0.01    0.14
   8   6   1    0.21    0.19
   8   6   1    0.34    0.18
   8  -6  -1    0.14    0.24
  -8   5   1    3.50    0.31
  -8   5   1    3.19    0.31
  -8   5   1    3.22    0.23
  -8  -5  -1    3.34    0.33
  -8  -5  -1    3.38    0.32
  -8  -5  -1    3.06    0.30
  -8   5   1    3.70    0.34
  -8   5   1    3.69    0.32
   8   5   1    3.30    0.32
   8  -5  -1    3.14    0.29
   8   5   1    3.03    0.30
   8  -5  -1    3.63    0.38
   8   5   1    2.69    0.29
   8   5   1    3.82    0.27
   8   5   1    3.41    0.31
  -8   4   1    3.09    0.29
  -8  -4  -1    2.96    0.20
  -8  -4  -1    3.72    0.30
  -8  -4  -1    3.69    0.32
  -8   4   1    2.80    0.27
  -8   4   1    3.42    0.32
  -8   4   1    3.63    0.22
  -8  -4  -1    3.28    0.30
  -8   4   1    3.21    0.29
   8   4   1    3.33    0.22
   8  -4  -1    3.33    0.26
   8   4   1    3.07    0.30
   8   4   1    3.12    0.26
   8   4   1    3.44    0.29
   8  -4  -1    3.64    0.35
   8   4   1    3.26    0.28
  -8  -3  -1    3.42    0.21
  -8   3   1    3.22    0.19
  -8   3   1    3.88    0.31
  -8  -3  -1    3.34    0.27
  -8   3   1    3.47    0.26
  -8   3   1    3.58    0.22
  -8  -3  -1    3.59    0.27
  -8  -3  -1    3.45    0.29
  -8  -3  -1    3.16    0.26
  -8  -3  -1    3.31    0.21
  -8   3   1    2.85    0.27
  -8  -3  -1    3.53    0.30
  -8   3   1    3.57    0.28
   8   3   1    3.33    0.25
   8   3   1    3.33    0.27
   8   3   1    3.40    0.25
   8   3   1    3.62    0.30
   8  -3  -1    3.62    0.31
   8  -3  -1    3.58    0.27
   8   3   1    3.24    0.20
  -8  -2  -1    0.72    0.12
  -8   2   1    0.73    0.11
  -8  -2  -1    0.76    0.13
  -8  -2  -1    0.75    0.16
  -8   2   1    0.50    0.16
  -8  -2  -1    0.77    0.17
  -8   2   1    0.56    0.16
  -8  -2  -1    0.60    0.16
  -8   2   1    0.53    0.16
  -8  -2  -1    0.87    0.18
  -8   2   1    0.85    0.17
  -8  -2  -1    0.68    0.15
   8   2   1    0.80    0.13
   8  -2  -1    0.68    0.17
   8   2   1    0.73    0.12
   8  -2  -1    0.63    0.15
   8   2   1    0.47    0.15
   8   2   1    0.59    0.15
  -8  -1  -1   -0.09    0.08
  -8   1   1    0.05    0.10
  -8  -1  -1    0.17    0.13
  -8  -1  -1    0.24    0.14
  -8   1   1    0.13    0.08
  -8  -1  -1    0.05    0.07
  -8   1   1    0.10    0.08
  -8  -1  -1   -0.12    0.12
  -8   1   1    0.01    0.13
  -8   1   1   -0.11    0.11
  -8  -1  -1    0.05    0.10
  -8  -1  -1    0.01    0.11
  -8   1   1    0.01    0.13
  -8  -1  -1   -0.02    0.10
   8  -1  -1    0.00    0.11
   8  -1  -1   -0.04    0.07
   8   1   1    0.20    0.09
   8   1   1   -0.11    0.09
   8   1   1   -0.10    0.11
   8  -1  -1    0.10    0.11
   8   1   1    0.09    0.09
  -8   0   1    0.04    0.09
  -8   0   1    0.05    0.10
  -8   0  -1   -0.03    0.09
  -8   0   1    0.05    0.12
  -8   0  -1   -0.09    0.10
  -8   0  -1   -0.02    0.11
  -8   0  -1    0.05    0.06
  -8   0  -1    0.09    0.14
  -8   0   1   -0.09    0.06
  -8   0  -1    0.22    0.15
  -8   0   1    0.11    0.13
  -8   0   1   -0.16    0.12
  -8   0  -1    0.09    0.10
   8   0  -1   -0.24    0.10
   8   0   1    0.06    0.09
   8   0   1    0.03    0.07
   8   0   1    0.10    0.12
   8   0  -1    0.17    0.11
  -8  -1   1    0.16    0.14
  -8   1  -1    0.01    0.10
  -8  -1   1    0.05    0.07
  -8   1  -1    0.01    0.13
  -8  -1   1    0.10    0.10
  -8  -1   1    0.09    0.11
  -8  -1   1   -0.02    0.13
  -8   1  -1   -0.04    0.14
  -8   1  -1    0.15    0.13
  -8   1  -1   -0.08    0.10
  -8   1  -1    0.06    0.05
  -8  -1   1    0.01    0.09
   8  -1   1   -0.04    0.12
   8   1  -1   -0.14    0.10
   8   1  -1   -0.03    0.09
   8  -1   1    0.06    0.11
  -8   2  -1    0.65    0.17
  -8   2  -1    0.45    0.16
  -8  -2   1    0.71    0.15
  -8   2  -1    0.73    0.09
  -8  -2   1    0.66    0.16
  -8  -2   1    0.45    0.15
  -8  -2   1    0.76    0.17
  -8   2  -1    0.86    0.18
  -8   2  -1    0.90    0.17
  -8  -2   1    0.57    0.12
   8   2  -1    0.77    0.15
   8   2  -1    0.76    0.16
   8   2  -1    0.81    0.13
   8  -2   1    0.81    0.17
   8  -2   1    0.65    0.15
   8   2  -1    0.56    0.13
  -8  -3   1    3.81    0.25
  -8   3  -1    3.30    0.27
  -8   3  -1    3.45    0.29
  -8  -3   1    3.33    0.26
  -8  -3   1    3.45    0.29
  -8   3  -1    3.32    0.17
  -8   3  -1    3.18    0.29
  -8  -3   1    3.32    0.28
  -8  -3   1    3.27    0.27
  -8  -3   1    3.59    0.29
  -8  -3   1    3.37    0.22
  -8   3  -1    3.38    0.23
   8   3  -1    2.89    0.24
   8   3  -1    3.29    0.27
   8   3  -1    3.53    0.27
   8   3  -1    3.35    0.23
   8   3  -1    2.86    0.23
   8  -3   1    3.18    0.28
   8  -3   1    2.78    0.26
  -8   4  -1    2.88    0.28
  -8   4  -1    3.51    0.32
  -8  -4   1    3.20    0.29
  -8  -4   1    3.16    0.24
  -8   4  -1    2.59    0.27
  -8  -4   1    3.27    0.26
  -8  -4   1    3.35    0.29
  -8  -4   1    3.36    0.24
  -8   4  -1    2.87    0.23
  -8  -4   1    3.34    0.22
  -8   4  -1    3.25    0.29
  -8  -4   1    3.45    0.30
  -8  -4   1    3.41    0.28
   8   4  -1    3.56    0.24
   8   4  -1    2.65    0.26
   8   4  -1    2.86    0.28
   8   4  -1    3.02    0.25
   8  -4   1    3.32    0.26
   8   4  -1    2.88    0.22
   8   4  -1    2.64    0.27
   8  -4   1    3.55    0.35
  -8   5  -1    3.84    0.35
  -8   5  -1    3.08    0.31
  -8   5  -1    3.22    0.29
  -8  -5   1    3.63    0.33
  -8  -5   1    3.54    0.32
  -8   5  -1    2.92    0.29
  -8  -5   1    3.23    0.22
  -8  -5   1    3.18    0.25
  -8   5  -1    3.00    0.25
  -8  -5   1    3.44    0.32
   8   5  -1    3.54    0.33
   8  -5   1    3.47    0.27
   8   5  -1    3.04    0.30
   8   5  -1    3.17    0.24
   8   5  -1    3.45    0.32
   8  -5   1    3.25    0.36
   8   5  -1    3.36    0.28
  -8   6  -1    0.15    0.16
  -8  -6   1    0.62    0.21
  -8  -6   1    0.44    0.15
  -8   6  -1    0.24    0.16
  -8  -6   1    0.07    0.18
  -8   6  -1    0.06    0.14
  -8   6  -1    0.37    0.21
   8   6  -1    0.36    0.16
   8  -6   1    0.17    0.29
   8   6  -1    0.46    0.20
   8   6  -1    0.38    0.19
   8  -6   1    0.23    0.14
   8   6  -1    0.22    0.19
  -8  -7   1    0.10    0.18
  -8  -7   1    0.20    0.19
  -8   7  -1   -0.02    0.15
  -8  -7   1    0.25    0.14
  -8   7  -1    0.51    0.22
  -8   7  -1    0.22    0.20
  -8   7  -1    0.14    0.16
   8   7  -1   -0.18    0.17
   8   7  -1    0.35    0.19
   8  -7   1    0.58    0.29
   8   7  -1    0.22    0.21
   8   7  -1    0.26    0.17
   8  -7   1    0.23    0.15
  -8  -8   1    3.15    0.37
  -8   8  -1    3.31    0.36
  -8  -8   1    2.81    0.28
  -8   8  -1    2.99    0.31
  -8   8  -1    2.88    0.39
  -8  -8   1    3.00    0.37
  -8   8  -1    4.31    0.40
   8   8  -1    2.26    0.35
   8   8  -1    3.17    0.39
   8  -8   1    3.01    0.47
   8  -8   1    2.67    0.28
   8   8  -1    3.25    0.40
  -8  -9   1    0.10    0.21
  -8   9  -1    0.30    0.18
  -8  -9   1    0.05    0.24
  -8   9  -1   -0.08    0.18
  -8   9  -1   -0.07    0.24
   8   9  -1    0.31    0.24
   8   9  -1    0.23    0.26
   8   9  -1    0.09    0.26
   8  -9   1    0.38    0.32
  -8 -10   1    0.50    0.24
  -8  10  -1    0.05    0.20
  -8  10  -1    0.03    0.16
  -8  10  -1   -0.10    0.27
   8  10  -1    0.02    0.28
   8 -10   1   -0.14    0.31
   8  10  -1   -0.11    0.26
   8  10  -1    0.15    0.27
  -8 -11   1    1.03    0.28
  -8  11  -1    0.79    0.23
  -8  11  -1    0.87    0.28
  -8  11  -1    0.83    0.36
   8  11  -1    0.58    0.33
   8  11  -1    1.28    0.28
   8 -11   1    0.79    0.40
   8  11  -1    0.98    0.32
   8  11  -1    1.21    0.41
  -9  11   1    0.15    0.33
  -9  11   1    0.46    0.20
  -9  11   1    0.06    0.25
   9  11   1    0.23    0.32
   9  11   1    0.54    0.35
  -9  10   1    0.16    0.17
  -9  10   1   -0.14    0.21
  -9 -10  -1    0.30    0.23
  -9 -10  -1    0.00    0.26
  -9  10   1    0.16    0.27
   9 -10  -1    0.05    0.37
   9  10   1    0.44    0.28
   9  10   1   -0.52    0.24
   9  10   1   -0.38    0.26
  -9  -9  -1    0.39    0.21
  -9   9   1   -0.17    0.24
  -9   9   1   -0.24    0.13
  -9  -9  -1    0.12    0.21
  -9   9   1    0.16    0.17
  -9   9   1   -0.12    0.20
   9  -9  -1    0.64    0.41
   9   9   1    0.25    0.26
   9   9   1    0.24    0.25
   9   9   1    0.14    0.20
   9  -9  -1    0.17    0.15
  -9   8   1    0.98    0.28
  -9  -8  -1    0.97    0.27
  -9   8   1    0.80    0.22
  -9   8   1    0.82    0.21
  -9  -8  -1    0.97    0.25
  -9   8   1    0.52    0.24
   9  -8  -1    0.58    0.38
   9   8   1    1.17    0.29
   9   8   1    1.36    0.27
   9   8   1    1.00    0.29
   9   8   1    1.14    0.28
   9  -8  -1    1.18    0.23
  -9  -7  -1    0.27    0.21
  -9   7   1   -0.10    0.20
  -9  -7  -1   -0.12    0.19
  -9   7   1    0.07    0.19
  -9   7   1    0.15    0.16
  -9   7   1    0.35    0.19
   9   7   1    0.09    0.20
   9   7   1    0.08    0.20
   9  -7  -1   -0.03    0.31
   9   7   1    0.17    0.18
   9   7   1    0.19    0.19
   9  -7  -1    0.17    0.16
  -9   6   1   -0.02    0.18
  -9  -6  -1    0.01    0.16
  -9   6   1    0.04    0.16
  -9   6   1   -0.07    0.14
  -9   6   1    0.04    0.18
  -9  -6  -1   -0.18    0.16
  -9  -6  -1   -0.26    0.18
   9  -6  -1    0.14    0.15
   9   6   1    0.18    0.18
   9   6   1    0.01    0.16
   9   6   1    0.17    0.17
   9   6   1    0.01    0.19
   9  -6  -1   -0.31    0.26
  -9   5   1    0.42    0.18
  -9  -5  -1    0.63    0.19
  -9   5   1    0.52    0.21
  -9  -5  -1    0.30    0.20
  -9   5   1    0.38    0.18
  -9   5   1    0.37    0.19
  -9  -5  -1    0.39    0.19
   9   5   1    0.37    0.16
   9   5   1    0.36    0.18
   9   5   1    0.58    0.16
   9  -5  -1    0.28    0.25
   9  -5  -1    0.56    0.18
   9   5   1    0.50    0.19
   9   5   1    0.46    0.19
  -9   4   1    0.19    0.14
  -9   4   1    0.11    0.18
  -9  -4  -1    0.12    0.17
  -9   4   1   -0.07    0.17
  -9  -4  -1    0.12    0.15
  -9  -4  -1    0.39    0.12
  -9  -4  -1    0.46    0.19
  -9   4   1    0.30    0.18
  -9  -4  -1    0.27    0.18
   9   4   1    0.28    0.13
   9  -4  -1   -0.05    0.18
   9   4   1    0.35    0.15
   9  -4  -1    0.39    0.16
   9   4   1    0.44    0.17
   9   4   1    0.17    0.15
   9   4   1   -0.09    0.13
  -9   3   1    0.68    0.19
  -9  -3  -1    0.63    0.13
  -9   3   1    0.45    0.16
  -9  -3  -1    0.41    0.16
  -9   3   1    0.63    0.20
  -9  -3  -1    0.78    0.19
  -9  -3  -1    0.65    0.18
  -9   3   1    0.54    0.19
  -9  -3  -1    0.56    0.14
  -9  -3  -1    0.50    0.17
  -9  -3  -1    0.57    0.17
   9  -3  -1    0.54    0.16
   9   3   1    0.61    0.17
   9   3   1    0.61    0.12
   9  -3  -1    0.46    0.20
   9   3   1    0.32    0.16
   9   3   1    0.62    0.17
   9   3   1    0.67    0.16
  -9  -2  -1    0.55    0.18
  -9  -2  -1    0.51    0.12
  -9   2   1    0.59    0.11
  -9  -2  -1    0.51    0.12
  -9   2   1    0.42    0.14
  -9   2   1    0.74    0.18
  -9  -2  -1    0.42    0.18
  -9  -2  -1    0.56    0.15
  -9  -2  -1    0.63    0.18
  -9   2   1    0.48    0.17
  -9   2   1    0.26    0.17
  -9  -2  -1    0.69    0.19
   9   2   1    0.57    0.17
   9  -2  -1    0.46    0.17
   9  -2  -1    0.34    0.15
   9   2   1    0.37    0.11
   9   2   1    0.72    0.14
   9   2   1    0.67    0.18
  -9   1   1    0.25    0.12
  -9  -1  -1    0.22    0.14
  -9   1   1    0.27    0.15
  -9   1   1    0.14    0.08
  -9  -1  -1    0.16    0.14
  -9  -1  -1    0.12    0.14
  -9  -1  -1    0.09    0.08
  -9  -1  -1    0.16    0.12
  -9   1   1    0.13    0.14
  -9   1   1    0.09    0.13
  -9  -1  -1    0.08    0.14
   9  -1  -1    0.12    0.13
   9  -1  -1   -0.02    0.11
   9   1   1    0.09    0.13
   9   1   1    0.16    0.13
   9   1   1    0.16    0.10
   9   1   1    0.21    0.10
  -9   0  -1    0.05    0.14
  -9   0  -1    0.12    0.11
  -9   0  -1    0.23    0.15
  -9   0  -1   -0.16    0.14
  -9   0  -1   -0.03    0.06
  -9   0   1   -0.10    0.10
  -9   0   1   -0.13    0.09
  -9   0   1   -0.09    0.07
  -9   0  -1    0.06    0.10
  -9   0   1    0.20    0.15
  -9   0   1    0.20    0.14
  -9   0   1   -0.14    0.13
  -9   0  -1   -0.08    0.12
   9   0  -1   -0.09    0.11
   9   0  -1   -0.13    0.11
   9   0   1    0.03    0.08
   9   0   1    0.02    0.11
   9   0   1    0.12    0.12
   9   0  -1    0.05    0.09
  -9  -1   1    0.14    0.09
  -9  -1   1    0.03    0.12
  -9  -1   1    0.01    0.13
  -9  -1   1   -0.02    0.11
  -9   1  -1    0.22    0.17
  -9  -1   1    0.00    0.12
  -9   1  -1    0.24    0.13
  -9  -1   1    0.18    0.14
  -9  -1   1    0.05    0.15
  -9   1  -1    0.12    0.16
  -9   1  -1    0.31    0.15
  -9   1  -1    0.28    0.14
   9   1  -1    0.21    0.12
   9   1  -1    0.17    0.14
   9  -1   1    0.04    0.14
   9   1  -1    0.17    0.11
   9  -1   1    0.21    0.13
  -9  -2   1    0.41    0.16
  -9   2  -1    0.55    0.18
  -9  -2   1    0.57    0.15
  -9  -2   1    0.57    0.16
  -9   2  -1    0.44    0.16
  -9  -2   1    0.69    0.14
  -9   2  -1    0.69    0.19
  -9  -2   1    0.71    0.18
  -9  -2   1    0.36    0.11
  -9   2  -1    0.69    0.15
  -9  -2   1    0.72    0.18
  -9   2  -1    0.51    0.18
   9  -2   1    0.28    0.15
   9   2  -1    0.35    0.15
   9   2  -1    0.50    0.14
   9   2  -1    0.33    0.14
   9  -2   1    0.39    0.17
   9   2  -1    0.72    0.14
  -9  -3   1    0.60    0.14
  -9  -3   1    0.52    0.17
  -9  -3   1    0.61    0.19
  -9   3  -1    0.73    0.20
  -9   3  -1    0.66    0.15
  -9  -3   1    0.46    0.17
  -9   3  -1    0.39    0.19
  -9  -3   1    0.57    0.17
  -9  -3   1    0.62    0.19
  -9   3  -1    0.36    0.16
  -9   3  -1    0.55    0.18
   9  -3   1    0.58    0.21
   9  -3   1    0.26    0.15
   9   3  -1    0.54    0.15
   9   3  -1    0.53    0.13
   9   3  -1    0.54    0.15
   9   3  -1    0.64    0.16
   9   3  -1    0.60    0.16
   9   3  -1    0.75    0.18
  -9   4  -1    0.15    0.15
  -9  -4   1    0.01    0.16
  -9   4  -1    0.10    0.17
  -9  -4   1    0.28    0.16
  -9  -4   1    0.32    0.16
  -9   4  -1    0.38    0.19
  -9  -4   1    0.14    0.10
  -9   4  -1   -0.03    0.15
  -9  -4   1    0.23    0.13
  -9  -4   1    0.06    0.16
   9   4  -1    0.25    0.15
   9   4  -1    0.17    0.13
   9   4  -1    0.14    0.14
   9  -4   1   -0.21    0.21
   9   4  -1    0.15    0.14
   9  -4   1    0.29    0.15
   9   4  -1    0.24    0.14
   9   4  -1    0.14    0.15
  -9   5  -1    0.49    0.19
  -9  -5   1    0.15    0.17
  -9   5  -1    0.33    0.19
  -9   5  -1    0.15    0.19
  -9  -5   1    0.49    0.21
  -9  -5   1    0.40    0.14
  -9  -5   1    0.40    0.18
  -9   5  -1    0.27    0.17
   9   5  -1    0.46    0.17
   9  -5   1    0.54    0.27
   9  -5   1    0.58    0.17
   9   5  -1    0.52    0.18
   9   5  -1    0.45    0.18
   9   5  -1    0.34    0.19
  -9   6  -1    0.19    0.16
  -9  -6   1    0.11    0.17
  -9  -6   1   -0.04    0.17
  -9  -6   1    0.06    0.12
  -9   6  -1   -0.02    0.16
  -9   6  -1   -0.02    0.17
  -9   6  -1    0.01    0.17
   9  -6   1   -0.15    0.28
   9  -6   1    0.00    0.14
   9   6  -1   -0.06    0.14
   9   6  -1    0.07    0.16
   9   6  -1   -0.05    0.15
   9   6  -1    0.16    0.18
  -9  -7   1    0.17    0.21
  -9  -7   1    0.15    0.20
  -9   7  -1    0.12    0.17
  -9  -7   1   -0.11    0.12
  -9   7  -1   -0.22    0.17
  -9   7  -1    0.16    0.18
  -9   7  -1   -0.20    0.17
   9   7  -1    0.25    0.21
   9  -7   1   -0.10    0.27
   9  -7   1   -0.01    0.15
   9   7  -1    0.08    0.20
   9   7  -1    0.37    0.20
   9   7  -1    0.14    0.21
  -9   8  -1    0.76    0.21
  -9   8  -1    1.22    0.28
  -9  -8   1    0.89    0.26
  -9   8  -1    1.17    0.24
  -9  -8   1    1.64    0.29
  -9   8  -1    1.10    0.29
   9  -8   1    0.97    0.39
   9   8  -1    0.86    0.28
   9  -8   1    1.25    0.22
   9   8  -1    1.00    0.28
   9   8  -1    0.91    0.26
  -9   9  -1    0.29    0.18
  -9  -9   1    0.02    0.21
  -9  -9   1    0.10    0.25
  -9   9  -1   -0.16    0.22
  -9   9  -1    0.15    0.22
   9   9  -1    0.23    0.22
   9   9  -1    0.04    0.25
   9  -9   1   -0.12    0.32
   9  -9   1    0.26    0.17
   9   9  -1    0.10    0.26
  -9  10  -1   -0.36    0.23
  -9 -10   1    0.04    0.19
  -9  10  -1    0.14    0.23
  -9  10  -1    0.28    0.19
   9 -10   1    0.22    0.37
   9  10  -1    0.05    0.27
   9  10  -1   -0.13    0.26
   9  10  -1    0.35    0.18
   9  10  -1   -0.06    0.28
  -9  11  -1    0.78    0.23
  -9  11  -1    0.26    0.24
   9  11  -1    0.89    0.37
   9  11  -1    0.39    0.35
 -10  10   1   -0.39    0.24
 -10  10   1    0.08    0.23
 -10  10   1    0.14    0.18
 -10 -10  -1    0.61    0.26
 -10 -10  -1   -0.06    0.26
  10  10   1    0.54    0.31
  10  10   1    0.53    0.29
  10 -10  -1   -0.29    0.40
  10  10   1   -0.16    0.28
 -10  -9  -1    0.43    0.25
 -10   9   1   -0.19    0.23
 -10   9   1    0.00    0.21
 -10  -9  -1    0.24    0.23
 -10   9   1    0.02    0.17
 -10   9   1    0.48    0.22
  10  -9  -1    0.43    0.37
  10  -9  -1    0.34    0.17
  10   9   1   -0.10    0.22
  10   9   1    0.40    0.22
  10   9   1   -0.09    0.25
 -10   8   1   -0.05    0.16
 -10   8   1   -0.05    0.21
 -10  -8  -1    0.23    0.24
 -10   8   1    0.07    0.23
 -10  -8  -1    0.11    0.19
 -10   8   1   -0.08    0.16
  10   8   1    0.19    0.23
  10   8   1   -0.11    0.23
  10   8   1    0.40    0.23
  10  -8  -1    0.16    0.16
  10  -8  -1   -0.32    0.35
 -10   7   1   -0.17    0.22
 -10   7   1    0.09    0.16
 -10  -7  -1    0.49    0.23
 -10   7   1    0.32    0.21
 -10  -7  -1   -0.02    0.18
 -10   7   1    0.06    0.21
  10  -7  -1    0.27    0.18
  10   7   1   -0.04    0.19
  10  -7  -1    0.14    0.30
  10   7   1    0.17    0.20
  10   7   1   -0.23    0.20
  10   7   1    0.33    0.19
 -10   6   1    0.14    0.20
 -10  -6  -1    0.05    0.21
 -10   6   1    0.24    0.21
 -10   6   1    0.22    0.17
 -10   6   1    0.56    0.21
 -10  -6  -1    0.25    0.21
 -10  -6  -1    0.29    0.21
  10   6   1    0.20    0.19
  10   6   1    0.00    0.16
  10   6   1   -0.02    0.18
  10   6   1    0.10    0.17
  10  -6  -1   -0.06    0.25
  10  -6  -1    0.67    0.20
 -10  -5  -1    0.98    0.24
 -10  -5  -1    0.93    0.21
 -10   5   1    0.83    0.23
 -10   5   1    0.90    0.23
 -10  -5  -1    0.65    0.22
 -10   5   1    0.66    0.19
 -10   5   1    0.94    0.22
  10  -5  -1    1.13    0.21
  10   5   1    0.95    0.21
  10  -5  -1    0.96    0.30
  10   5   1    0.83    0.21
  10   5   1    0.30    0.18
  10   5   1    1.00    0.24
 -10  -4  -1    0.47    0.20
 -10  -4  -1   -0.01    0.15
 -10   4   1    0.03    0.17
 -10   4   1    0.18    0.17
 -10   4   1    0.11    0.17
 -10  -4  -1    0.35    0.17
 -10   4   1    0.13    0.15
 -10  -4  -1    0.12    0.16
  10   4   1    0.09    0.16
  10   4   1    0.08    0.16
  10  -4  -1    0.05    0.14
  10   4   1    0.36    0.16
  10  -4  -1    0.12    0.22
  10   4   1    0.26    0.17
 -10   3   1    1.07    0.21
 -10  -3  -1    1.36    0.22
 -10   3   1    1.09    0.23
 -10   3   1    1.14    0.21
 -10  -3  -1    0.94    0.20
 -10  -3  -1    1.35    0.24
 -10  -3  -1    1.30    0.17
 -10  -3  -1    1.28    0.24
 -10   3   1    1.25    0.25
 -10  -3  -1    1.30    0.23
  10   3   1    1.04    0.19
  10   3   1    1.19    0.21
  10  -3  -1    1.28    0.22
  10  -3  -1    1.52    0.26
  10   3   1    1.37    0.24
  10   3   1    1.23    0.23
 -10  -2  -1   -0.07    0.13
 -10   2   1   -0.14    0.15
 -10  -2  -1    0.05    0.17
 -10   2   1   -0.22    0.15
 -10   2   1   -0.11    0.13
 -10  -2  -1    0.01    0.15
 -10  -2  -1   -0.06    0.10
 -10  -2  -1   -0.04    0.17
 -10  -2  -1   -0.25    0.14
 -10  -2  -1   -0.06    0.09
  10   2   1   -0.11    0.15
  10   2   1   -0.14    0.14
  10   2   1    0.09    0.13
  10  -2  -1    0.05    0.16
  10  -2  -1   -0.07    0.15
  10   2   1    0.04    0.10
 -10   1   1    0.32    0.17
 -10  -1  -1    0.03    0.16
 -10   1   1    0.33    0.17
 -10  -1  -1    0.39    0.19
 -10  -1  -1    0.02    0.15
 -10   1   1    0.12    0.18
 -10  -1  -1    0.35    0.14
 -10  -1  -1    0.00    0.15
  10   1   1    0.41    0.18
  10  -1  -1    0.08    0.15
  10  -1  -1    0.32    0.17
  10   1   1    0.33    0.13
  10   1   1    0.19    0.15
 -10   0   1   -0.01    0.14
 -10   0   1    0.02    0.08
 -10   0  -1   -0.19    0.15
 -10   0   1   -0.12    0.17
 -10   0  -1   -0.01    0.17
 -10   0  -1   -0.08    0.15
 -10   0   1    0.05    0.15
 -10   0  -1   -0.32    0.11
  10   0   1    0.17    0.14
  10   0   1    0.21    0.13
  10   0  -1   -0.07    0.13
  10   0  -1   -0.08    0.15
 -10  -1   1    0.09    0.15
 -10  -1   1    0.46    0.16
 -10  -1   1    0.10    0.10
 -10  -1   1    0.23    0.15
 -10  -1   1    0.24    0.13
 -10   1  -1    0.08    0.16
 -10  -1   1    0.49    0.19
 -10   1  -1    0.05    0.16
 -10   1  -1    0.38    0.15
 -10   1  -1    0.08    0.15
 -10  -1   1    0.19    0.14
  10   1  -1    0.14    0.11
  10  -1   1    0.00    0.14
  10  -1   1    0.39    0.16
  10   1  -1    0.43    0.14
  10   1  -1    0.17    0.16
 -10  -2   1    0.00    0.13
 -10   2  -1    0.01    0.17
 -10   2  -1    0.07    0.18
 -10   2  -1   -0.01    0.13
 -10  -2   1    0.24    0.16
 -10  -2   1   -0.02    0.14
 -10  -2   1   -0.13    0.10
 -10  -2   1    0.03    0.10
 -10  -2   1   -0.03    0.15
 -10  -2   1   -0.02    0.14
 -10  -2   1    0.08    0.17
 -10   2  -1    0.03    0.15
  10  -2   1    0.03    0.15
  10   2  -1   -0.06    0.11
  10   2  -1   -0.09    0.11
  10   2  -1    0.02    0.13
  10   2  -1   -0.06    0.13
  10  -2   1    0.02    0.16
 -10  -3   1    1.37    0.22
 -10  -3   1    1.31    0.22
 -10  -3   1    1.39    0.23
 -10  -3   1    1.28    0.22
 -10   3  -1    1.27    0.25
 -10   3  -1    1.39    0.24
 -10  -3   1    1.43    0.19
 -10  -3   1    1.00    0.21
 -10   3  -1    1.21    0.24
  10   3  -1    1.07    0.20
  10  -3   1    1.17    0.23
  10   3  -1    1.09    0.18
  10  -3   1    0.76    0.23
  10   3  -1    1.15    0.20
  10   3  -1    1.10    0.20
  10   3  -1    1.45    0.22
  10   3  -1    1.01    0.17
 -10   4  -1    0.14    0.16
 -10  -4   1    0.39    0.18
 -10  -4   1   -0.03    0.15
 -10   4  -1    0.14    0.15
 -10  -4   1    0.18    0.13
 -10   4  -1   -0.07    0.15
 -10  -4   1   -0.15    0.15
 -10  -4   1    0.10    0.11
 -10   4  -1    0.24    0.19
 -10  -4   1    0.23    0.13
 -10  -4   1    0.18    0.17
 -10  -4   1    0.06    0.16
 -10   4  -1    0.16    0.15
  10   4  -1    0.15    0.15
  10   4  -1    0.31    0.16
  10   4  -1    0.12    0.15
  10   4  -1    0.05    0.13
  10   4  -1    0.02    0.11
  10  -4   1    0.04    0.22
  10   4  -1    0.17    0.15
  10  -4   1    0.16    0.16
  10   4  -1    0.02    0.13
 -10   5  -1    1.02    0.22
 -10  -5   1    0.56    0.22
 -10  -5   1    0.94    0.23
 -10  -5   1    0.75    0.23
 -10   5  -1    0.65    0.20
 -10  -5   1    1.00    0.18
 -10   5  -1    0.88    0.21
 -10   5  -1    0.93    0.24
  10   5  -1    0.73    0.22
  10   5  -1    1.00    0.23
  10  -5   1    0.83    0.20
  10   5  -1    0.56    0.18
  10   5  -1    1.41    0.23
  10  -5   1    1.01    0.30
 -10   6  -1    0.22    0.20
 -10   6  -1    0.28    0.20
 -10  -6   1    0.17    0.20
 -10   6  -1    0.01    0.20
 -10  -6   1    0.12    0.19
 -10   6  -1    0.14    0.15
  10   6  -1    0.31    0.18
  10   6  -1    0.57    0.20
  10  -6   1    0.41    0.19
  10   6  -1    0.24    0.19
  10  -6   1    0.05    0.30
  10   6  -1    0.08    0.18
 -10  -7   1    0.11    0.21
 -10   7  -1    0.17    0.22
 -10   7  -1    0.05    0.15
 -10   7  -1    0.00    0.17
 -10  -7   1    0.32    0.20
 -10   7  -1    0.26    0.23
  10   7  -1    0.06    0.21
  10  -7   1   -0.02    0.32
  10  -7   1    0.20    0.17
  10   7  -1    0.18    0.22
  10   7  -1   -0.10    0.18
 -10   8  -1    0.15    0.20
 -10  -8   1    0.25    0.22
 -10   8  -1   -0.01    0.16
 -10  -8   1   -0.21    0.23
 -10   8  -1   -0.20    0.20
 -10   8  -1    0.09    0.20
  10  -8   1   -0.08    0.35
  10   8  -1   -0.33    0.20
  10  -8   1    0.28    0.18
  10   8  -1    0.08    0.22
  10   8  -1    0.09    0.23
 -10   9  -1    0.05    0.18
 -10  -9   1   -0.18    0.25
 -10   9  -1   -0.23    0.20
 -10   9  -1   -0.29    0.18
 -10   9  -1   -0.20    0.25
 -10  -9   1    0.35    0.21
  10   9  -1   -0.26    0.26
  10   9  -1    0.26    0.26
  10  -9   1    0.24    0.17
  10  -9   1   -0.24    0.34
  10   9  -1    0.34    0.26
 -10  10  -1    0.09    0.24
 -10  10  -1    0.05    0.19
 -10  10  -1    0.32    0.26
 -10 -10   1    0.17    0.22
  10  10  -1   -0.05    0.29
  10  10  -1    0.34    0.20
  10  10  -1    0.45    0.29
  10  10  -1    0.91    0.33
  10 -10   1    0.26    0.42
 -11   9   1    0.23    0.25
 -11  -9  -1   -0.22    0.25
 -11   9   1   -0.23    0.24
 -11  -9  -1    0.30    0.24
 -11   9   1    0.12    0.18
 -11   9   1   -0.08    0.19
  11   9   1    0.24    0.27
  11  -9  -1    0.51    0.19
  11   9   1    0.40    0.26
  11   9   1    0.09    0.26
  11  -9  -1   -0.22    0.40
 -11  -8  -1    0.12    0.23
 -11   8   1   -0.08    0.22
 -11  -8  -1    0.21    0.22
 -11   8   1   -0.13    0.21
 -11   8   1    0.21    0.21
 -11   8   1    0.22    0.18
  11  -8  -1    0.38    0.19
  11  -8  -1   -0.48    0.34
  11   8   1    0.19    0.24
  11   8   1   -0.33    0.23
  11   8   1    0.17    0.23
 -11   7   1    0.13    0.20
 -11   7   1    0.12    0.17
 -11  -7  -1   -0.01    0.21
 -11  -7  -1    0.08    0.20
 -11   7   1    0.17    0.23
 -11   7   1    0.18    0.19
  11   7   1    0.09    0.19
  11   7   1   -0.02    0.22
  11   7   1   -0.10    0.18
  11  -7  -1    0.03    0.17
  11  -7  -1    0.12    0.34
  11   7   1    0.01    0.20
 -11   6   1    0.02    0.18
 -11   6   1   -0.22    0.17
 -11   6   1    0.07    0.15
 -11   6   1    0.04    0.21
 -11  -6  -1    0.04    0.17
 -11  -6  -1    0.05    0.19
 -11  -6  -1   -0.06    0.20
  11  -6  -1    0.10    0.17
  11   6   1    0.12    0.20
  11   6   1   -0.14    0.18
  11   6   1   -0.16    0.16
  11  -6  -1   -0.05    0.29
  11   6   1    0.13    0.18
 -11  -5  -1    0.90    0.22
 -11  -5  -1    1.25    0.26
 -11   5   1    0.73    0.23
 -11   5   1    1.05    0.26
 -11   5   1    0.60    0.21
 -11  -5  -1    0.80    0.21
 -11   5   1    1.50    0.29
  11  -5  -1    0.85    0.29
  11   5   1    0.74    0.21
  11   5   1    0.40    0.20
  11   5   1    1.25    0.25
  11  -5  -1    0.74    0.21
  11   5   1    0.99    0.23
 -11  -4  -1    0.70    0.21
 -11  -4  -1    0.60    0.20
 -11   4   1    0.62    0.22
 -11  -4  -1    1.24    0.24
 -11   4   1    0.71    0.23
 -11   4   1    0.63    0.21
 -11  -4  -1    0.60    0.21
  11   4   1    0.69    0.21
  11  -4  -1    0.52    0.19
  11  -4  -1    0.58    0.26
  11   4   1    0.44    0.17
  11   4   1    0.60    0.19
 -11  -3  -1    0.14    0.17
 -11   3   1    0.05    0.16
 -11  -3  -1    0.15    0.16
 -11  -3  -1    0.26    0.19
 -11  -3  -1   -0.04    0.16
 -11   3   1    0.11    0.18
 -11   3   1    0.04    0.17
  11  -3  -1    0.10    0.15
  11   3   1    0.21    0.17
  11   3   1    0.01    0.14
  11   3   1    0.06    0.14
  11  -3  -1   -0.02    0.19
 -11  -2  -1   -0.06    0.17
 -11   2   1    0.25    0.19
 -11  -2  -1    0.03    0.17
 -11   2   1   -0.05    0.16
 -11  -2  -1   -0.04    0.15
 -11  -2  -1    0.02    0.17
 -11   2   1    0.06    0.16
 -11  -2  -1    0.37    0.15
  11   2   1    0.09    0.14
  11  -2  -1   -0.03    0.16
  11  -2  -1    0.26    0.16
  11   2   1   -0.07    0.16
 -11  -1  -1    0.47    0.20
 -11   1   1    0.48    0.19
 -11   1   1    0.55    0.20
 -11  -1  -1    0.54    0.20
 -11  -1  -1    0.62    0.19
 -11  -1  -1    0.63    0.17
 -11   1   1    0.54    0.16
 -11   1   1    0.58    0.18
  11  -1  -1    0.60    0.18
  11   1   1    0.19    0.17
  11  -1  -1    0.64    0.20
  11   1   1    0.59    0.20
 -11   0  -1   -0.03    0.13
 -11   0   1    0.17    0.16
 -11   0  -1   -0.10    0.15
 -11   0  -1   -0.11    0.15
 -11   0   1   -0.06    0.13
 -11   0  -1   -0.05    0.16
 -11   0   1   -0.07    0.15
 -11   0   1   -0.01    0.17
  11   0  -1   -0.01    0.14
  11   0   1    0.11    0.15
  11   0   1    0.09    0.14
  11   0  -1    0.22    0.15
 -11  -1   1    0.18    0.16
 -11   1  -1    0.38    0.16
 -11   1  -1    0.60    0.20
 -11  -1   1    0.34    0.19
 -11  -1   1    0.54    0.19
 -11  -1   1    0.45    0.17
 -11   1  -1    0.64    0.20
 -11   1  -1    0.45    0.16
 -11   1  -1    0.32    0.19
  11  -1   1    0.46    0.18
  11   1  -1    0.96    0.20
  11  -1   1    0.54    0.17
  11   1  -1    0.50    0.15
 -11  -2   1    0.05    0.15
 -11  -2   1    0.12    0.16
 -11  -2   1    0.05    0.14
 -11   2  -1    0.01    0.16
 -11   2  -1   -0.11    0.16
 -11   2  -1   -0.04    0.19
 -11  -2   1    0.02    0.13
 -11  -2   1   -0.04    0.15
 -11  -2   1    0.12    0.14
 -11   2  -1    0.14    0.14
 -11  -2   1    0.03    0.11
  11  -2   1    0.14    0.16
  11   2  -1    0.28    0.14
  11  -2   1   -0.01    0.16
  11   2  -1   -0.16    0.12
  11   2  -1    0.12    0.12
 -11  -3   1    0.22    0.17
 -11   3  -1   -0.21    0.14
 -11  -3   1    0.21    0.16
 -11  -3   1   -0.03    0.16
 -11   3  -1    0.13    0.17
 -11  -3   1    0.19    0.17
 -11   3  -1   -0.12    0.16
 -11  -3   1    0.02    0.13
 -11  -3   1   -0.02    0.16
  11   3  -1   -0.02    0.12
  11   3  -1    0.30    0.15
  11   3  -1    0.09    0.12
  11   3  -1    0.11    0.16
  11  -3   1    0.23    0.16
  11  -3   1   -0.04    0.19
  11   3  -1    0.05    0.13
  11   3  -1    0.08    0.15
 -11   4  -1    0.49    0.22
 -11  -4   1    0.68    0.20
 -11  -4   1    0.88    0.22
 -11  -4   1    0.59    0.19
 -11  -4   1    0.37    0.18
 -11  -4   1    0.34    0.19
 -11   4  -1    0.59    0.22
 -11   4  -1    0.71    0.24
  11   4  -1    0.79    0.20
  11   4  -1    0.89    0.21
  11  -4   1    0.87    0.22
  11   4  -1    0.58    0.19
  11   4  -1    0.36    0.17
  11   4  -1    0.71    0.19
  11  -4   1    0.50    0.26
 -11  -5   1    1.07    0.25
 -11  -5   1    0.89    0.24
 -11   5  -1    1.07    0.27
 -11  -5   1    0.96    0.23
 -11   5  -1    0.91    0.24
 -11   5  -1    1.00    0.25
  11  -5   1    1.34    0.25
  11   5  -1    1.19    0.24
  11   5  -1    0.98    0.21
  11  -5   1    1.14    0.31
  11   5  -1    0.81    0.22
  11   5  -1    0.71    0.22
 -11  -6   1   -0.36    0.19
 -11   6  -1   -0.06    0.16
 -11   6  -1    0.08    0.21
 -11  -6   1   -0.12    0.18
 -11   6  -1   -0.55    0.16
 -11  -6   1   -0.08    0.16
 -11   6  -1   -0.18    0.17
  11   6  -1   -0.18    0.17
  11  -6   1    0.05    0.17
  11   6  -1   -0.10    0.16
  11   6  -1    0.29    0.17
  11  -6   1   -0.21    0.30
  11   6  -1    0.16    0.19
 -11   7  -1   -0.04    0.20
 -11   7  -1   -0.18    0.17
 -11  -7   1   -0.22    0.21
 -11   7  -1   -0.13    0.19
 -11   7  -1   -0.18    0.15
 -11  -7   1    0.30    0.22
  11   7  -1    0.42    0.23
  11   7  -1    0.00    0.20
  11  -7   1   -0.33    0.33
  11  -7   1    0.21    0.17
  11   7  -1    0.34    0.24
 -11   8  -1    0.09    0.19
 -11   8  -1   -0.10    0.22
 -11   8  -1    0.12    0.24
 -11  -8   1   -0.20    0.19
 -11   8  -1   -0.19    0.18
 -11  -8   1   -0.11    0.23
  11  -8   1    0.01    0.37
  11   8  -1   -0.16    0.22
  11  -8   1    0.36    0.18
  11   8  -1    0.34    0.24
  11   8  -1    0.43    0.24
 -11   9  -1    0.10    0.21
 -11   9  -1    0.14    0.27
 -11   9  -1    0.15    0.22
 -11  -9   1   -0.01    0.23
 -11  -9   1   -0.08    0.24
 -11   9  -1   -0.04    0.18
  11  -9   1   -0.46    0.31
  11   9  -1    0.24    0.20
  11   9  -1    0.61    0.26
  11   9  -1   -0.60    0.24
  11   9  -1   -0.08    0.22
  11  -9   1    0.32    0.18
 -12   8   1    0.40    0.26
 -12  -8  -1    0.95    0.31
 -12   8   1    0.63    0.28
 -12  -8  -1    0.49    0.23
 -12   8   1    0.43    0.24
 -12   8   1    0.67    0.22
  12  -8  -1    0.77    0.44
  12   8   1    0.64    0.27
  12  -8  -1    0.40    0.20
  12   8   1   -0.28    0.24
  12   8   1    0.49    0.25
 -12   7   1    0.17    0.20
 -12   7   1    0.76    0.25
 -12   7   1    0.35    0.19
 -12  -7  -1    0.54    0.26
 -12   7   1    0.10    0.22
 -12  -7  -1    0.53    0.23
  12  -7  -1    0.56    0.20
  12   7   1    0.52    0.25
  12  -7  -1    0.12    0.36
  12   7   1    0.91    0.26
 -12  -6  -1    0.06    0.17
 -12   6   1    0.32    0.23
 -12  -6  -1    0.34    0.20
 -12   6   1    0.23    0.22
 -12   6   1   -0.09    0.16
 -12   6   1   -0.23    0.19
 -12  -6  -1   -0.30    0.20
  12   6   1    0.43    0.22
  12  -6  -1    0.17    0.31
  12   6   1    0.05    0.17
  12   6   1    0.17    0.19
  12  -6  -1    0.05    0.17
 -12   5   1   -0.05    0.20
 -12  -5  -1    0.29    0.19
 -12   5   1    0.07    0.19
 -12  -5  -1    0.06    0.21
 -12  -5  -1   -0.21    0.17
 -12   5   1    0.18    0.19
  12  -5  -1    0.38    0.20
  12   5   1    0.14    0.18
  12   5   1   -0.01    0.17
  12   5   1    0.23    0.19
  12  -5  -1    0.17    0.27
 -12  -4  -1    1.03    0.25
 -12   4   1    0.52    0.24
 -12  -4  -1    0.56    0.22
 -12   4   1    0.85    0.23
 -12  -4  -1    0.76    0.21
 -12   4   1    1.26    0.26
 -12  -4  -1    1.09    0.25
  12   4   1    0.58    0.19
  12   4   1    1.13    0.25
  12  -4  -1    0.88    0.28
  12  -4  -1    0.98    0.25
  12   4   1    1.38    0.25
 -12  -3  -1    0.24    0.16
 -12  -3  -1    0.16    0.19
 -12  -3  -1    0.11    0.19
 -12   3   1    0.22    0.19
 -12   3   1   -0.29    0.17
 -12  -3  -1    0.28    0.16
 -12   3   1    0.11    0.17
  12   3   1    0.36    0.19
  12  -3  -1   -0.29    0.18
  12  -3  -1    0.40    0.20
  12   3   1    0.19    0.17
  12   3   1    0.22    0.17
 -12  -2  -1    0.38    0.20
 -12  -2  -1    0.10    0.17
 -12   2   1   -0.01    0.16
 -12  -2  -1    0.13    0.18
 -12   2   1    0.02    0.18
 -12   2   1    0.00    0.17
 -12  -2  -1   -0.06    0.20
  12   2   1    0.00    0.17
  12  -2  -1    0.29    0.19
  12  -2  -1    0.37    0.20
  12   2   1    0.43    0.19
 -12   1   1    1.08    0.25
 -12  -1  -1    1.11    0.25
 -12  -1  -1    0.93    0.25
 -12  -1  -1    1.05    0.21
 -12   1   1    0.54    0.20
 -12  -1  -1    0.90    0.23
 -12   1   1    0.41    0.19
  12   1   1    1.09    0.25
  12  -1  -1    0.95    0.21
  12   1   1    0.61    0.20
  12  -1  -1    1.12    0.24
 -12   0   1   -0.08    0.16
 -12   0   1    0.18    0.17
 -12   0  -1    0.25    0.16
 -12   0   1    0.20    0.14
 -12   0  -1   -0.09    0.15
 -12   0  -1    0.01    0.16
 -12   0   1    0.05    0.17
 -12   0  -1   -0.13    0.19
  12   0  -1    0.11    0.15
  12   0   1    0.13    0.18
  12   0  -1    0.09    0.16
 -12   1  -1    0.83    0.23
 -12   1  -1    0.93    0.20
 -12  -1   1    1.12    0.21
 -12   1  -1    0.59    0.22
 -12   1  -1    0.79    0.24
 -12  -1   1    0.87    0.21
 -12  -1   1    0.50    0.21
 -12  -1   1    1.08    0.24
  12   1  -1    1.02    0.19
  12   1  -1    0.86    0.22
  12   1  -1    1.04    0.22
  12  -1   1    1.35    0.27
 -12  -2   1    0.50    0.20
 -12   2  -1    0.45    0.19
 -12   2  -1    0.20    0.19
 -12   2  -1    0.11    0.20
 -12  -2   1    0.26    0.19
 -12  -2   1   -0.02    0.16
 -12  -2   1   -0.11    0.18
  12  -2   1    0.07    0.18
  12  -2   1    0.43    0.20
  12   2  -1   -0.01    0.16
  12   2  -1    0.42    0.18
 -12   3  -1   -0.17    0.19
 -12  -3   1   -0.02    0.15
 -12   3  -1   -0.13    0.15
 -12  -3   1   -0.09    0.16
 -12  -3   1    0.23    0.18
 -12   3  -1    0.09    0.20
 -12  -3   1    0.10    0.17
 -12  -3   1   -0.07    0.17
  12   3  -1    0.20    0.14
  12   3  -1   -0.15    0.10
  12  -3   1    0.36    0.19
  12   3  -1    0.09    0.16
  12   3  -1   -0.07    0.14
  12   3  -1    0.25    0.16
  12  -3   1    0.04    0.21
 -12  -4   1    1.09    0.25
 -12   4  -1    0.53    0.23
 -12   4  -1    0.94    0.27
 -12  -4   1    0.88    0.22
 -12  -4   1    0.52    0.22
 -12  -4   1    0.87    0.22
 -12  -4   1    0.95    0.23
 -12   4  -1    0.84    0.24
  12   4  -1    0.88    0.19
  12   4  -1    1.26    0.25
  12   4  -1    0.66    0.21
  12  -4   1    0.72    0.28
  12   4  -1    0.99    0.22
  12   4  -1    0.95    0.21
  12  -4   1    0.97    0.23
 -12  -5   1   -0.17    0.17
 -12   5  -1    0.21    0.22
 -12   5  -1    0.10    0.20
 -12   5  -1    0.53    0.24
 -12  -5   1    0.30    0.19
 -12  -5   1   -0.15    0.19
  12   5  -1    0.14    0.18
  12  -5   1    0.02    0.28
  12   5  -1   -0.10    0.15
  12  -5   1    0.01    0.19
  12   5  -1    0.62    0.21
 -12  -6   1   -0.08    0.21
 -12   6  -1   -0.13    0.19
 -12  -6   1   -0.04    0.22
 -12  -6   1    0.02    0.19
 -12   6  -1   -0.02    0.21
 -12   6  -1   -0.24    0.15
 -12   6  -1    0.08    0.21
  12  -6   1    0.03    0.33
  12   6  -1    0.19    0.20
  12   6  -1    0.08    0.19
  12  -6   1   -0.03    0.16
  12   6  -1    0.64    0.23
 -12   7  -1   -0.05    0.17
 -12  -7   1    0.86    0.29
 -12   7  -1    0.25    0.21
 -12   7  -1    0.25    0.21
 -12   7  -1    0.42    0.22
 -12  -7   1    0.32    0.23
  12  -7   1    0.58    0.20
  12   7  -1    0.18    0.23
  12  -7   1    0.52    0.38
  12   7  -1    0.56    0.26
  12   7  -1    0.64    0.24
  12   7  -1    0.47    0.20
 -12  -8   1    0.39    0.28
 -12   8  -1    0.88    0.31
 -12   8  -1    0.08    0.20
 -12   8  -1    0.58    0.27
 -12  -8   1    1.02    0.29
 -12   8  -1    0.06    0.24
  12   8  -1    0.24    0.25
  12  -8   1    0.42    0.21
  12   8  -1    0.52    0.29
  12   8  -1    0.86    0.28
  12   8  -1    0.63    0.23
  12  -8   1    0.06    0.39
 -13  -7  -1   -0.04    0.24
 -13   7   1   -0.26    0.23
 -13   7   1   -0.16    0.21
 -13   7   1    0.27    0.22
 -13   7   1    0.28    0.24
 -13  -7  -1    0.63    0.22
  13  -7  -1    0.27    0.20
  13  -7  -1   -0.37    0.34
  13   7   1    0.03    0.22
  13   7   1    0.38    0.23
 -13   6   1   -0.06    0.21
 -13   6   1   -0.32    0.22
 -13   6   1   -0.06    0.20
 -13   6   1   -0.10    0.16
 -13  -6  -1   -0.15    0.23
 -13  -6  -1    0.28    0.21
 -13  -6  -1    0.25    0.23
  13  -6  -1   -0.62    0.29
  13   6   1    0.01    0.19
  13  -6  -1   -0.08    0.17
  13   6   1    0.25    0.21
  13   6   1   -0.22    0.18
 -13   5   1    0.54    0.25
 -13   5   1    0.70    0.27
 -13   5   1    0.86    0.25
 -13  -5  -1    0.95    0.24
 -13  -5  -1    0.67    0.23
 -13  -5  -1    0.42    0.23
  13   5   1    0.65    0.23
  13  -5  -1    0.84    0.33
  13   5   1    0.88    0.24
  13  -5  -1    0.89    0.26
  13   5   1    0.30    0.18
 -13  -4  -1    0.89    0.25
 -13   4   1    0.76    0.23
 -13   4   1    0.70    0.25
 -13   4   1    0.53    0.22
 -13  -4  -1    0.60    0.24
 -13  -4  -1    0.59    0.24
 -13  -4  -1    0.77    0.22
  13   4   1    1.02    0.26
  13  -4  -1    0.79    0.29
  13   4   1    1.09    0.25
  13   4   1    0.89    0.22
  13  -4  -1    0.93    0.24
 -13  -3  -1   -0.02    0.19
 -13   3   1   -0.03    0.17
 -13  -3  -1    0.39    0.20
 -13  -3  -1   -0.02    0.18
 -13   3   1    0.20    0.22
 -13   3   1    0.06    0.19
  13   3   1   -0.09    0.18
  13   3   1    0.13    0.17
  13   3   1    0.20    0.18
  13  -3  -1   -0.11    0.21
  13  -3  -1    0.11    0.18
 -13  -2  -1    0.14    0.20
 -13  -2  -1    0.14    0.21
 -13   2   1    0.09    0.19
 -13   2   1    0.11    0.18
 -13  -2  -1    0.35    0.21
 -13   2   1    0.15    0.18
 -13  -2  -1    0.14    0.17
  13   2   1    0.24    0.19
  13  -2  -1    0.24    0.18
  13   2   1    0.37    0.20
  13  -2  -1   -0.06    0.19
 -13   1   1    0.01    0.20
 -13   1   1    0.02    0.16
 -13  -1  -1    0.12    0.16
 -13  -1  -1   -0.47    0.19
 -13  -1  -1    0.22    0.20
 -13  -1  -1    0.32    0.19
 -13   1   1    0.36    0.22
  13  -1  -1    0.68    0.22
  13   1   1    0.10    0.18
  13  -1  -1    0.28    0.18
  13   1   1   -0.02    0.17
 -13   0  -1   -0.13    0.19
 -13   0  -1   -0.30    0.18
 -13   0  -1    0.13    0.18
 -13   0   1   -0.13    0.16
 -13   0   1   -0.09    0.18
 -13   0   1    0.02    0.20
 -13   0  -1    0.35    0.16
  13   0  -1   -0.16    0.17
  13   0   1   -0.05    0.16
  13   0   1    0.01    0.18
 -13  -1   1    0.25    0.20
 -13   1  -1   -0.01    0.19
 -13   1  -1    0.16    0.20
 -13   1  -1   -0.10    0.17
 -13  -1   1    0.10    0.18
 -13  -1   1    0.02    0.18
  13   1  -1    0.05    0.17
  13  -1   1    0.25    0.18
  13   1  -1    0.26    0.17
 -13  -2   1    0.25    0.19
 -13   2  -1    0.15    0.18
 -13  -2   1   -0.20    0.19
 -13   2  -1    0.25    0.21
 -13  -2   1   -0.09    0.17
 -13  -2   1    0.34    0.18
 -13   2  -1    0.03    0.17
 -13   2  -1    0.05    0.15
  13   2  -1    0.41    0.19
  13   2  -1    0.24    0.18
  13  -2   1    0.22    0.18
 -13  -3   1   -0.01    0.16
 -13  -3   1    0.04    0.19
 -13   3  -1    0.19    0.19
 -13   3  -1   -0.20    0.18
 -13  -3   1   -0.46    0.18
 -13   3  -1   -0.09    0.20
 -13  -3   1    0.16    0.20
  13  -3   1    0.00    0.17
  13   3  -1    0.20    0.16
  13   3  -1    0.61    0.19
  13   3  -1    0.24    0.19
  13   3  -1    0.07    0.15
 -13   4  -1    0.72    0.27
 -13  -4   1    0.70    0.23
 -13   4  -1    0.80    0.26
 -13  -4   1    0.89    0.23
 -13   4  -1    1.12    0.29
 -13   4  -1    1.39    0.25
 -13  -4   1    0.81    0.24
 -13  -4   1    0.77    0.24
  13  -4   1    0.96    0.26
  13   4  -1    1.01    0.24
  13   4  -1    0.64    0.21
  13   4  -1    1.10    0.23
  13  -4   1    0.06    0.26
  13   4  -1    0.69    0.20
 -13   5  -1    0.17    0.20
 -13  -5   1    0.56    0.23
 -13  -5   1    0.46    0.22
 -13   5  -1    0.61    0.25
 -13   5  -1    0.50    0.24
 -13  -5   1    0.42    0.22
  13   5  -1    0.59    0.21
  13   5  -1    0.74    0.23
  13  -5   1    0.72    0.32
  13  -5   1    0.98    0.25
  13   5  -1    0.69    0.22
  13   5  -1    0.75    0.20
 -13   6  -1   -0.01    0.21
 -13  -6   1    0.13    0.21
 -13   6  -1    0.01    0.20
 -13  -6   1   -0.28    0.21
 -13   6  -1   -0.17    0.22
 -13  -6   1   -0.18    0.22
  13   6  -1    0.40    0.18
  13   6  -1    0.24    0.20
  13   6  -1    0.31    0.21
  13  -6   1    0.38    0.22
  13  -6   1   -0.61    0.30
 -13   7  -1   -0.14    0.17
 -13   7  -1    0.13    0.24
 -13  -7   1    0.21    0.25
 -13   7  -1   -0.34    0.19
 -13  -7   1   -0.04    0.21
 -13   7  -1   -0.15    0.21
  13   7  -1    0.35    0.21
  13  -7   1    0.52    0.22
  13  -7   1    0.07    0.36
  13   7  -1   -0.02    0.20
  13   7  -1   -0.44    0.20
 -14  -6  -1    0.05    0.25
 -14  -6  -1    0.47    0.23
 -14  -6  -1    0.38    0.24
 -14   6   1    0.15    0.22
 -14   6   1   -0.42    0.22
  14   6   1    0.50    0.22
  14   6   1    0.20    0.22
  14  -6  -1    0.17    0.20
  14  -6  -1   -0.22    0.35
 -14   5   1    0.20    0.23
 -14  -5  -1   -0.03    0.23
 -14   5   1    0.22    0.21
 -14   5   1    0.40    0.26
 -14  -5  -1    0.34    0.22
  14  -5  -1    0.65    0.26
  14   5   1   -0.01    0.19
  14   5   1    0.17    0.21
  14   5   1    0.42    0.20
  14  -5  -1    0.05    0.30
 -14  -4  -1    0.16    0.21
 -14  -4  -1    0.24    0.21
 -14   4   1   -0.10    0.22
 -14   4   1    0.01    0.21
 -14   4   1   -0.13    0.19
 -14  -4  -1   -0.18    0.22
  14   4   1   -0.29    0.15
  14  -4  -1    0.33    0.29
  14  -4  -1   -0.06    0.17
  14   4   1    0.13    0.17
  14   4   1    0.09    0.20
 -14   3   1   -0.11    0.17
 -14   3   1    0.01    0.22
 -14  -3  -1   -0.11    0.20
 -14   3   1    0.27    0.21
 -14  -3  -1    0.01    0.17
 -14  -3  -1    0.17    0.20
  14   3   1    0.11    0.19
  14  -3  -1    0.23    0.21
  14   3   1    0.20    0.18
  14   3   1    0.36    0.19
 -14  -2  -1    1.36    0.28
 -14   2   1    0.96    0.27
 -14   2   1    0.87    0.25
 -14  -2  -1    1.22    0.28
 -14  -2  -1    1.86    0.28
 -14   2   1    0.92    0.26
  14   2   1    1.03    0.27
  14   2   1    2.15    0.33
  14  -2  -1    0.79    0.24
 -14  -1  -1    0.04    0.24
 -14   1   1    0.35    0.23
 -14  -1  -1    0.08    0.22
 -14   1   1    0.30    0.18
 -14   1   1    0.38    0.23
 -14  -1  -1   -0.06    0.17
  14   1   1    0.27    0.21
  14  -1  -1    0.69    0.23
  14   1   1    0.36    0.21
 -14   0   1    0.24    0.20
 -14   0  -1   -0.10    0.19
 -14   0   1    0.12    0.22
 -14   0   1   -0.03    0.16
 -14   0  -1   -0.46    0.19
 -14   0  -1    0.10    0.19
  14   0   1    0.07    0.19
  14   0  -1    0.31    0.20
  14   0   1    0.33    0.22
  14   0  -1    0.19    0.18
 -14  -1   1    0.55    0.23
 -14  -1   1    0.09    0.20
 -14   1  -1    0.30    0.22
 -14   1  -1    0.14    0.18
 -14  -1   1    0.56    0.22
 -14   1  -1    0.22    0.26
  14   1  -1    0.08    0.18
  14   1  -1    0.68    0.21
  14  -1   1    0.12    0.20
 -14  -2   1    0.74    0.25
 -14   2  -1    1.04    0.27
 -14  -2   1    0.66    0.27
 -14  -2   1    1.23    0.25
 -14   2  -1    1.03    0.31
 -14   2  -1    1.26    0.30
  14  -2   1    1.50    0.32
  14   2  -1    1.43    0.28
  14   2  -1    1.86    0.31
  14   2  -1    1.59    0.27
 -14  -3   1    0.09    0.20
 -14  -3   1   -0.18    0.20
 -14   3  -1    0.07    0.20
 -14   3  -1    0.19    0.25
 -14   3  -1    0.16    0.21
 -14   3  -1    0.00    0.19
 -14  -3   1    0.28    0.20
 -14  -3   1   -0.05    0.20
  14  -3   1    0.33    0.22
  14   3  -1    0.42    0.20
  14   3  -1    0.15    0.18
  14   3  -1    0.23    0.18
 -14  -4   1   -0.06    0.20
 -14  -4   1    0.29    0.21
 -14   4  -1   -0.02    0.21
 -14   4  -1    0.09    0.20
 -14   4  -1   -0.13    0.20
 -14  -4   1   -0.13    0.20
  14  -4   1    0.33    0.22
  14   4  -1    0.33    0.19
  14   4  -1    0.04    0.17
  14   4  -1    0.69    0.21
 -14   5  -1   -0.12    0.25
 -14   5  -1    0.09    0.21
 -14   5  -1    0.31    0.28
 -14  -5   1    0.28    0.22
 -14  -5   1    0.16    0.23
  14   5  -1    0.19    0.17
  14   5  -1    0.05    0.19
  14  -5   1    0.25    0.22
 -14   6  -1    0.06    0.21
 -14  -6   1   -0.03    0.23
 -14  -6   1   -0.39    0.22
 -14  -6   1    0.28    0.22
 -14   6  -1   -0.49    0.23
  14   6  -1    0.44    0.23
  14   6  -1    0.42    0.21
  14  -6   1    0.30    0.22
  14   6  -1    0.45    0.20
 -15  -4  -1   -0.15    0.19
 -15  -4  -1   -0.08    0.24
 -15  -4  -1    0.46    0.24
 -15   4   1   -0.15    0.19
  15   4   1    0.42    0.22
  15   4   1    0.27    0.20
  15   4   1    0.17    0.18
 -15   3   1    0.06    0.26
 -15   3   1    0.11    0.19
 -15  -3  -1    0.42    0.23
 -15  -3  -1    0.14    0.20
 -15   3   1    0.18    0.23
 -15  -3  -1   -0.27    0.20
  15   3   1    0.29    0.19
  15  -3  -1    0.70    0.26
  15   3   1    0.48    0.22
  15   3   1    0.60    0.22
 -15   2   1   -0.24    0.19
 -15   2   1   -0.19    0.18
 -15   2   1   -0.01    0.24
 -15  -2  -1   -0.25    0.20
 -15  -2  -1    0.11    0.20
  15   2   1    0.19    0.21
  15   2   1    0.39    0.22
  15  -2  -1    0.20    0.23
  15   2   1    0.32    0.19
 -15  -1  -1    0.08    0.23
 -15   1   1    0.25    0.21
 -15  -1  -1    0.18    0.21
 -15   1   1    0.18    0.19
 -15   1   1    0.37    0.25
  15   1   1    0.39    0.24
  15  -1  -1    0.66    0.26
  15   1   1    0.91    0.24
 -15   0  -1    0.05    0.20
 -15   0   1    0.22    0.23
 -15   0  -1   -0.61    0.22
 -15   0  -1   -0.13    0.19
 -15   0   1    0.28    0.20
 -15   0   1    0.31    0.26
  15   0   1    0.33    0.20
  15   0  -1    0.09    0.19
  15   0  -1    0.16    0.20
  15   0   1    0.12    0.20
 -15   1  -1    0.18    0.24
 -15   1  -1    0.27    0.21
 -15  -1   1   -0.01    0.23
 -15  -1   1    0.44    0.24
 -15   1  -1   -0.19    0.22
 -15  -1   1    0.47    0.21
  15  -1   1    0.43    0.23
  15  -1   1    0.79    0.26
  15   1  -1    0.58    0.24
  15   1  -1    0.73    0.24
 -15  -2   1   -0.64    0.22
 -15   2  -1   -0.30    0.25
 -15   2  -1   -0.09    0.18
 -15  -2   1    0.45    0.22
 -15   2  -1    0.19    0.20
 -15  -2   1   -0.03    0.21
  15   2  -1    0.67    0.23
  15   2  -1    0.09    0.19
  15  -2   1    0.71    0.27
  15   2  -1    0.17    0.17
 -15   3  -1    0.24    0.23
 -15  -3   1    0.13    0.21
 -15   3  -1    0.17    0.22
 -15  -3   1   -0.14    0.21
 -15   3  -1   -0.43    0.22
  15   3  -1    0.33    0.18
  15   3  -1   -0.17    0.19
  15   3  -1    0.45    0.21
  15  -3   1    0.17    0.23
 -15   4  -1   -0.05    0.20
 -15  -4   1   -0.19    0.21
 -15  -4   1   -0.02    0.20
  15   4  -1    0.28    0.20
  15   4  -1    0.30    0.18
   0  13   2    0.33    0.32
   0 -13  -2    0.06    0.27
   0  13   2   -1.02    0.39
   0  12   2    4.06    0.48
   0  12   2    4.58    0.51
   0 -12  -2    4.61    0.46
   0  12   2    5.21    0.69
   0  11   2    0.28    0.28
   0  11   2    0.47    0.41
   0 -11  -2    0.18    0.16
   0 -11  -2    0.01    0.23
   0  11   2   -0.20    0.24
   0  11   2   -0.24    0.24
   0 -10  -2   36.11    1.04
   0  10   2   37.54    1.18
   0 -10  -2   35.91    1.12
   0  10   2   34.68    1.30
   0  10   2   36.92    1.17
   0  10   2   35.72    1.16
   0  -9  -2   -0.18    0.18
   0   9   2    0.05    0.33
   0  -9  -2   -0.12    0.13
   0   9   2    0.16    0.22
   0   9   2    0.11    0.23
   0   9   2   -0.15    0.23
   0   8   2   12.00    0.58
   0   8   2   12.08    0.56
   0  -8  -2   12.51    0.57
   0   8   2   13.72    0.73
   0   8   2   12.36    0.60
   0  -8  -2   12.19    0.48
   0   7   2   -0.12    0.27
   0  -7  -2    0.04    0.12
   0   7   2    0.14    0.19
   0   7   2   -0.01    0.06
   0  -7  -2   -0.07    0.18
   0   7   2   -0.12    0.15
   0   7   2    0.15    0.21
   0   7   2    0.08    0.07
   0   6   2   45.09    1.28
   0   6   2   47.11    1.04
   0  -6  -2   45.70    1.12
   0   6   2   45.41    1.18
   0  -6  -2   46.45    1.17
   0   6   2   46.66    1.16
   0   6   2   46.15    1.00
   0   6   2   44.39    1.21
   0   5   2    0.03    0.16
   0   5   2    0.04    0.16
   0  -5  -2    0.13    0.14
   0   5   2   -0.06    0.10
   0   5   2    0.00    0.06
   0   5   2   -0.04    0.05
   0   5   2    0.07    0.13
   0  -5  -2   -0.06    0.08
   0  -4  -2  209.67    4.30
   0   4   2  200.50    4.38
   0   4   2  198.80    4.30
   0   4   2  205.63    4.45
   0  -4  -2  194.50    4.29
   0   4   2  213.81    4.35
   0  -4  -2  204.64    4.35
   0   4   2  212.46    4.28
   0   4   2  208.94    4.15
   0   3   2   -0.05    0.04
   0   3   2   -0.12    0.10
   0   3   2   -0.15    0.07
   0   3   2   -0.14    0.13
   0   3   2   -0.05    0.06
   0   3   2   -0.21    0.12
   0  -3  -2   -0.17    0.07
   0  -3  -2    0.01    0.07
   0  -3  -2   -0.12    0.11
   0   2   2   78.84    1.63
   0   2   2   80.42    1.67
   0   2   2   79.23    1.64
   0   2   2   78.58    1.73
   0  -2  -2   81.56    1.67
   0   2   2   78.49    1.66
   0  -2  -2   77.41    1.70
   0  -2  -2   75.55    1.66
   0   2   2   78.94    1.72
   0  -1  -2   -0.31    0.03
   0   1   2   -0.29    0.03
   0   1   2   -0.27    0.02
   0  -1  -2   -0.23    0.03
   0  -1  -2   -0.24    0.02
   0   1   2   -0.09    0.05
   0   1   2   -0.24    0.04
   0  -1  -2   -0.21    0.03
   0   0   2  130.98    2.72
   0   0  -2  130.13    2.82
   0   0   2  131.23    2.67
   0   0   2  126.20    2.74
   0   0  -2  131.01    2.79
   0   0   2  133.09    2.74
   0   0  -2  129.98    2.77
   0   0  -2  131.18    2.73
   0   1  -2   -0.25    0.04
   0  -1   2   -0.21    0.04
   0   1  -2   -0.22    0.04
   0   1  -2   -0.20    0.04
   0  -1   2   -0.23    0.03
   0   1  -2   -0.16    0.05
   0  -1   2   -0.33    0.03
   0   1  -2   -0.29    0.02
   0   2  -2   79.67    1.69
   0   2  -2   78.98    1.75
   0   2  -2   79.64    1.72
   0  -2   2   78.38    1.65
   0   2  -2   78.30    1.71
   0  -2   2   78.67    1.68
   0  -2   2   80.83    1.61
   0   2  -2   80.26    1.67
   0  -2   2   76.96    1.71
   0   2  -2   79.29    1.65
   0  -3   2   -0.04    0.09
   0   3  -2   -0.12    0.07
   0   3  -2   -0.22    0.11
   0   3  -2   -0.11    0.07
   0  -3   2   -0.18    0.08
   0   3  -2   -0.04    0.13
   0  -3   2   -0.15    0.04
   0   3  -2   -0.05    0.08
   0   3  -2   -0.18    0.10
   0   4  -2  215.06    4.47
   0  -4   2  221.90    4.32
   0   4  -2  210.23    4.62
   0   4  -2  214.30    4.40
   0   4  -2  211.76    4.51
   0   4  -2  202.07    4.50
   0  -4   2  210.83    4.43
   0  -4   2  213.98    4.51
   0   4  -2  216.53    4.48
   0   5  -2    0.07    0.18
   0   5  -2    0.11    0.12
   0   5  -2    0.08    0.11
   0  -5   2    0.00    0.09
   0   5  -2    0.06    0.12
   0   5  -2   -0.21    0.13
   0  -5   2    0.04    0.13
   0   6  -2   46.64    1.23
   0  -6   2   46.94    1.14
   0  -6   2   44.36    1.16
   0   6  -2   46.01    1.15
   0   6  -2   48.30    1.14
   0   6  -2   47.75    1.31
   0   6  -2   46.01    1.17
   0   7  -2   -0.01    0.28
   0   7  -2    0.02    0.16
   0   7  -2   -0.15    0.10
   0   7  -2   -0.02    0.18
   0  -7   2   -0.12    0.15
   0  -7   2    0.00    0.13
   0   7  -2   -0.23    0.11
   0   7  -2    0.09    0.16
   0   8  -2   11.98    0.48
   0   8  -2   12.10    0.47
   0   8  -2   12.98    0.72
   0   8  -2   12.77    0.62
   0   8  -2   13.17    0.58
   0   8  -2   11.86    0.51
   0  -8   2   12.73    0.49
   0  -8   2   12.23    0.55
   0   9  -2   -0.04    0.17
   0  -9   2   -0.14    0.15
   0  -9   2    0.22    0.21
   0   9  -2   -0.07    0.21
   0   9  -2    0.31    0.35
   0   9  -2    0.19    0.14
   0   9  -2    0.04    0.26
   0  10  -2   36.19    1.22
   0  10  -2   33.47    1.28
   0 -10   2   37.14    1.06
   0  10  -2   36.89    1.06
   0  10  -2   39.13    1.19
   0 -10   2   36.05    1.12
   0  11  -2    0.07    0.14
   0 -11   2    0.12    0.20
   0 -11   2    0.01    0.17
   0  11  -2    0.00    0.30
   0  11  -2    0.18    0.35
   0  12  -2    5.07    0.55
   0  12  -2    3.91    0.47
   0  12  -2    4.72    0.62
   0 -12   2    4.56    0.46
   0  13  -2   -0.44    0.41
   0  13  -2    0.54    0.38
   0 -13   2    0.35    0.26
  -1 -13  -2    4.37    0.48
  -1  13   2    4.12    0.66
   1  13   2    4.34    0.53
   1  13   2    4.57    0.73
   1 -13  -2    3.83    0.48
   1  13   2    5.54    0.60
  -1 -12  -2    0.26    0.19
  -1 -12  -2   -0.25    0.22
  -1  12   2   -0.13    0.28
  -1  12   2   -0.14    0.36
   1  12   2   -0.16    0.43
   1 -12  -2   -0.28    0.25
   1  12   2    0.20    0.29
  -1  11   2   11.23    0.65
  -1  11   2   12.90    0.68
  -1 -11  -2   12.04    0.61
  -1  11   2   10.22    0.66
  -1  11   2   11.83    0.79
  -1 -11  -2   12.61    0.56
   1  11   2   11.17    0.69
   1  11   2   12.87    0.69
   1 -11  -2   10.98    0.65
   1  11   2   12.58    0.68
   1  11   2   12.26    0.81
  -1  10   2    0.19    0.25
  -1  10   2    0.08    0.35
  -1 -10  -2    0.09    0.20
  -1 -10  -2    0.28    0.16
  -1  10   2   -0.14    0.23
   1  10   2   -0.06    0.23
   1  10   2   -0.40    0.24
   1  10   2    0.35    0.23
   1 -10  -2   -0.24    0.12
   1 -10  -2   -0.16    0.24
   1  10   2   -0.25    0.35
  -1   9   2   12.79    0.77
  -1   9   2   12.78    0.60
  -1  -9  -2   12.38    0.56
  -1   9   2   11.46    0.61
  -1  -9  -2   12.39    0.52
   1   9   2   13.19    0.77
   1   9   2   10.54    0.62
   1  -9  -2   12.29    0.62
   1  -9  -2   11.84    0.48
   1   9   2   11.65    0.60
   1   9   2   13.16    0.61
  -1  -8  -2    0.74    0.21
  -1  -8  -2    0.74    0.18
  -1   8   2    0.44    0.31
  -1   8   2    0.82    0.13
  -1   8   2    0.24    0.20
  -1   8   2    0.54    0.25
  -1   8   2    0.43    0.22
   1   8   2    0.32    0.21
   1  -8  -2    0.58    0.25
   1   8   2    0.66    0.32
   1  -8  -2    0.58    0.15
   1   8   2    0.37    0.26
   1   8   2    0.52    0.25
  -1  -7  -2   64.86    1.55
  -1   7   2   62.72    1.45
  -1   7   2   64.57    1.63
  -1   7   2   65.30    1.75
  -1   7   2   63.20    1.38
  -1   7   2   66.52    1.59
  -1   7   2   64.66    1.59
  -1  -7  -2   64.81    1.56
   1   7   2   63.85    1.63
   1   7   2   61.11    1.59
   1  -7  -2   62.50    1.51
   1   7   2   63.44    1.58
   1   7   2   65.22    1.40
   1  -7  -2   65.07    1.62
   1   7   2   63.80    1.71
  -1   6   2    0.09    0.07
  -1  -6  -2   -0.08    0.13
  -1  -6  -2    0.00    0.09
  -1   6   2    0.14    0.18
  -1   6   2    0.05    0.07
  -1  -6  -2    0.11    0.13
  -1   6   2   -0.10    0.23
  -1   6   2   -0.08    0.15
   1   6   2   -0.01    0.18
   1   6   2    0.02    0.14
   1  -6  -2    0.06    0.16
   1  -6  -2    0.11    0.09
   1   6   2   -0.08    0.13
   1   6   2    0.06    0.05
   1   6   2   -0.20    0.18
   1   6   2    0.03    0.06
  -1   5   2   54.88    1.48
  -1   5   2   60.15    1.38
  -1   5   2   57.02    1.26
  -1   5   2   59.07    1.39
  -1  -5  -2   58.04    1.38
  -1   5   2   58.93    1.31
  -1   5   2   59.98    1.45
  -1  -5  -2   59.45    1.37
  -1  -5  -2   60.55    1.38
   1   5   2   60.75    1.26
   1   5   2   59.58    1.41
   1  -5  -2   59.80    1.43
   1   5   2   61.32    1.43
   1   5   2   57.82    1.24
   1   5   2   56.10    1.45
   1  -5  -2   58.84    1.34
  -1  -4  -2    1.39    0.14
  -1   4   2    1.44    0.15
  -1  -4  -2    1.04    0.13
  -1   4   2    1.22    0.10
  -1   4   2    1.07    0.17
  -1  -4  -2    1.18    0.13
  -1   4   2    1.33    0.11
  -1   4   2    1.33    0.15
  -1   4   2    1.20    0.20
   1   4   2    1.40    0.10
   1   4   2    1.16    0.16
   1  -4  -2    1.53    0.11
   1   4   2    1.51    0.17
   1   4   2    1.14    0.14
   1   4   2    1.42    0.17
   1  -4  -2    1.47    0.19
   1   4   2    1.30    0.07
  -1   3   2   85.69    1.80
  -1  -3  -2   87.89    1.85
  -1  -3  -2   84.71    1.89
  -1   3   2   88.84    1.83
  -1   3   2   88.87    1.86
  -1  -3  -2   82.17    1.86
  -1   3   2   87.10    1.85
  -1   3   2   86.62    1.93
  -1   3   2   80.25    1.95
   1  -3  -2   86.16    1.86
   1  -3  -2   88.16    1.88
   1   3   2   85.91    1.92
   1   3   2   85.59    1.86
   1   3   2   91.05    1.78
   1   3   2   88.51    1.90
   1   3   2   88.48    1.78
   1   3   2   83.11    1.86
  -1   2   2    0.57    0.07
  -1  -2  -2    0.47    0.08
  -1  -2  -2    0.54    0.09
  -1   2   2    0.45    0.12
  -1   2   2    0.18    0.08
  -1  -2  -2    0.47    0.09
  -1   2   2    0.49    0.07
  -1   2   2    0.56    0.13
  -1   2   2    0.25    0.07
   1  -2  -2    0.45    0.10
   1   2   2    0.17    0.08
   1  -2  -2    0.50    0.07
   1   2   2    0.29    0.09
   1   2   2    0.46    0.10
   1   2   2    0.39    0.08
  -1  -1  -2   75.29    1.49
  -1   1   2   72.39    1.57
  -1   1   2   74.76    1.51
  -1   1   2   73.37    1.53
  -1   1   2   73.89    1.51
  -1   1   2   73.11    1.51
  -1  -1  -2   68.56    1.56
  -1  -1  -2   76.35    1.50
  -1  -1  -2   73.79    1.56
  -1   1   2   74.93    1.50
  -1   1   2   74.13    1.57
  -1  -1  -2   69.38    1.53
   1  -1  -2   73.80    1.54
   1   1   2   71.48    1.55
   1   1   2   73.19    1.50
   1   1   2   68.93    1.56
   1  -1  -2   75.47    1.52
   1  -1  -2   68.24    1.49
   1   1   2   71.44    1.51
  -1   0   2   10.90    0.24
  -1   0  -2   10.18    0.26
  -1   0  -2   10.75    0.27
  -1   0   2   11.30    0.26
  -1   0  -2   10.93    0.23
  -1   0   2   10.86    0.26
  -1   0   2   10.95    0.26
  -1   0  -2   10.85    0.26
  -1   0   2   11.02    0.26
  -1   0  -2   10.47    0.26
  -1   0   2   10.55    0.26
  -1   0  -2   10.53    0.26
   1   0  -2   10.93    0.26
   1   0   2   10.81    0.24
   1   0   2   10.37    0.23
   1   0  -2   10.89    0.27
   1   0   2   10.90    0.26
   1   0  -2   10.83    0.25
   1   0  -2   11.06    0.24
   1   0   2   10.76    0.26
  -1   1  -2   71.43    1.54
  -1   1  -2   70.48    1.56
  -1   1  -2   74.03    1.57
  -1  -1   2   74.31    1.58
  -1  -1   2   73.59    1.52
  -1   1  -2   74.62    1.49
  -1  -1   2   77.48    1.50
  -1   1  -2   72.25    1.56
  -1  -1   2   75.08    1.56
  -1  -1   2   72.54    1.53
  -1   1  -2   74.04    1.58
   1  -1   2   74.52    1.51
   1   1  -2   74.48    1.55
   1  -1   2   74.31    1.53
   1  -1   2   72.38    1.49
   1   1  -2   73.09    1.56
   1   1  -2   72.43    1.56
   1   1  -2   70.80    1.58
  -1   2  -2    0.64    0.12
  -1   2  -2    0.42    0.11
  -1  -2   2    0.33    0.07
  -1   2  -2    0.46    0.07
  -1   2  -2    0.48    0.07
  -1  -2   2    0.52    0.06
  -1   2  -2    0.45    0.12
  -1  -2   2    0.41    0.08
  -1  -2   2    0.41    0.08
   1   2  -2    0.44    0.06
   1  -2   2    0.68    0.12
   1   2  -2    0.48    0.09
   1  -2   2    0.48    0.07
   1   2  -2    0.31    0.10
   1   2  -2    0.31    0.09
   1   2  -2    0.31    0.08
   1   2  -2    0.22    0.07
   1  -2   2    0.39    0.07
  -1  -3   2   90.68    1.88
  -1  -3   2   87.30    1.86
  -1   3  -2   89.18    1.88
  -1   3  -2   86.68    1.98
  -1   3  -2   85.91    1.79
  -1   3  -2   89.03    1.91
  -1   3  -2   88.34    1.89
  -1   3  -2   89.20    1.85
  -1   3  -2   86.81    1.92
   1   3  -2   78.87    1.93
   1  -3   2   85.13    1.89
   1  -3   2   88.44    1.90
   1   3  -2   86.45    1.86
   1  -3   2   90.57    1.80
   1   3  -2   88.42    1.87
   1   3  -2   87.59    1.92
   1   3  -2   86.78    1.86
  -1   4  -2    1.15    0.14
  -1   4  -2    1.28    0.14
  -1   4  -2    1.01    0.18
  -1  -4   2    1.34    0.15
  -1   4  -2    1.26    0.09
  -1  -4   2    1.19    0.13
  -1   4  -2    1.18    0.18
  -1   4  -2    1.67    0.15
   1  -4   2    1.39    0.17
   1  -4   2    1.21    0.12
   1   4  -2    1.08    0.17
   1   4  -2    1.50    0.15
   1   4  -2    1.48    0.18
   1   4  -2    1.52    0.15
   1   4  -2    1.11    0.13
  -1   5  -2   59.37    1.36
  -1   5  -2   60.77    1.44
  -1   5  -2   57.63    1.37
  -1   5  -2   58.75    1.38
  -1  -5   2   59.89    1.38
  -1   5  -2   59.34    1.51
  -1  -5   2   58.71    1.39
  -1   5  -2   57.61    1.25
  -1   5  -2   59.85    1.38
   1   5  -2   59.80    1.37
   1   5  -2   55.84    1.42
   1  -5   2   59.53    1.36
   1  -5   2   61.87    1.25
   1   5  -2   60.76    1.39
   1   5  -2   60.35    1.36
   1   5  -2   56.55    1.47
   1  -5   2   60.45    1.42
  -1  -6   2    0.02    0.12
  -1   6  -2    0.23    0.20
  -1  -6   2   -0.03    0.11
  -1   6  -2    0.02    0.09
  -1   6  -2    0.15    0.12
  -1   6  -2   -0.09    0.12
  -1   6  -2    0.04    0.14
  -1   6  -2    0.19    0.21
   1   6  -2    0.02    0.13
   1   6  -2    0.18    0.16
   1  -6   2    0.07    0.16
   1   6  -2    0.03    0.12
   1   6  -2   -0.08    0.15
   1  -6   2    0.07    0.10
   1   6  -2    0.02    0.21
  -1  -7   2   64.16    1.56
  -1  -7   2   64.71    1.56
  -1   7  -2   66.81    1.65
  -1   7  -2   65.15    1.57
  -1   7  -2   59.47    1.70
  -1   7  -2   65.36    1.55
  -1   7  -2   66.36    1.53
  -1   7  -2   65.79    1.53
   1  -7   2   62.72    1.59
   1  -7   2   63.53    1.53
   1   7  -2   63.24    1.55
   1   7  -2   64.88    1.51
   1   7  -2   63.07    1.58
   1   7  -2   62.28    1.63
   1   7  -2   65.28    1.74
  -1   8  -2    0.64    0.20
  -1   8  -2    0.88    0.35
  -1   8  -2    0.55    0.22
  -1  -8   2    0.84    0.20
  -1   8  -2    0.72    0.17
  -1  -8   2    0.69    0.22
  -1   8  -2    0.53    0.27
   1   8  -2    0.51    0.17
   1   8  -2    0.64    0.31
   1   8  -2    1.03    0.18
   1   8  -2    0.70    0.21
   1  -8   2    0.97    0.26
   1  -8   2    0.56    0.16
   1   8  -2    0.46    0.20
   1   8  -2    0.47    0.26
  -1  -9   2   12.30    0.53
  -1   9  -2   12.14    0.66
  -1  -9   2   12.70    0.57
  -1   9  -2   12.19    0.61
  -1   9  -2   11.78    0.70
  -1   9  -2   12.15    0.49
  -1   9  -2   12.74    0.49
  -1   9  -2   12.24    0.54
   1   9  -2   11.48    0.54
   1   9  -2   12.16    0.62
   1   9  -2   12.54    0.63
   1  -9   2   12.08    0.50
   1  -9   2   12.11    0.59
   1   9  -2   12.53    0.52
   1   9  -2   11.57    0.74
  -1  10  -2   -0.21    0.34
  -1 -10   2   -0.30    0.19
  -1  10  -2    0.15    0.15
  -1  10  -2   -0.39    0.26
  -1 -10   2   -0.07    0.15
   1 -10   2    0.21    0.22
   1  10  -2    0.19    0.25
   1  10  -2   -0.25    0.35
   1 -10   2   -0.18    0.14
   1  10  -2    0.01    0.27
   1  10  -2    0.33    0.17
  -1 -11   2   12.26    0.57
  -1 -11   2   12.20    0.62
  -1  11  -2   11.34    0.81
  -1  11  -2   12.12    0.73
   1  11  -2   12.59    0.70
   1  11  -2   13.32    0.58
   1 -11   2   11.68    0.62
   1  11  -2   13.32    0.73
   1  11  -2   12.35    0.86
  -1  12  -2   -0.09    0.32
  -1 -12   2   -0.11    0.19
  -1  12  -2   -0.31    0.36
  -1 -12   2    0.34    0.19
   1  12  -2    0.36    0.33
   1  12  -2    0.51    0.17
   1  12  -2    0.20    0.42
   1 -12   2   -0.20    0.25
  -1  13  -2    4.33    0.58
  -1 -13   2    3.95    0.47
  -1  13  -2    4.42    0.66
   1  13  -2    4.25    0.71
   1 -13   2    4.18    0.49
   1  13  -2    5.10    0.62
  -2  13   2   -0.33    0.44
  -2 -13  -2    0.19    0.24
  -2 -13  -2    0.55    0.24
   2  13   2    0.32    0.50
   2 -13  -2    0.30    0.32
   2  13   2    0.66    0.36
  -2  12   2    7.44    0.76
  -2 -12  -2    6.79    0.50
  -2 -12  -2    7.33    0.49
  -2  12   2    7.45    0.61
   2  12   2    6.67    0.76
   2 -12  -2    5.80    0.54
   2  12   2    6.52    0.61
   2  12   2    7.33    0.60
  -2  11   2    0.21    0.25
  -2 -11  -2    0.49    0.21
  -2 -11  -2   -0.57    0.17
  -2  11   2    0.30    0.30
  -2  11   2    0.31    0.38
   2  11   2    0.66    0.29
   2 -11  -2    0.09    0.24
   2  11   2    0.51    0.43
  -2  10   2   28.57    1.00
  -2  10   2   29.60    1.01
  -2  10   2   27.09    0.98
  -2 -10  -2   28.77    0.93
  -2 -10  -2   29.81    0.94
  -2  10   2   29.45    1.18
   2  10   2   29.99    1.02
   2  10   2   28.18    1.18
   2 -10  -2   29.32    1.04
   2  10   2   28.21    1.03
  -2   9   2    1.37    0.30
  -2   9   2    1.44    0.30
  -2  -9  -2    1.63    0.25
  -2   9   2    1.49    0.41
  -2  -9  -2    1.50    0.25
   2   9   2    1.45    0.32
   2   9   2    1.93    0.30
   2  -9  -2    1.73    0.34
   2  -9  -2    1.57    0.20
   2   9   2    1.38    0.38
   2   9   2    1.51    0.32
  -2   8   2   30.74    0.94
  -2   8   2   32.41    1.00
  -2  -8  -2   29.61    0.91
  -2   8   2   30.65    0.82
  -2  -8  -2   30.88    0.90
  -2   8   2   31.39    1.11
  -2   8   2   30.51    0.95
   2   8   2   31.36    1.00
   2   8   2   29.37    0.98
   2  -8  -2   32.52    1.03
   2   8   2   32.68    1.09
   2   8   2   31.42    0.96
   2  -8  -2   31.13    0.84
  -2  -7  -2    5.77    0.34
  -2  -7  -2    5.98    0.35
  -2   7   2    6.73    0.53
  -2   7   2    6.33    0.38
  -2   7   2    6.34    0.25
  -2   7   2    6.12    0.28
  -2   7   2    6.46    0.40
  -2   7   2    5.62    0.42
   2  -7  -2    6.15    0.29
   2   7   2    5.62    0.42
   2   7   2    6.70    0.37
   2   7   2    6.59    0.43
   2  -7  -2    6.19    0.46
   2   7   2    6.47    0.44
  -2  -6  -2   78.09    1.86
  -2   6   2   80.21    1.79
  -2  -6  -2   77.53    1.84
  -2   6   2   78.40    1.84
  -2   6   2   81.51    1.92
  -2   6   2   78.18    1.71
  -2  -6  -2   81.52    1.82
  -2   6   2   80.03    1.85
  -2   6   2   82.71    2.02
   2   6   2   79.28    1.66
   2  -6  -2   81.27    1.79
   2  -6  -2   82.15    1.93
   2   6   2   81.62    1.69
   2   6   2   81.51    1.89
   2   6   2   78.75    1.86
   2   6   2   82.89    1.89
   2   6   2   75.96    1.94
  -2   5   2    0.20    0.16
  -2  -5  -2    0.22    0.10
  -2   5   2    0.24    0.12
  -2  -5  -2    0.29    0.11
  -2   5   2    0.02    0.12
  -2   5   2    0.22    0.08
  -2   5   2    0.25    0.18
  -2   5   2    0.12    0.07
  -2  -5  -2    0.09    0.11
   2   5   2    0.27    0.05
   2  -5  -2    0.16    0.16
   2   5   2    0.12    0.14
   2  -5  -2    0.13    0.07
   2   5   2    0.16    0.11
   2   5   2    0.16    0.07
   2   5   2    0.15    0.13
   2   5   2    0.25    0.15
  -2   4   2  134.91    2.81
  -2   4   2  139.05    3.06
  -2   4   2  138.95    2.99
  -2   4   2  135.86    2.90
  -2   4   2  137.37    2.88
  -2  -4  -2  138.49    2.87
  -2  -4  -2  138.09    2.93
  -2  -4  -2  136.75    2.97
  -2   4   2  134.51    2.89
   2   4   2  128.17    2.90
   2   4   2  137.95    3.01
   2   4   2  136.17    2.95
   2   4   2  135.51    2.78
   2  -4  -2  136.50    2.90
   2  -4  -2  134.78    2.94
   2   4   2  140.52    2.94
  -2   3   2    4.41    0.22
  -2   3   2    4.89    0.29
  -2   3   2    4.51    0.26
  -2   3   2    4.35    0.19
  -2  -3  -2    4.74    0.18
  -2   3   2    4.35    0.19
  -2   3   2    4.41    0.18
  -2  -3  -2    4.09    0.21
  -2  -3  -2    4.28    0.21
   2   3   2    4.20    0.23
   2   3   2    4.38    0.22
   2   3   2    3.91    0.21
   2  -3  -2    4.39    0.15
   2  -3  -2    4.58    0.23
   2   3   2    4.32    0.17
  -2  -2  -2   31.39    0.74
  -2  -2  -2   30.67    0.67
  -2  -2  -2   30.90    0.72
  -2   2   2   30.50    0.68
  -2   2   2   30.43    0.71
  -2   2   2   30.31    0.71
  -2   2   2   29.38    0.70
  -2  -2  -2   30.70    0.64
  -2   2   2   32.09    0.76
  -2  -2  -2   30.85    0.73
  -2   2   2   30.64    0.76
   2   2   2   30.56    0.68
   2   2   2   30.43    0.72
   2  -2  -2   31.09    0.68
   2  -2  -2   30.64    0.73
   2   2   2   31.63    0.74
   2   2   2   29.71    0.73
  -2   1   2   42.36    0.90
  -2  -1  -2   42.36    0.95
  -2   1   2   43.10    0.86
  -2   1   2   41.38    0.91
  -2   1   2   42.32    0.93
  -2  -1  -2   41.74    0.89
  -2  -1  -2   41.72    0.94
  -2  -1  -2   40.82    0.93
  -2   1   2   41.02    0.94
  -2  -1  -2   40.27    0.92
  -2  -1  -2   41.62    0.86
  -2   1   2   40.68    0.92
   2  -1  -2   40.76    0.92
   2   1   2   42.04    0.90
   2  -1  -2   41.52    0.90
   2   1   2   41.66    0.94
   2   1   2   40.82    0.90
  -2   0   2  111.16    2.29
  -2   0   2  114.68    2.36
  -2   0   2  115.02    2.37
  -2   0  -2  106.47    2.34
  -2   0   2  117.06    2.29
  -2   0   2  113.34    2.35
  -2   0  -2  109.18    2.39
  -2   0   2  115.89    2.36
  -2   0  -2  107.37    2.34
  -2   0   2  108.93    2.34
  -2   0  -2  111.98    2.36
  -2   0  -2  113.67    2.37
   2   0   2  112.44    2.30
   2   0   2  111.90    2.36
   2   0  -2  112.74    2.39
   2   0   2  113.49    2.28
   2   0  -2  112.31    2.36
   2   0   2  110.42    2.32
  -2  -1   2   41.44    0.91
  -2  -1   2   41.86    0.91
  -2  -1   2   41.62    0.91
  -2   1  -2   41.52    0.90
  -2   1  -2   41.10    0.90
  -2  -1   2   42.42    0.93
  -2  -1   2   41.28    0.90
  -2  -1   2   41.89    0.90
  -2  -1   2   42.02    0.88
  -2   1  -2   40.67    0.92
  -2  -1   2   41.49    0.91
  -2   1  -2   37.99    0.93
  -2   1  -2   41.60    0.84
  -2   1  -2   41.47    0.92
  -2   1  -2   41.58    0.93
   2   1  -2   41.10    0.91
   2   1  -2   40.25    0.93
   2   1  -2   41.57    0.91
   2  -1   2   41.64    0.90
   2  -1   2   40.56    0.91
   2   1  -2   40.40    0.91
  -2  -2   2   31.18    0.65
  -2  -2   2   31.33    0.74
  -2  -2   2   30.99    0.71
  -2   2  -2   30.69    0.69
  -2  -2   2   30.25    0.71
  -2   2  -2   30.41    0.69
  -2   2  -2   31.37    0.74
  -2  -2   2   31.48    0.73
  -2   2  -2   29.20    0.75
  -2   2  -2   30.11    0.71
  -2   2  -2   31.07    0.67
  -2   2  -2   30.26    0.74
   2  -2   2   29.61    0.74
   2   2  -2   30.73    0.71
   2   2  -2   30.64    0.72
   2   2  -2   30.66    0.68
   2   2  -2   30.03    0.70
   2   2  -2   30.64    0.73
   2  -2   2   30.36    0.69
  -2  -3   2    4.58    0.20
  -2   3  -2    4.55    0.27
  -2   3  -2    4.28    0.20
  -2  -3   2    4.33    0.20
  -2  -3   2    4.71    0.23
  -2  -3   2    4.39    0.21
  -2   3  -2    4.50    0.23
  -2  -3   2    4.29    0.12
  -2   3  -2    4.40    0.17
  -2   3  -2    4.39    0.20
  -2   3  -2    4.22    0.17
   2   3  -2    4.16    0.21
   2   3  -2    4.37    0.19
   2   3  -2    4.01    0.23
   2  -3   2    4.63    0.25
   2   3  -2    4.20    0.17
   2   3  -2    4.37    0.22
   2  -3   2    4.31    0.17
  -2  -4   2  129.82    2.86
  -2   4  -2  129.61    3.01
  -2   4  -2  139.33    2.89
  -2   4  -2  133.00    2.92
  -2  -4   2  138.03    2.88
  -2   4  -2  136.34    2.94
  -2   4  -2  133.13    2.91
  -2   4  -2  137.39    2.79
  -2  -4   2  140.13    2.96
   2  -4   2  130.15    2.89
   2   4  -2  137.99    2.87
   2   4  -2  139.25    2.99
   2   4  -2  137.94    2.88
   2   4  -2  136.31    2.94
   2  -4   2  139.92    2.94
   2  -4   2  139.52    2.79
   2   4  -2  128.36    2.87
  -2   5  -2    0.25    0.12
  -2   5  -2    0.07    0.16
  -2   5  -2    0.16    0.19
  -2   5  -2    0.05    0.07
  -2   5  -2    0.22    0.08
  -2  -5   2    0.22    0.11
  -2   5  -2    0.08    0.10
  -2  -5   2    0.19    0.11
  -2   5  -2    0.07    0.11
   2   5  -2    0.22    0.16
   2   5  -2    0.01    0.11
   2  -5   2    0.17    0.09
   2  -5   2    0.08    0.16
   2  -5   2    0.17    0.07
   2   5  -2    0.30    0.11
   2   5  -2    0.16    0.11
   2   5  -2    0.05    0.13
  -2   6  -2   80.38    1.72
  -2   6  -2   83.52    1.86
  -2  -6   2   82.64    1.86
  -2   6  -2   76.34    1.91
  -2   6  -2   83.63    1.86
  -2  -6   2   81.64    1.89
  -2   6  -2   78.47    1.86
  -2   6  -2   82.15    1.83
  -2   6  -2   83.22    2.02
   2   6  -2   84.37    1.86
   2  -6   2   78.74    1.82
   2   6  -2   77.36    1.92
   2   6  -2   80.05    1.98
   2   6  -2   84.51    1.89
   2  -6   2   78.54    1.91
   2   6  -2   81.72    1.82
  -2   7  -2    6.22    0.24
  -2   7  -2    6.17    0.52
  -2   7  -2    6.21    0.40
  -2   7  -2    6.32    0.34
  -2   7  -2    6.19    0.45
  -2  -7   2    6.47    0.36
  -2  -7   2    5.74    0.35
  -2   7  -2    5.75    0.34
   2   7  -2    5.24    0.38
   2   7  -2    6.49    0.38
   2   7  -2    6.31    0.43
   2   7  -2    6.22    0.33
   2   7  -2    5.98    0.49
   2  -7   2    6.18    0.30
   2  -7   2    6.31    0.40
  -2   8  -2   30.85    0.94
  -2   8  -2   31.69    1.01
  -2   8  -2   30.53    1.09
  -2   8  -2   30.31    0.90
  -2  -8   2   30.37    0.90
  -2  -8   2   30.68    0.91
  -2   8  -2   31.10    0.87
   2   8  -2   29.84    0.98
   2   8  -2   31.85    0.98
   2   8  -2   30.63    0.92
   2  -8   2   30.09    0.85
   2  -8   2   31.48    0.97
   2   8  -2   31.28    1.09
  -2   9  -2    1.34    0.25
  -2  -9   2    1.62    0.25
  -2   9  -2    1.93    0.23
  -2   9  -2    2.14    0.24
  -2  -9   2    1.47    0.25
  -2   9  -2    1.41    0.28
  -2   9  -2    1.59    0.35
  -2   9  -2    1.23    0.35
   2   9  -2    1.53    0.31
   2  -9   2    1.95    0.24
   2  -9   2    1.42    0.28
   2   9  -2    2.12    0.26
   2   9  -2    1.62    0.41
  -2 -10   2   28.55    0.92
  -2  10  -2   27.69    0.90
  -2 -10   2   28.36    0.92
  -2  10  -2   27.27    1.12
  -2  10  -2   30.44    1.06
  -2  10  -2   27.25    0.96
   2  10  -2   27.93    1.01
   2  10  -2   28.50    1.17
   2 -10   2   27.36    0.97
   2  10  -2   26.80    1.02
   2  10  -2   29.26    0.94
  -2 -11   2    0.17    0.20
  -2  11  -2    0.18    0.27
  -2  11  -2    0.14    0.33
  -2  11  -2   -0.05    0.31
  -2 -11   2   -0.04    0.20
   2  11  -2    0.53    0.42
   2 -11   2    0.25    0.24
   2  11  -2    0.30    0.18
   2  11  -2    0.58    0.31
  -2  12  -2    5.53    0.66
  -2  12  -2    8.34    0.69
  -2 -12   2    7.13    0.48
  -2 -12   2    5.88    0.49
   2  12  -2    5.99    0.72
   2  12  -2    6.90    0.64
   2 -12   2    6.65    0.58
   2  12  -2    7.48    0.47
  -2  13  -2   -0.32    0.35
  -2 -13   2   -0.06    0.24
  -2 -13   2    0.63    0.24
  -2  13  -2    0.05    0.40
   2  13  -2    0.05    0.47
   2  13  -2    0.77    0.39
   2 -13   2    0.54    0.31
   2  13  -2    0.80    0.20
  -3 -13  -2    2.35    0.35
  -3 -13  -2    3.38    0.40
  -3  13   2    2.85    0.43
   3 -13  -2    3.70    0.49
   3  13   2    4.16    0.55
  -3 -12  -2    0.30    0.20
  -3  12   2   -0.41    0.36
  -3 -12  -2   -0.17    0.20
  -3  12   2    0.12    0.25
   3  12   2    0.74    0.43
   3 -12  -2   -0.12    0.29
   3  12   2    0.43    0.30
  -3 -11  -2    8.85    0.51
  -3 -11  -2    7.70    0.49
  -3  11   2    8.10    0.55
  -3  11   2    8.45    0.72
   3 -11  -2    7.49    0.57
   3  11   2    9.18    0.81
   3  11   2    8.38    0.63
   3  11   2    8.01    0.56
  -3  10   2    0.28    0.27
  -3 -10  -2    0.39    0.20
  -3 -10  -2    0.08    0.17
  -3  10   2    0.16    0.24
  -3  10   2   -0.23    0.22
  -3  10   2   -0.10    0.32
   3  10   2    0.21    0.35
   3 -10  -2    0.16    0.29
   3  10   2    0.09    0.23
   3  10   2    0.23    0.28
   3  10   2   -0.13    0.23
  -3   9   2   13.98    0.75
  -3   9   2   15.47    0.53
  -3  -9  -2   14.58    0.58
  -3   9   2   15.66    0.67
  -3  -9  -2   14.82    0.61
  -3   9   2   15.10    0.65
   3   9   2   14.87    0.68
   3   9   2   15.39    0.67
   3   9   2   15.59    0.79
   3   9   2   13.98    0.69
   3  -9  -2   14.63    0.71
  -3  -8  -2    0.50    0.20
  -3   8   2    0.27    0.22
  -3   8   2    0.69    0.15
  -3   8   2    0.54    0.24
  -3  -8  -2    0.48    0.18
  -3   8   2    0.31    0.20
  -3  -8  -2    0.40    0.16
  -3   8   2    0.63    0.30
   3   8   2    0.24    0.18
   3   8   2    0.66    0.26
   3   8   2    0.55    0.30
   3  -8  -2    0.06    0.27
   3   8   2    0.55    0.24
  -3   7   2   33.82    0.90
  -3   7   2   35.05    0.98
  -3  -7  -2   32.94    0.96
  -3  -7  -2   34.94    0.92
  -3   7   2   34.21    0.84
  -3   7   2   34.11    0.96
  -3  -7  -2   35.34    0.97
  -3   7   2   34.54    1.11
  -3   7   2   34.89    1.02
   3   7   2   32.68    0.98
   3   7   2   33.78    1.06
   3   7   2   33.83    1.01
   3   7   2   36.66    1.01
   3  -7  -2   34.45    0.86
   3  -7  -2   33.45    1.05
  -3   6   2    0.40    0.17
  -3  -6  -2    0.20    0.16
  -3   6   2    0.41    0.17
  -3  -6  -2    0.21    0.12
  -3   6   2    0.11    0.10
  -3   6   2    0.20    0.25
  -3  -6  -2    0.51    0.14
  -3   6   2    0.29    0.16
  -3   6   2    0.37    0.11
   3   6   2    0.28    0.18
   3   6   2    0.40    0.19
   3   6   2    0.15    0.08
   3  -6  -2    0.27    0.21
   3   6   2    0.44    0.18
   3  -6  -2    0.34    0.10
  -3   5   2  146.04    3.32
  -3   5   2  150.57    3.20
  -3   5   2  153.25    3.23
  -3   5   2  151.87    3.13
  -3   5   2  155.53    3.41
  -3  -5  -2  146.70    3.31
  -3   5   2  152.09    3.23
  -3  -5  -2  154.73    3.18
  -3  -5  -2  145.62    3.26
   3   5   2  152.93    3.07
   3   5   2  151.46    3.25
   3  -5  -2  151.01    3.20
   3   5   2  142.36    3.27
   3   5   2  153.81    3.29
   3  -5  -2  150.82    3.30
   3   5   2  152.69    3.37
  -3  -4  -2    9.15    0.33
  -3   4   2    8.69    0.36
  -3   4   2    8.04    0.38
  -3   4   2    8.71    0.31
  -3   4   2    8.36    0.31
  -3  -4  -2    8.55    0.29
  -3  -4  -2    8.45    0.33
  -3   4   2    8.70    0.30
  -3   4   2    8.42    0.33
   3   4   2    8.75    0.36
   3   4   2    8.84    0.27
   3  -4  -2    8.76    0.38
   3  -4  -2    8.97    0.25
   3   4   2    8.45    0.33
   3   4   2    8.97    0.36
   3   4   2    8.73    0.34
  -3  -3  -2   83.02    1.86
  -3   3   2   86.53    1.81
  -3  -3  -2   88.37    1.79
  -3   3   2   81.27    1.90
  -3  -3  -2   87.33    1.90
  -3   3   2   86.95    1.82
  -3  -3  -2   87.77    1.75
  -3  -3  -2   81.33    1.90
  -3   3   2   85.59    1.93
  -3   3   2   84.33    1.85
  -3   3   2   80.81    1.80
   3  -3  -2   84.08    1.86
   3   3   2   82.41    1.84
   3   3   2   86.87    1.75
   3   3   2   81.06    1.90
   3   3   2   87.61    1.78
   3  -3  -2   86.60    1.79
   3   3   2   83.92    1.87
  -3  -2  -2   -0.01    0.08
  -3  -2  -2   -0.09    0.08
  -3   2   2   -0.05    0.06
  -3   2   2   -0.09    0.08
  -3   2   2    0.04    0.07
  -3   2   2   -0.11    0.10
  -3  -2  -2   -0.01    0.07
  -3  -2  -2   -0.05    0.03
  -3   2   2    0.02    0.10
  -3   2   2    0.05    0.05
  -3  -2  -2   -0.04    0.05
   3   2   2   -0.04    0.07
   3   2   2   -0.03    0.07
   3   2   2    0.00    0.07
   3  -2  -2   -0.16    0.07
   3   2   2   -0.07    0.08
   3  -2  -2   -0.01    0.04
  -3   1   2  913.94   17.86
  -3   1   2  899.07   18.26
  -3  -1  -2  862.23   17.96
  -3  -1  -2  856.03   18.14
  -3   1   2  902.02   18.27
  -3   1   2  817.56   17.66
  -3   1   2  878.29   17.78
  -3  -1  -2  910.46   18.42
  -3  -1  -2  868.88   17.63
  -3  -1  -2  839.27   18.18
  -3   1   2  901.56   18.45
  -3  -1  -2  788.95   18.43
   3  -1  -2  902.55   18.14
   3  -1  -2  820.84   17.86
   3   1   2  906.48   17.74
   3   1   2  881.74   17.70
   3   1   2  813.16   18.21
  -3   0   2   42.93    0.95
  -3   0  -2   44.04    0.96
  -3   0  -2   43.41    0.97
  -3   0   2   44.43    0.97
  -3   0   2   40.72    0.97
  -3   0   2   43.80    0.95
  -3   0   2   44.36    0.96
  -3   0   2   45.46    0.96
  -3   0  -2   42.72    0.96
  -3   0  -2   42.31    0.98
  -3   0  -2   43.90    0.97
  -3   0   2   43.52    0.97
  -3   0   2   44.47    0.94
  -3   0  -2   40.64    0.99
   3   0  -2   43.58    0.96
   3   0   2   43.14    0.90
   3   0   2   42.86    0.92
   3   0  -2   43.17    0.96
   3   0   2   41.81    0.96
  -3  -1   2  851.06   18.45
  -3   1  -2  942.09   18.49
  -3   1  -2  891.48   18.03
  -3   1  -2  825.47   18.82
  -3  -1   2  863.59   17.89
  -3  -1   2  905.85   18.72
  -3  -1   2  874.50   18.36
  -3  -1   2  891.09   18.71
  -3   1  -2  929.27   18.48
  -3   1  -2  843.04   18.56
  -3  -1   2  898.23   18.35
  -3  -1   2  862.01   18.16
  -3   1  -2  918.95   18.57
  -3  -1   2  882.70   18.15
   3   1  -2  875.39   18.27
   3   1  -2  888.42   18.34
   3  -1   2  893.58   18.11
   3  -1   2  884.11   18.14
   3   1  -2  862.15   18.69
  -3  -2   2    0.04    0.07
  -3  -2   2   -0.02    0.09
  -3   2  -2    0.04    0.08
  -3   2  -2   -0.05    0.08
  -3   2  -2   -0.14    0.07
  -3   2  -2   -0.07    0.07
  -3  -2   2   -0.04    0.06
  -3   2  -2   -0.02    0.05
  -3  -2   2    0.00    0.07
  -3  -2   2    0.00    0.06
  -3   2  -2    0.07    0.10
  -3   2  -2   -0.02    0.05
  -3  -2   2   -0.02    0.05
  -3  -2   2   -0.06    0.07
   3   2  -2    0.03    0.06
   3  -2   2   -0.12    0.10
   3   2  -2    0.00    0.08
   3   2  -2   -0.11    0.05
   3   2  -2   -0.04    0.06
   3   2  -2   -0.11    0.07
   3  -2   2   -0.01    0.07
  -3  -3   2   84.95    1.92
  -3   3  -2   86.92    1.91
  -3   3  -2   87.45    1.81
  -3   3  -2   86.28    1.96
  -3  -3   2   87.57    1.90
  -3  -3   2   87.72    1.86
  -3   3  -2   84.38    1.90
  -3   3  -2   87.09    1.83
  -3   3  -2   86.27    1.84
  -3  -3   2   89.45    1.77
  -3  -3   2   88.15    1.87
  -3   3  -2   81.53    1.89
   3   3  -2   86.01    1.93
   3   3  -2   86.04    1.86
   3  -3   2   85.63    1.83
   3   3  -2   87.40    1.85
   3  -3   2   85.60    1.92
   3   3  -2   87.44    1.91
   3   3  -2   87.07    1.87
  -3  -4   2    8.62    0.34
  -3   4  -2    8.64    0.29
  -3   4  -2    8.62    0.34
  -3  -4   2    8.77    0.31
  -3  -4   2    8.56    0.32
  -3   4  -2    8.72    0.36
  -3  -4   2    9.10    0.22
  -3   4  -2    8.93    0.31
  -3  -4   2    9.06    0.34
  -3   4  -2    8.71    0.32
  -3   4  -2    9.06    0.39
   3   4  -2    8.69    0.22
   3   4  -2    9.12    0.36
   3  -4   2    9.10    0.29
   3   4  -2    8.62    0.29
   3  -4   2    8.57    0.40
   3   4  -2    8.38    0.33
   3   4  -2    8.37    0.35
   3   4  -2    8.69    0.29
  -3   5  -2  149.00    3.26
  -3  -5   2  153.36    3.31
  -3   5  -2  155.50    3.27
  -3  -5   2  154.65    3.21
  -3   5  -2  145.53    3.28
  -3   5  -2  152.13    3.21
  -3   5  -2  152.42    3.39
  -3  -5   2  155.34    3.28
  -3   5  -2  149.77    3.12
   3  -5   2  152.31    3.12
   3   5  -2  149.36    3.30
   3   5  -2  153.70    3.19
   3   5  -2  153.49    3.35
   3  -5   2  147.89    3.29
   3  -5   2  131.16    3.19
   3   5  -2  155.79    3.23
   3   5  -2  147.84    3.23
  -3   6  -2    0.25    0.21
  -3   6  -2    0.08    0.20
  -3  -6   2    0.39    0.14
  -3  -6   2    0.37    0.13
  -3   6  -2    0.24    0.14
  -3   6  -2    0.18    0.10
  -3   6  -2    0.50    0.16
  -3   6  -2    0.25    0.13
   3   6  -2    0.35    0.13
   3   6  -2    0.46    0.15
   3  -6   2    0.29    0.11
   3   6  -2    0.03    0.16
   3  -6   2    0.43    0.20
   3   6  -2    0.34    0.16
  -3   7  -2   36.38    1.03
  -3   7  -2   34.90    0.94
  -3  -7   2   33.14    0.96
  -3   7  -2   34.11    0.95
  -3   7  -2   33.58    0.93
  -3  -7   2   33.61    0.93
  -3   7  -2   34.61    1.09
  -3   7  -2   34.34    0.83
   3   7  -2   34.07    1.02
   3  -7   2   31.70    1.01
   3  -7   2   32.82    0.87
   3   7  -2   33.58    0.99
   3   7  -2   35.02    0.94
   3   7  -2   34.35    0.88
   3   7  -2   33.67    1.06
  -3   8  -2    0.30    0.25
  -3   8  -2    0.20    0.15
  -3   8  -2    0.48    0.32
  -3  -8   2    0.63    0.19
  -3   8  -2    0.58    0.22
  -3  -8   2    0.43    0.20
  -3   8  -2    0.27    0.17
   3  -8   2    0.47    0.24
   3   8  -2    0.42    0.30
   3   8  -2    0.34    0.24
   3  -8   2    0.47    0.15
   3   8  -2    0.30    0.22
  -3   9  -2   15.32    0.65
  -3   9  -2   15.75    0.60
  -3   9  -2   15.24    0.71
  -3  -9   2   15.38    0.62
  -3   9  -2   15.15    0.57
  -3  -9   2   14.71    0.60
  -3   9  -2   15.45    0.78
   3   9  -2   14.52    0.68
   3   9  -2   13.92    0.68
   3   9  -2   15.57    0.79
   3  -9   2   15.02    0.70
  -3  10  -2   -0.05    0.13
  -3  10  -2   -0.06    0.17
  -3  10  -2    0.15    0.33
  -3 -10   2    0.02    0.18
  -3  10  -2    0.61    0.31
  -3 -10   2    0.02    0.18
  -3  10  -2    0.08    0.22
   3 -10   2    0.15    0.24
   3  10  -2    0.19    0.36
   3  10  -2    0.22    0.26
   3  10  -2    0.20    0.17
  -3  11  -2    9.21    0.65
  -3 -11   2    8.01    0.50
  -3 -11   2   10.05    0.55
  -3  11  -2    8.17    0.70
   3  11  -2    9.35    0.78
   3 -11   2    9.73    0.63
   3  11  -2    9.32    0.52
   3  11  -2    9.10    0.62
  -3 -12   2    0.33    0.21
  -3  12  -2   -0.22    0.36
  -3  12  -2   -0.07    0.33
  -3 -12   2   -0.25    0.19
   3 -12   2    0.04    0.28
   3  12  -2    0.22    0.44
   3  12  -2    0.49    0.19
   3  12  -2    0.32    0.32
  -3 -13   2    3.36    0.40
  -3 -13   2    2.67    0.38
   3  13  -2    1.93    0.43
   3  13  -2    3.39    0.40
   3 -13   2    3.70    0.56
   3  13  -2    3.05    0.66
  -4 -13  -2    0.55    0.24
   4  13   2    1.37    0.39
  -4  12   2    4.59    0.47
  -4  12   2    4.92    0.61
  -4 -12  -2    4.79    0.45
  -4 -12  -2    4.01    0.40
   4  12   2    4.34    0.52
   4  12   2    3.63    0.60
   4 -12  -2    5.11    0.56
   4  12   2    5.40    0.56
  -4  11   2   -0.08    0.22
  -4 -11  -2    0.10    0.19
  -4  11   2   -0.01    0.32
  -4 -11  -2    0.18    0.19
   4  11   2    0.48    0.27
   4  11   2   -0.22    0.24
   4 -11  -2   -0.19    0.27
   4  11   2    0.69    0.35
  -4  10   2    8.91    0.68
  -4  10   2   10.19    0.57
  -4  10   2    9.28    0.55
  -4 -10  -2    9.76    0.54
  -4 -10  -2    9.34    0.47
   4  10   2    8.71    0.61
   4  10   2    9.79    0.71
   4  10   2    9.23    0.58
   4 -10  -2    9.58    0.63
   4  10   2    9.20    0.62
  -4   9   2   -0.10    0.29
  -4  -9  -2   -0.12    0.20
  -4  -9  -2    0.05    0.18
  -4  -9  -2    0.11    0.16
  -4   9   2    0.22    0.22
  -4   9   2   -0.12    0.19
  -4   9   2    0.14    0.13
   4  -9  -2    0.08    0.29
   4   9   2    0.19    0.23
   4   9   2   -0.22    0.23
   4   9   2    0.07    0.28
   4   9   2    0.28    0.22
  -4   8   2   12.25    0.48
  -4   8   2   12.23    0.43
  -4   8   2   12.51    0.68
  -4   8   2   12.05    0.55
  -4   8   2   12.46    0.58
  -4   8   2   12.24    0.55
  -4  -8  -2   12.19    0.48
  -4  -8  -2   11.59    0.53
  -4  -8  -2   12.65    0.55
   4   8   2   11.55    0.60
   4   8   2   12.37    0.60
   4   8   2   11.60    0.55
   4  -8  -2   12.19    0.68
   4   8   2   12.83    0.62
  -4  -7  -2   10.50    0.41
  -4   7   2   10.28    0.47
  -4   7   2   10.33    0.41
  -4   7   2   10.00    0.46
  -4  -7  -2    9.53    0.46
  -4   7   2   10.33    0.38
  -4  -7  -2    9.50    0.45
  -4   7   2    9.88    0.50
  -4   7   2   10.39    0.59
   4   7   2    8.82    0.51
   4   7   2    9.33    0.45
   4   7   2    9.66    0.52
   4   7   2   10.22    0.48
   4  -7  -2    9.87    0.59
  -4   6   2   24.17    0.65
  -4  -6  -2   23.06    0.71
  -4   6   2   23.61    0.76
  -4  -6  -2   22.98    0.73
  -4   6   2   23.57    0.80
  -4   6   2   23.57    0.68
  -4   6   2   24.41    0.71
  -4   6   2   23.40    0.69
  -4  -6  -2   23.78    0.65
   4   6   2   22.79    0.72
   4   6   2   22.52    0.76
   4  -6  -2   23.83    0.83
   4  -6  -2   23.83    0.59
   4   6   2   23.84    0.57
   4   6   2   23.57    0.76
   4   6   2   22.76    0.72
  -4   5   2    1.02    0.15
  -4   5   2    1.00    0.23
  -4   5   2    0.93    0.20
  -4   5   2    0.91    0.16
  -4  -5  -2    0.84    0.16
  -4   5   2    0.98    0.14
  -4   5   2    0.82    0.15
  -4  -5  -2    0.84    0.16
   4   5   2    0.72    0.16
   4   5   2    0.84    0.18
   4  -5  -2    0.63    0.20
   4   5   2    0.98    0.12
   4  -5  -2    1.05    0.09
   4   5   2    1.00    0.16
   4   5   2    0.95    0.08
   4   5   2    0.82    0.18
  -4   4   2   84.57    1.90
  -4   4   2   85.79    2.01
  -4  -4  -2   88.93    1.89
  -4  -4  -2   88.29    2.01
  -4  -4  -2   86.31    1.97
  -4   4   2   87.32    1.90
  -4  -4  -2   89.37    2.02
  -4   4   2   89.76    2.05
  -4   4   2   87.47    1.91
  -4   4   2   89.17    1.97
   4   4   2   87.79    1.96
   4  -4  -2   86.97    1.99
   4   4   2   88.47    2.03
   4   4   2   89.81    1.86
   4  -4  -2   88.39    1.85
   4   4   2   87.93    1.83
   4   4   2   89.85    1.99
  -4  -3  -2    9.01    0.34
  -4   3   2    9.42    0.27
  -4   3   2    9.39    0.36
  -4   3   2    8.61    0.34
  -4  -3  -2    9.19    0.33
  -4  -3  -2   10.01    0.35
  -4   3   2    8.79    0.32
  -4   3   2    8.78    0.31
  -4  -3  -2    9.33    0.24
   4   3   2    9.08    0.29
   4   3   2    9.29    0.34
   4   3   2    9.06    0.33
   4   3   2    9.28    0.34
   4  -3  -2    9.27    0.36
  -4  -2  -2   52.19    1.11
  -4  -2  -2   51.35    1.12
  -4  -2  -2   51.75    1.19
  -4  -2  -2   52.90    1.19
  -4   2   2   52.90    1.21
  -4   2   2   52.31    1.11
  -4  -2  -2   51.94    1.20
  -4   2   2   51.62    1.20
  -4  -2  -2   53.38    1.22
  -4   2   2   50.48    1.19
  -4   2   2   51.16    1.16
   4  -2  -2   51.52    1.18
   4   2   2   51.49    1.22
   4   2   2   50.41    1.20
   4   2   2   51.56    1.15
   4   2   2   51.23    1.15
   4  -2  -2   51.17    1.09
  -4  -1  -2   21.91    0.55
  -4   1   2   22.58    0.58
  -4  -1  -2   22.33    0.59
  -4   1   2   22.69    0.51
  -4  -1  -2   22.02    0.50
  -4  -1  -2   21.79    0.53
  -4  -1  -2   22.00    0.56
  -4  -1  -2   20.97    0.57
  -4   1   2   21.77    0.56
  -4  -1  -2   22.49    0.57
  -4   1   2   22.06    0.56
   4  -1  -2   22.13    0.51
   4   1   2   21.53    0.52
   4   1   2   21.05    0.57
   4   1   2   20.78    0.50
   4   1   2   21.74    0.56
   4  -1  -2   22.04    0.56
  -4   0  -2    1.88    0.14
  -4   0   2    1.51    0.13
  -4   0   2    1.31    0.11
  -4   0  -2    1.50    0.14
  -4   0   2    1.63    0.14
  -4   0  -2    1.35    0.13
  -4   0  -2    1.52    0.15
  -4   0  -2    1.69    0.08
  -4   0   2    1.59    0.12
  -4   0   2    1.53    0.10
  -4   0  -2    1.58    0.12
  -4   0  -2    1.75    0.13
  -4   0   2    1.55    0.13
  -4   0   2    1.47    0.13
  -4   0   2    1.64    0.13
   4   0   2    1.53    0.10
   4   0  -2    1.41    0.11
   4   0   2    1.57    0.09
   4   0   2    1.38    0.13
   4   0  -2    1.35    0.12
  -4  -1   2   22.52    0.55
  -4  -1   2   22.63    0.56
  -4   1  -2   20.90    0.57
  -4  -1   2   22.66    0.56
  -4  -1   2   22.21    0.54
  -4   1  -2   21.08    0.57
  -4   1  -2   22.65    0.47
  -4  -1   2   22.29    0.56
  -4   1  -2   22.49    0.59
  -4  -1   2   22.55    0.56
  -4   1  -2   21.54    0.56
  -4  -1   2   22.44    0.56
  -4   1  -2   22.53    0.52
  -4  -1   2   22.27    0.55
  -4   1  -2   22.36    0.57
   4  -1   2   21.91    0.57
   4  -1   2   21.70    0.55
  -4  -2   2   49.39    1.17
  -4   2  -2   51.51    1.14
  -4   2  -2   52.45    1.06
  -4   2  -2   47.64    1.14
  -4   2  -2   50.68    1.09
  -4  -2   2   52.01    1.10
  -4   2  -2   50.33    1.20
  -4  -2   2   49.47    1.13
  -4  -2   2   52.23    1.16
  -4  -2   2   51.37    1.17
  -4  -2   2   50.96    1.14
  -4   2  -2   48.69    1.17
  -4   2  -2   52.22    1.18
  -4  -2   2   51.58    1.14
   4  -2   2   50.52    1.16
   4  -2   2   50.30    1.14
   4   2  -2   50.05    1.14
   4   2  -2   49.81    1.17
   4   2  -2   51.36    1.14
   4   2  -2   50.97    1.14
   4   2  -2   50.89    1.16
  -4   3  -2    9.31    0.36
  -4  -3   2    8.89    0.32
  -4  -3   2    9.14    0.33
  -4   3  -2    9.60    0.33
  -4   3  -2    9.30    0.24
  -4   3  -2    9.07    0.34
  -4  -3   2    9.44    0.29
  -4  -3   2    9.41    0.34
  -4  -3   2    9.16    0.34
  -4   3  -2    9.22    0.33
  -4  -3   2    9.71    0.30
  -4  -3   2    9.33    0.31
  -4   3  -2    9.64    0.32
  -4   3  -2    9.11    0.27
   4  -3   2    9.47    0.38
   4   3  -2    9.24    0.33
   4   3  -2    8.84    0.29
   4   3  -2    8.93    0.26
   4   3  -2    9.03    0.30
   4   3  -2    8.92    0.33
   4   3  -2    9.78    0.35
  -4  -4   2   89.97    1.81
  -4  -4   2   87.55    1.97
  -4   4  -2   89.20    1.96
  -4   4  -2   88.08    1.87
  -4  -4   2   88.54    1.94
  -4  -4   2   88.46    2.00
  -4  -4   2   90.09    1.93
  -4   4  -2   84.18    2.03
  -4   4  -2   87.58    1.89
  -4   4  -2   89.00    1.87
  -4   4  -2   86.23    1.98
  -4   4  -2   84.76    1.97
   4   4  -2   88.38    1.90
   4   4  -2   84.10    1.98
   4   4  -2   87.54    1.82
   4  -4   2   89.02    2.02
   4   4  -2   87.18    2.00
   4   4  -2   87.11    1.95
   4  -4   2   89.00    1.90
   4   4  -2   89.70    1.93
  -4   5  -2    1.18    0.15
  -4   5  -2    0.76    0.14
  -4   5  -2    1.03    0.14
  -4   5  -2    0.87    0.10
  -4  -5   2    0.89    0.15
  -4   5  -2    1.07    0.17
  -4  -5   2    1.13    0.16
  -4  -5   2    1.07    0.18
  -4   5  -2    0.65    0.18
  -4   5  -2    0.86    0.19
  -4  -5   2    0.76    0.16
   4   5  -2    1.16    0.09
   4   5  -2    1.14    0.18
   4  -5   2    0.92    0.23
   4   5  -2    0.92    0.14
   4   5  -2    0.63    0.15
   4   5  -2    0.66    0.16
   4   5  -2    0.90    0.12
   4  -5   2    1.01    0.13
  -4  -6   2   24.58    0.70
  -4   6  -2   22.24    0.78
  -4   6  -2   23.91    0.76
  -4   6  -2   24.08    0.72
  -4   6  -2   24.12    0.65
  -4   6  -2   24.74    0.72
  -4  -6   2   26.03    0.76
  -4  -6   2   22.59    0.72
  -4   6  -2   24.16    0.69
   4   6  -2   24.07    0.78
   4   6  -2   24.67    0.68
   4   6  -2   23.43    0.64
   4   6  -2   23.67    0.77
   4   6  -2   23.64    0.75
   4  -6   2   23.63    0.81
  -4   7  -2    9.57    0.56
  -4   7  -2    9.72    0.37
  -4  -7   2   10.44    0.48
  -4   7  -2    9.42    0.51
  -4  -7   2   10.87    0.44
  -4   7  -2   10.16    0.44
  -4   7  -2    9.77    0.44
   4   7  -2   10.88    0.46
   4  -7   2    9.59    0.53
   4   7  -2    9.82    0.48
   4   7  -2    9.14    0.52
   4   7  -2   10.26    0.52
  -4   8  -2   12.03    0.54
  -4   8  -2   11.36    0.65
  -4  -8   2   12.26    0.54
  -4  -8   2   11.83    0.50
  -4   8  -2   11.98    0.60
  -4   8  -2   12.15    0.51
  -4   8  -2   12.14    0.51
   4   8  -2   12.78    0.66
   4   8  -2   10.92    0.57
   4  -8   2   12.44    0.65
   4   8  -2   12.48    0.53
   4   8  -2   12.55    0.59
  -4   9  -2    0.08    0.29
  -4   9  -2   -0.21    0.25
  -4  -9   2   -0.13    0.15
  -4  -9   2    0.18    0.15
  -4   9  -2   -0.04    0.13
  -4   9  -2    0.19    0.18
   4   9  -2    0.21    0.31
   4   9  -2   -0.02    0.20
   4  -9   2   -0.03    0.26
  -4  10  -2    8.91    0.61
  -4  10  -2    9.64    0.50
  -4 -10   2    9.08    0.50
  -4  10  -2    9.62    0.68
  -4  10  -2   10.48    0.49
  -4  10  -2    9.15    0.54
  -4 -10   2    9.05    0.49
   4 -10   2    9.56    0.64
   4  10  -2   10.06    0.73
   4  10  -2    9.03    0.59
   4  10  -2    9.88    0.51
  -4 -11   2    0.02    0.18
  -4  11  -2   -0.04    0.32
  -4  11  -2    0.00    0.29
  -4 -11   2    0.53    0.22
   4  11  -2    0.02    0.26
   4  11  -2   -0.27    0.36
   4 -11   2    0.26    0.29
   4  11  -2   -0.03    0.26
   4  11  -2    0.61    0.21
  -4 -12   2    6.01    0.49
  -4 -12   2    5.37    0.44
  -4  12  -2    4.39    0.55
   4  12  -2    5.08    0.69
   4 -12   2    4.51    0.53
   4  12  -2    4.62    0.57
   4  12  -2    5.47    0.45
  -4 -13   2    0.50    0.25
  -4 -13   2    1.05    0.29
   4  13  -2    1.22    0.27
  -5  12   2   -0.13    0.30
  -5 -12  -2    0.36    0.21
  -5  12   2    0.19    0.25
   5  12   2    0.32    0.32
   5 -12  -2   -0.06    0.34
   5  12   2   -0.02    0.41
   5  12   2   -0.65    0.26
  -5  11   2    7.75    0.69
  -5 -11  -2    6.83    0.49
  -5  11   2    6.85    0.52
   5  11   2    6.26    0.52
   5  11   2    7.33    0.69
   5  11   2    6.76    0.60
   5 -11  -2    6.56    0.64
  -5  10   2    0.72    0.17
  -5  10   2    0.55    0.23
  -5 -10  -2    0.18    0.17
  -5  10   2    0.61    0.32
  -5 -10  -2    0.90    0.25
  -5  10   2    0.59    0.24
   5 -10  -2    0.52    0.35
   5  10   2    0.62    0.27
   5  10   2    0.32    0.27
   5  10   2    0.56    0.33
  -5  -9  -2   14.98    0.57
  -5   9   2   13.86    0.64
  -5   9   2   14.24    0.55
  -5   9   2   14.17    0.62
  -5   9   2   14.17    0.74
  -5  -9  -2   15.20    0.65
  -5  -9  -2   14.65    0.64
   5   9   2   14.93    0.74
   5   9   2   14.48    0.67
   5  -9  -2   14.17    0.78
   5   9   2   14.59    0.68
   5   9   2   15.08    0.71
  -5   8   2    9.28    0.39
  -5   8   2    8.57    0.47
  -5   8   2    9.62    0.59
  -5  -8  -2    9.70    0.42
  -5   8   2    9.32    0.43
  -5  -8  -2    9.07    0.49
  -5  -8  -2    8.82    0.49
   5   8   2   10.08    0.52
   5   8   2    9.79    0.51
   5  -8  -2    8.99    0.63
   5   8   2    8.77    0.54
   5   8   2    8.64    0.55
  -5   7   2    5.08    0.36
  -5   7   2    4.79    0.35
  -5   7   2    5.27    0.31
  -5   7   2    5.35    0.46
  -5   7   2    5.38    0.32
  -5  -7  -2    4.71    0.34
  -5  -7  -2    5.16    0.38
  -5   7   2    5.67    0.40
   5   7   2    6.24    0.40
   5   7   2    5.17    0.42
   5   7   2    5.26    0.36
   5  -7  -2    6.65    0.53
   5   7   2    5.09    0.42
  -5  -6  -2    0.56    0.17
  -5   6   2    0.86    0.17
  -5  -6  -2    0.67    0.19
  -5   6   2    0.84    0.18
  -5   6   2    0.76    0.16
  -5   6   2    0.83    0.19
  -5   6   2    0.88    0.25
  -5   6   2    0.82    0.16
   5   6   2    1.01    0.20
   5  -6  -2    1.22    0.27
   5   6   2    0.50    0.18
   5   6   2    0.77    0.21
   5   6   2    0.70    0.20
  -5  -5  -2   45.31    1.20
  -5  -5  -2   49.24    1.10
  -5   5   2   48.32    1.25
  -5   5   2   46.46    1.13
  -5   5   2   47.27    1.10
  -5   5   2   44.97    1.20
  -5   5   2   47.98    1.18
   5   5   2   47.21    1.18
   5   5   2   45.74    1.01
   5  -5  -2   46.68    1.24
   5   5   2   46.68    1.20
   5   5   2   45.59    1.22
   5   5   2   47.07    1.06
  -5  -4  -2    4.86    0.29
  -5   4   2    5.31    0.22
  -5   4   2    5.36    0.30
  -5  -4  -2    4.91    0.28
  -5  -4  -2    5.74    0.30
  -5   4   2    5.41    0.28
  -5  -4  -2    5.49    0.22
  -5   4   2    5.38    0.31
  -5   4   2    4.91    0.25
  -5  -4  -2    5.19    0.18
   5   4   2    5.14    0.29
   5  -4  -2    5.15    0.31
   5   4   2    4.86    0.28
   5   4   2    5.14    0.24
   5   4   2    5.27    0.18
   5   4   2    4.59    0.27
  -5  -3  -2   14.86    0.47
  -5   3   2   14.59    0.48
  -5  -3  -2   15.16    0.38
  -5   3   2   14.88    0.42
  -5   3   2   14.69    0.47
  -5  -3  -2   14.01    0.48
  -5  -3  -2   14.54    0.39
  -5   3   2   14.85    0.39
  -5   3   2   14.08    0.45
  -5  -3  -2   15.07    0.48
   5   3   2   14.88    0.47
   5  -3  -2   15.02    0.49
   5   3   2   14.60    0.43
   5   3   2   14.42    0.45
   5   3   2   14.41    0.48
  -5  -2  -2   20.76    0.57
  -5   2   2   20.45    0.57
  -5  -2  -2   20.73    0.58
  -5   2   2   19.83    0.57
  -5  -2  -2   19.49    0.57
  -5   2   2   20.40    0.49
  -5   2   2   20.74    0.52
  -5  -2  -2   20.63    0.51
  -5   2   2   20.44    0.58
  -5  -2  -2   19.98    0.56
  -5  -2  -2   20.08    0.49
  -5   2   2   20.14    0.56
   5   2   2   19.66    0.53
   5  -2  -2   20.04    0.45
   5  -2  -2   18.50    0.55
   5   2   2   19.38    0.57
   5   2   2   20.52    0.55
  -5  -1  -2  117.34    2.36
  -5   1   2  112.30    2.37
  -5  -1  -2  116.72    2.40
  -5  -1  -2  112.52    2.48
  -5   1   2  117.98    2.41
  -5   1   2  117.06    2.39
  -5   1   2  113.04    2.46
  -5  -1  -2  113.97    2.51
  -5  -1  -2  112.73    2.47
  -5  -1  -2  111.34    2.45
  -5  -1  -2  117.75    2.36
  -5   1   2  113.04    2.48
  -5   1   2  110.72    2.48
  -5   1   2  111.52    2.41
   5  -1  -2  114.21    2.43
   5   1   2  109.33    2.48
   5  -1  -2  112.85    2.41
   5   1   2  112.18    2.41
   5   1   2  114.47    2.36
   5   1   2  111.97    2.36
  -5   0   2   63.47    1.39
  -5   0  -2   66.34    1.42
  -5   0  -2   62.92    1.46
  -5   0  -2   64.36    1.43
  -5   0  -2   65.24    1.41
  -5   0   2   63.99    1.41
  -5   0   2   64.71    1.44
  -5   0  -2   61.74    1.47
  -5   0  -2   64.96    1.33
  -5   0   2   65.22    1.45
  -5   0  -2   64.29    1.43
  -5   0   2   62.92    1.41
  -5   0   2   63.44    1.41
   5   0  -2   61.01    1.41
   5   0   2   64.20    1.42
   5   0  -2   61.77    1.41
   5   0   2   63.08    1.33
   5   0   2   63.12    1.37
  -5  -1   2  114.78    2.49
  -5   1  -2  116.97    2.45
  -5  -1   2  114.31    2.47
  -5   1  -2  119.00    2.47
  -5   1  -2  117.25    2.42
  -5  -1   2  112.35    2.41
  -5  -1   2  115.03    2.40
  -5   1  -2  114.92    2.31
  -5  -1   2  113.74    2.39
  -5   1  -2  111.16    2.49
  -5   1  -2  110.45    2.41
  -5  -1   2  114.15    2.43
  -5  -1   2  115.83    2.45
  -5   1  -2  110.10    2.52
  -5  -1   2  115.43    2.47
   5   1  -2  109.83    2.41
   5  -1   2  113.72    2.40
   5  -1   2  109.94    2.41
  -5   2  -2   20.46    0.58
  -5  -2   2   20.94    0.56
  -5   2  -2   20.48    0.59
  -5  -2   2   19.63    0.56
  -5  -2   2   20.70    0.52
  -5   2  -2   19.92    0.55
  -5  -2   2   20.39    0.54
  -5  -2   2   20.50    0.54
  -5   2  -2   20.21    0.45
  -5  -2   2   20.32    0.55
  -5   2  -2   19.69    0.56
  -5   2  -2   19.70    0.57
  -5  -2   2   20.06    0.54
  -5  -2   2   21.10    0.55
   5   2  -2   20.50    0.56
   5  -2   2   21.14    0.57
   5   2  -2   20.27    0.55
   5   2  -2   20.90    0.55
   5   2  -2   20.26    0.55
   5  -2   2   20.33    0.57
   5   2  -2   19.91    0.55
  -5  -3   2   15.36    0.43
  -5  -3   2   14.84    0.46
  -5   3  -2   15.17    0.46
  -5  -3   2   14.84    0.46
  -5  -3   2   14.96    0.44
  -5   3  -2   14.38    0.48
  -5  -3   2   14.72    0.44
  -5  -3   2   14.48    0.40
  -5   3  -2   14.62    0.37
  -5  -3   2   14.70    0.47
  -5   3  -2   13.80    0.48
  -5  -3   2   14.21    0.45
  -5   3  -2   15.39    0.46
  -5   3  -2   14.83    0.48
  -5   3  -2   15.11    0.34
   5   3  -2   15.12    0.44
   5   3  -2   15.07    0.43
   5   3  -2   14.61    0.47
   5   3  -2   14.74    0.46
   5  -3   2   14.93    0.51
   5   3  -2   14.76    0.40
   5   3  -2   14.75    0.46
  -5  -4   2    5.23    0.27
  -5   4  -2    4.97    0.22
  -5  -4   2    5.04    0.27
  -5   4  -2    4.78    0.26
  -5   4  -2    5.23    0.28
  -5   4  -2    5.28    0.27
  -5   4  -2    5.68    0.32
  -5   4  -2    5.33    0.28
  -5  -4   2    5.15    0.20
  -5  -4   2    5.02    0.29
   5   4  -2    5.24    0.20
   5   4  -2    5.10    0.24
   5   4  -2    5.33    0.24
   5   4  -2    5.09    0.28
   5   4  -2    5.18    0.28
   5  -4   2    5.07    0.33
   5   4  -2    5.43    0.29
  -5   5  -2   47.71    1.13
  -5   5  -2   48.05    1.20
  -5  -5   2   48.30    1.22
  -5   5  -2   46.77    1.20
  -5  -5   2   48.97    1.15
  -5   5  -2   44.59    1.23
  -5   5  -2   47.06    1.10
  -5  -5   2   47.31    1.20
  -5   5  -2   45.48    1.17
  -5  -5   2   48.76    1.19
   5  -5   2   47.13    1.28
   5   5  -2   46.60    1.19
   5   5  -2   46.81    1.11
   5  -5   2   48.71    1.14
   5   5  -2   47.15    1.22
   5   5  -2   48.55    1.14
   5   5  -2   47.41    1.22
   5   5  -2   47.35    1.04
  -5  -6   2    0.91    0.19
  -5   6  -2    0.80    0.18
  -5  -6   2    1.11    0.22
  -5   6  -2    1.09    0.17
  -5   6  -2    0.93    0.24
  -5   6  -2    0.74    0.21
  -5   6  -2    0.50    0.15
  -5   6  -2    0.70    0.16
  -5  -6   2    0.74    0.15
   5   6  -2    1.02    0.17
   5  -6   2    1.05    0.16
   5   6  -2    0.91    0.21
   5  -6   2    0.83    0.25
   5   6  -2    0.64    0.20
   5   6  -2    0.77    0.15
   5   6  -2    0.75    0.21
  -5  -7   2    5.12    0.38
  -5  -7   2    5.21    0.37
  -5   7  -2    5.59    0.36
  -5   7  -2    5.24    0.35
  -5   7  -2    5.24    0.29
  -5   7  -2    5.36    0.46
  -5   7  -2    5.97    0.41
  -5  -7   2    5.70    0.33
  -5   7  -2    5.36    0.35
   5  -7   2    5.91    0.49
   5   7  -2    5.25    0.35
   5   7  -2    4.83    0.37
   5   7  -2    5.20    0.39
   5   7  -2    5.11    0.40
  -5  -8   2    9.45    0.44
  -5   8  -2    9.31    0.57
  -5   8  -2    8.60    0.45
  -5   8  -2    9.78    0.52
  -5  -8   2    9.32    0.49
  -5   8  -2    9.04    0.39
  -5   8  -2    9.54    0.48
  -5   8  -2    9.64    0.46
   5   8  -2    9.12    0.53
   5   8  -2    9.95    0.58
   5  -8   2    8.85    0.60
   5  -8   2    9.42    0.39
   5   8  -2    8.83    0.53
  -5   9  -2   14.62    0.61
  -5   9  -2   14.62    0.73
  -5   9  -2   14.75    0.59
  -5  -9   2   13.63    0.62
  -5   9  -2   14.95    0.67
  -5  -9   2   13.87    0.56
   5  -9   2   15.11    0.75
   5   9  -2   14.11    0.68
   5   9  -2   14.56    0.70
   5   9  -2   15.44    0.75
  -5 -10   2    0.63    0.21
  -5  10  -2    0.38    0.29
  -5  10  -2    0.35    0.23
  -5  10  -2    0.50    0.18
  -5  10  -2    0.64    0.33
  -5  10  -2    0.34    0.20
  -5 -10   2    0.82    0.24
   5  10  -2    0.43    0.20
   5  10  -2    0.75    0.35
   5  10  -2    0.63    0.28
   5  10  -2    0.67    0.29
   5 -10   2    0.37    0.30
  -5  11  -2    6.35    0.61
  -5 -11   2    7.80    0.53
  -5 -11   2    7.81    0.47
   5  11  -2    6.78    0.67
   5  11  -2    7.16    0.63
   5  11  -2    6.99    0.49
   5 -11   2    6.88    0.61
   5  11  -2    5.81    0.55
  -5 -12   2    0.21    0.21
  -5 -12   2    0.35    0.25
  -5  12  -2   -0.15    0.34
   5  12  -2    1.31    0.38
   5  12  -2    0.35    0.20
   5 -12   2   -0.13    0.32
   5  12  -2   -0.08    0.41
  -6  12   2    4.22    0.46
  -6  12   2    4.24    0.55
  -6 -12  -2    5.03    0.50
   6  12   2    4.56    0.65
   6  12   2    3.88    0.53
   6 -12  -2    5.05    0.63
   6  12   2    5.76    0.60
  -6  11   2    0.03    0.32
  -6  11   2   -0.30    0.21
  -6 -11  -2    0.25    0.20
   6  11   2   -0.07    0.26
   6 -11  -2   -0.16    0.34
   6  11   2    0.07    0.32
   6  11   2    0.23    0.26
  -6 -10  -2    2.80    0.37
  -6  10   2    3.35    0.32
  -6  10   2    3.05    0.43
  -6 -10  -2    3.08    0.38
  -6  10   2    3.74    0.41
   6  10   2    2.96    0.38
   6  10   2    2.08    0.38
   6 -10  -2    2.72    0.48
   6  10   2    3.07    0.47
  -6  -9  -2    0.08    0.20
  -6   9   2    0.04    0.13
  -6   9   2   -0.02    0.26
  -6  -9  -2   -0.04    0.13
  -6   9   2    0.03    0.21
  -6  -9  -2    0.00    0.19
   6   9   2   -0.20    0.16
   6   9   2    0.31    0.26
   6  -9  -2    0.30    0.32
   6   9   2   -0.42    0.20
   6   9   2    0.04    0.23
  -6   8   2   12.43    0.65
  -6   8   2   13.24    0.60
  -6  -8  -2   12.41    0.58
  -6  -8  -2   12.68    0.48
  -6   8   2   12.61    0.53
  -6   8   2   12.84    0.49
  -6  -8  -2   12.94    0.59
  -6   8   2   12.08    0.51
   6   8   2   12.30    0.63
   6   8   2   12.43    0.62
   6  -8  -2   11.82    0.72
   6   8   2   12.40    0.60
   6   8   2   13.12    0.59
  -6   7   2   21.26    0.69
  -6  -7  -2   20.55    0.74
  -6   7   2   21.13    0.66
  -6   7   2   16.85    0.63
  -6  -7  -2   22.29    0.64
  -6  -7  -2   21.84    0.75
  -6   7   2   21.72    0.76
  -6   7   2   21.37    0.80
   6   7   2   21.41    0.79
   6  -7  -2   20.96    0.87
   6   7   2   21.75    0.74
   6   7   2   21.80    0.76
   6   7   2   20.85    0.77
  -6   6   2   32.82    0.99
  -6  -6  -2   30.18    0.92
  -6   6   2   32.23    0.91
  -6  -6  -2   32.63    0.95
  -6   6   2   31.88    0.87
  -6   6   2   31.51    0.95
  -6   6   2   32.63    0.83
   6   6   2   32.10    0.92
   6  -6  -2   30.83    1.00
   6   6   2   32.70    0.98
   6   6   2   30.72    0.94
   6   6   2   31.58    0.95
  -6  -5  -2    0.50    0.16
  -6   5   2    0.07    0.16
  -6  -5  -2    0.08    0.15
  -6   5   2    0.15    0.11
  -6   5   2    0.26    0.13
  -6   5   2    0.26    0.18
  -6  -5  -2    0.13    0.16
  -6   5   2    0.00    0.13
   6   5   2    0.24    0.15
   6   5   2    0.29    0.16
   6   5   2    0.21    0.12
   6   5   2    0.10    0.13
   6  -5  -2    0.39    0.20
   6   5   2    0.30    0.16
  -6  -4  -2   53.53    1.33
  -6  -4  -2   53.32    1.33
  -6   4   2   54.02    1.22
  -6  -4  -2   53.59    1.31
  -6   4   2   53.54    1.33
  -6  -4  -2   53.38    1.17
  -6   4   2   51.94    1.33
  -6   4   2   51.83    1.30
  -6   4   2   52.49    1.27
  -6   4   2   53.17    1.19
   6   4   2   53.20    1.34
   6   4   2   51.28    1.30
   6   4   2   52.65    1.18
   6   4   2   53.45    1.29
   6  -4  -2   52.10    1.33
   6   4   2   53.82    1.23
  -6  -3  -2    5.18    0.30
  -6  -3  -2    5.19    0.28
  -6  -3  -2    6.03    0.30
  -6   3   2    5.54    0.31
  -6   3   2    4.99    0.28
  -6   3   2    5.42    0.24
  -6  -3  -2    5.59    0.21
  -6   3   2    5.46    0.29
  -6   3   2    5.47    0.21
  -6   3   2    5.63    0.29
  -6  -3  -2    5.61    0.30
   6   3   2    5.63    0.29
   6   3   2    5.78    0.30
   6   3   2    5.68    0.28
   6  -3  -2    5.71    0.30
   6   3   2    5.62    0.26
  -6   2   2   81.00    1.80
  -6  -2  -2   77.06    1.86
  -6  -2  -2   76.40    1.83
  -6  -2  -2   80.78    1.83
  -6  -2  -2   83.60    1.77
  -6  -2  -2   80.57    1.72
  -6   2   2   81.83    1.85
  -6   2   2   81.91    1.84
  -6   2   2   80.39    1.73
  -6  -2  -2   81.95    1.77
  -6  -2  -2   82.22    1.84
  -6   2   2   83.04    1.74
  -6   2   2   81.77    1.85
   6   2   2   77.10    1.72
   6  -2  -2   80.26    1.71
   6  -2  -2   82.54    1.81
   6   2   2   79.90    1.78
   6   2   2   80.57    1.75
   6   2   2   81.21    1.85
  -6   1   2    0.54    0.12
  -6   1   2    0.40    0.08
  -6  -1  -2    0.21    0.10
  -6   1   2    0.51    0.08
  -6  -1  -2    0.50    0.11
  -6  -1  -2    0.39    0.11
  -6   1   2    0.28    0.11
  -6   1   2    0.26    0.11
  -6  -1  -2    0.42    0.09
  -6   1   2    0.31    0.08
  -6  -1  -2    0.37    0.11
  -6  -1  -2    0.47    0.09
  -6   1   2    0.48    0.11
  -6  -1  -2    0.34    0.12
  -6  -1  -2    0.40    0.07
   6  -1  -2    0.39    0.07
   6   1   2    0.27    0.07
   6  -1  -2    0.42    0.11
   6   1   2    0.32    0.11
   6   1   2    0.43    0.08
   6   1   2    0.42    0.11
  -6   0   2   38.41    0.96
  -6   0   2   38.94    0.96
  -6   0   2   40.82    0.91
  -6   0   2   37.81    0.93
  -6   0  -2   39.86    0.95
  -6   0  -2   39.07    0.95
  -6   0   2   39.90    0.96
  -6   0  -2   38.91    0.91
  -6   0   2   40.01    0.91
  -6   0  -2   38.88    0.99
  -6   0  -2   39.24    0.95
  -6   0   2   37.57    0.90
  -6   0   2   38.30    0.93
  -6   0  -2   38.96    0.98
  -6   0  -2   39.65    0.85
   6   0   2   38.18    0.95
   6   0   2   38.34    0.85
   6   0  -2   37.13    0.91
   6   0  -2   37.26    0.93
   6   0   2   37.73    0.89
  -6   1  -2    0.39    0.07
  -6  -1   2    0.32    0.09
  -6   1  -2    0.38    0.05
  -6   1  -2    0.13    0.11
  -6  -1   2    0.28    0.10
  -6   1  -2    0.26    0.10
  -6  -1   2    0.28    0.10
  -6  -1   2    0.41    0.11
  -6  -1   2    0.45    0.11
  -6   1  -2    0.29    0.11
  -6   1  -2    0.48    0.11
  -6  -1   2    0.35    0.11
  -6  -1   2    0.42    0.10
  -6  -1   2    0.35    0.08
   6   1  -2    0.33    0.10
   6  -1   2    0.34    0.11
   6  -1   2    0.41    0.10
  -6   2  -2   79.08    1.85
  -6   2  -2   81.79    1.67
  -6   2  -2   81.37    1.80
  -6   2  -2   78.44    1.84
  -6  -2   2   80.87    1.84
  -6  -2   2   80.69    1.82
  -6   2  -2   79.37    1.80
  -6  -2   2   82.32    1.76
  -6  -2   2   79.64    1.77
  -6  -2   2   80.18    1.78
  -6   2  -2   81.79    1.88
  -6  -2   2   82.24    1.80
  -6  -2   2   80.43    1.81
  -6  -2   2   81.85    1.85
   6   2  -2   82.35    1.85
   6   2  -2   81.19    1.78
   6  -2   2   81.49    1.81
   6   2  -2   83.99    1.83
   6  -2   2   80.01    1.81
  -6   3  -2    6.05    0.30
  -6  -3   2    5.69    0.29
  -6  -3   2    5.41    0.24
  -6  -3   2    5.81    0.29
  -6  -3   2    5.21    0.24
  -6   3  -2    4.97    0.29
  -6   3  -2    5.23    0.28
  -6  -3   2    5.92    0.26
  -6   3  -2    5.35    0.19
  -6  -3   2    5.29    0.25
  -6   3  -2    5.66    0.31
  -6  -3   2    5.27    0.28
  -6   3  -2    5.34    0.26
  -6  -3   2    5.41    0.26
   6   3  -2    5.24    0.27
   6  -3   2    5.10    0.32
   6   3  -2    5.61    0.26
   6   3  -2    5.12    0.25
   6   3  -2    5.52    0.28
   6   3  -2    5.37    0.27
   6   3  -2    5.91    0.24
  -6  -4   2   53.66    1.22
  -6   4  -2   51.10    1.25
  -6  -4   2   53.91    1.18
  -6  -4   2   52.91    1.24
  -6   4  -2   53.57    1.32
  -6  -4   2   54.34    1.31
  -6  -4   2   51.45    1.26
  -6   4  -2   53.15    1.34
  -6  -4   2   53.09    1.32
  -6   4  -2   52.56    1.25
  -6   4  -2   53.17    1.31
  -6  -4   2   52.29    1.29
  -6   4  -2   52.52    1.15
   6   4  -2   52.60    1.31
   6   4  -2   53.33    1.25
   6  -4   2   50.61    1.25
   6   4  -2   52.95    1.18
   6   4  -2   51.08    1.27
   6  -4   2   51.94    1.34
   6   4  -2   51.29    1.30
   6   4  -2   53.89    1.23
  -6   5  -2    0.37    0.16
  -6  -5   2    0.14    0.15
  -6   5  -2    0.26    0.14
  -6   5  -2    0.16    0.14
  -6   5  -2    0.41    0.19
  -6   5  -2    0.22    0.14
  -6  -5   2    0.12    0.11
  -6   5  -2    0.21    0.11
  -6  -5   2    0.28    0.16
  -6  -5   2    0.22    0.13
   6  -5   2    0.11    0.22
   6   5  -2    0.13    0.11
   6   5  -2    0.32    0.12
   6  -5   2    0.40    0.14
   6   5  -2    0.30    0.15
   6   5  -2    0.06    0.14
   6   5  -2   -0.18    0.14
   6   5  -2    0.03    0.08
  -6  -6   2   32.93    0.88
  -6   6  -2   31.11    0.92
  -6   6  -2   30.70    0.91
  -6  -6   2   31.13    0.93
  -6   6  -2   32.97    0.99
  -6   6  -2   32.46    0.90
  -6   6  -2   31.96    0.82
  -6   6  -2   31.75    0.86
  -6  -6   2   31.67    0.93
   6  -6   2   31.80    1.02
   6   6  -2   31.40    0.95
   6   6  -2   31.74    0.81
   6   6  -2   32.09    0.95
   6   6  -2   32.13    0.87
   6   6  -2   30.83    0.95
  -6   7  -2   21.54    0.65
  -6  -7   2   20.86    0.74
  -6   7  -2   21.68    0.66
  -6   7  -2   20.58    0.72
  -6  -7   2   20.57    0.74
  -6   7  -2   21.42    0.80
  -6   7  -2   21.64    0.73
  -6   7  -2   22.14    0.72
  -6  -7   2   21.26    0.68
   6  -7   2   20.65    0.85
   6   7  -2   22.47    0.69
   6   7  -2   20.85    0.77
   6   7  -2   21.46    0.79
   6  -7   2   21.71    0.66
   6   7  -2   20.22    0.77
  -6   8  -2   12.38    0.64
  -6  -8   2   11.79    0.50
  -6  -8   2   12.69    0.58
  -6   8  -2   12.14    0.54
  -6   8  -2   11.85    0.54
  -6   8  -2   11.87    0.48
  -6   8  -2   12.47    0.54
   6  -8   2   12.71    0.48
   6   8  -2   10.99    0.59
   6   8  -2   12.14    0.60
   6  -8   2   13.13    0.67
   6   8  -2   13.21    0.64
  -6  -9   2   -0.02    0.17
  -6  -9   2   -0.06    0.15
  -6   9  -2   -0.22    0.17
  -6   9  -2   -0.22    0.22
  -6   9  -2    0.25    0.27
  -6   9  -2    0.00    0.15
   6   9  -2    0.19    0.28
   6   9  -2   -0.06    0.20
   6   9  -2   -0.15    0.21
   6  -9   2   -0.35    0.28
  -6 -10   2    2.47    0.30
  -6 -10   2    3.49    0.40
  -6  10  -2    3.11    0.32
  -6  10  -2    2.46    0.41
  -6  10  -2    3.03    0.34
   6  10  -2    2.27    0.41
   6  10  -2    2.47    0.40
   6 -10   2    3.18    0.45
   6  10  -2    3.21    0.45
   6  10  -2    3.16    0.38
  -6 -11   2    0.05    0.18
  -6 -11   2    0.16    0.22
  -6  11  -2    0.09    0.15
  -6  11  -2    0.31    0.29
  -6  11  -2   -0.13    0.20
   6  11  -2    0.16    0.29
   6  11  -2    0.10    0.36
   6 -11   2    0.15    0.29
   6  11  -2    0.45    0.20
   6  11  -2   -0.30    0.24
  -6  12  -2    4.75    0.58
  -6 -12   2    4.25    0.42
  -6 -12   2    4.97    0.51
   6  12  -2    4.67    0.57
   6  12  -2    5.81    0.48
   6  12  -2    4.85    0.59
   6  12  -2    3.73    0.59
   6 -12   2    4.73    0.58
  -7  12   2   -0.44    0.22
   7  12   2   -0.21    0.29
  -7  11   2    3.65    0.43
  -7  11   2    3.25    0.46
  -7 -11  -2    3.45    0.41
   7  11   2    3.40    0.47
   7  11   2    2.85    0.48
   7 -11  -2    2.60    0.51
   7  11   2    3.63    0.50
  -7  10   2    1.16    0.22
  -7  10   2    0.90    0.33
  -7  10   2    0.85    0.29
  -7 -10  -2    1.16    0.29
  -7 -10  -2    1.38    0.29
   7  10   2    1.44    0.35
   7  10   2    1.12    0.29
   7  10   2    1.35    0.37
   7 -10  -2    1.03    0.42
  -7   9   2   11.65    0.66
  -7  -9  -2   12.03    0.61
  -7   9   2   10.99    0.59
  -7   9   2   12.43    0.55
  -7  -9  -2   11.11    0.58
   7   9   2   11.48    0.67
   7   9   2   11.48    0.61
   7   9   2   12.16    0.60
   7   9   2   11.22    0.66
   7  -9  -2   11.94    0.79
  -7   8   2    2.94    0.35
  -7  -8  -2    3.47    0.38
  -7   8   2    2.65    0.28
  -7  -8  -2    3.64    0.38
  -7   8   2    2.89    0.30
  -7   8   2    2.70    0.34
   7   8   2    3.02    0.34
   7   8   2    2.96    0.35
   7  -8  -2    2.63    0.26
   7   8   2    2.36    0.34
   7   8   2    2.24    0.35
   7  -8  -2    2.26    0.43
  -7   7   2   27.76    0.86
  -7   7   2   27.83    0.82
  -7  -7  -2   27.05    0.88
  -7   7   2   26.93    0.92
  -7  -7  -2   26.32    0.88
  -7   7   2   27.96    0.90
  -7  -7  -2   27.56    0.76
  -7   7   2   27.66    0.80
   7   7   2   27.06    0.90
   7   7   2   27.37    0.88
   7   7   2   25.40    0.91
   7  -7  -2   27.77    1.00
   7   7   2   26.50    0.92
  -7   6   2   -0.10    0.13
  -7   6   2    0.02    0.13
  -7   6   2    0.18    0.18
  -7  -6  -2   -0.16    0.17
  -7  -6  -2    0.23    0.19
  -7   6   2   -0.04    0.12
  -7   6   2    0.03    0.20
   7   6   2   -0.20    0.17
   7   6   2    0.06    0.18
   7   6   2   -0.08    0.17
   7   6   2   -0.18    0.15
   7  -6  -2    0.46    0.28
  -7   5   2   14.34    0.55
  -7   5   2   13.12    0.54
  -7   5   2   13.77    0.46
  -7  -5  -2   13.30    0.54
  -7  -5  -2   13.35    0.52
  -7   5   2   13.21    0.52
  -7  -5  -2   12.81    0.53
  -7  -5  -2   13.39    0.43
  -7   5   2   13.10    0.49
   7  -5  -2   13.25    0.60
   7   5   2   12.82    0.51
   7   5   2   12.75    0.45
   7   5   2   13.02    0.55
   7   5   2   13.47    0.54
  -7  -4  -2    1.75    0.23
  -7   4   2    2.07    0.25
  -7   4   2    1.29    0.18
  -7   4   2    1.82    0.23
  -7  -4  -2    1.97    0.23
  -7  -4  -2    1.72    0.14
  -7   4   2    1.62    0.21
  -7   4   2    1.84    0.18
  -7  -4  -2    1.73    0.22
   7   4   2    1.73    0.20
   7   4   2    1.73    0.23
   7  -4  -2    2.11    0.25
   7   4   2    1.52    0.20
   7   4   2    1.81    0.22
   7   4   2    1.68    0.15
  -7   3   2   35.94    0.86
  -7   3   2   35.50    0.96
  -7   3   2   36.32    0.98
  -7  -3  -2   35.37    0.95
  -7  -3  -2   36.26    0.98
  -7  -3  -2   36.09    0.96
  -7  -3  -2   37.04    0.96
  -7  -3  -2   34.11    0.84
  -7   3   2   35.73    0.97
  -7  -3  -2   36.60    0.87
  -7   3   2   36.60    0.85
  -7   3   2   35.55    0.94
   7   3   2   35.48    0.96
   7   3   2   36.05    0.98
   7   3   2   35.41    0.91
   7   3   2   35.45    0.91
   7  -3  -2   35.99    0.96
  -7  -2  -2    6.26    0.31
  -7  -2  -2    6.11    0.31
  -7  -2  -2    5.93    0.29
  -7  -2  -2    6.00    0.31
  -7  -2  -2    6.14    0.24
  -7  -2  -2    5.84    0.26
  -7   2   2    6.35    0.31
  -7   2   2    6.61    0.25
  -7   2   2    6.00    0.31
  -7   2   2    6.18    0.31
   7  -2  -2    5.92    0.20
   7   2   2    6.02    0.23
   7   2   2    5.91    0.30
   7   2   2    6.36    0.31
   7   2   2    5.95    0.27
   7  -2  -2    5.82    0.30
  -7  -1  -2   93.20    2.07
  -7  -1  -2   92.72    2.06
  -7  -1  -2   92.82    2.11
  -7  -1  -2   94.16    1.96
  -7   1   2   90.82    2.04
  -7   1   2   90.45    2.10
  -7   1   2   93.97    2.11
  -7   1   2   90.69    2.08
  -7   1   2   93.88    2.00
  -7  -1  -2   92.19    2.03
  -7  -1  -2   92.93    2.05
  -7   1   2   95.76    2.00
  -7   1   2   93.20    1.98
  -7  -1  -2   93.12    1.98
  -7  -1  -2   92.66    2.13
   7   1   2   91.69    2.11
   7   1   2   91.58    1.96
   7   1   2   90.70    1.97
   7  -1  -2   88.23    2.00
   7  -1  -2   89.62    2.04
   7   1   2   91.82    2.05
  -7   0  -2    7.32    0.22
  -7   0   2    6.47    0.30
  -7   0   2    7.13    0.27
  -7   0   2    7.03    0.31
  -7   0   2    6.65    0.30
  -7   0  -2    6.29    0.31
  -7   0  -2    6.43    0.29
  -7   0   2    6.61    0.30
  -7   0   2    6.63    0.31
  -7   0  -2    6.66    0.32
  -7   0  -2    6.38    0.26
  -7   0   2    6.18    0.26
  -7   0  -2    7.30    0.34
   7   0   2    7.22    0.23
   7   0  -2    6.90    0.29
   7   0   2    6.73    0.31
   7   0   2    6.57    0.26
   7   0  -2    8.35    0.28
  -7  -1   2   91.43    2.06
  -7   1  -2   89.57    2.08
  -7  -1   2   93.95    2.04
  -7   1  -2   93.12    2.05
  -7  -1   2   91.56    2.02
  -7  -1   2   92.11    2.08
  -7   1  -2   92.41    1.90
  -7   1  -2   93.99    2.05
  -7   1  -2   94.20    2.14
  -7  -1   2   91.87    2.05
  -7  -1   2   91.70    2.09
  -7   1  -2   91.91    2.11
  -7   1  -2   92.70    2.00
  -7  -1   2   94.23    2.03
   7   1  -2   92.12    2.02
   7  -1   2   89.54    2.05
   7  -1   2   89.27    2.00
  -7  -2   2    6.11    0.28
  -7   2  -2    6.05    0.32
  -7   2  -2    6.50    0.33
  -7  -2   2    6.31    0.27
  -7  -2   2    6.23    0.28
  -7   2  -2    6.52    0.19
  -7  -2   2    6.25    0.30
  -7  -2   2    6.21    0.30
  -7  -2   2    6.12    0.28
  -7   2  -2    6.44    0.29
  -7  -2   2    6.21    0.29
  -7   2  -2    6.75    0.33
   7  -2   2    5.93    0.31
   7   2  -2    5.97    0.28
   7   2  -2    6.42    0.29
   7   2  -2    6.81    0.30
   7   2  -2    6.44    0.28
  -7   3  -2   35.06    0.94
  -7  -3   2   37.39    0.94
  -7   3  -2   36.37    0.92
  -7  -3   2   35.81    0.96
  -7  -3   2   37.45    0.96
  -7  -3   2   36.41    0.92
  -7  -3   2   35.98    0.91
  -7   3  -2   35.65    0.97
  -7  -3   2   36.32    0.94
  -7   3  -2   36.97    0.80
  -7   3  -2   36.18    0.99
  -7   3  -2   35.77    0.98
   7  -3   2   34.79    0.94
   7  -3   2   35.65    0.97
   7   3  -2   36.31    0.95
   7   3  -2   36.30    0.92
   7   3  -2   36.46    0.96
   7   3  -2   35.98    0.93
   7   3  -2   36.07    0.94
   7   3  -2   35.61    0.89
  -7  -4   2    1.58    0.21
  -7  -4   2    1.73    0.17
  -7   4  -2    1.75    0.22
  -7   4  -2    1.85    0.20
  -7   4  -2    1.64    0.22
  -7  -4   2    1.85    0.22
  -7   4  -2    1.86    0.14
  -7  -4   2    1.91    0.20
  -7  -4   2    1.74    0.23
  -7   4  -2    1.60    0.22
  -7   4  -2    1.39    0.20
  -7  -4   2    1.60    0.19
   7  -4   2    1.72    0.21
   7   4  -2    1.93    0.19
   7   4  -2    2.03    0.24
   7   4  -2    1.30    0.19
   7   4  -2    1.95    0.18
   7   4  -2    1.61    0.21
   7   4  -2    1.98    0.20
   7  -4   2    1.60    0.27
  -7  -5   2   14.25    0.52
  -7   5  -2   13.44    0.56
  -7   5  -2   12.94    0.50
  -7   5  -2   12.19    0.51
  -7  -5   2   13.93    0.42
  -7   5  -2   13.44    0.49
  -7  -5   2   13.73    0.47
  -7  -5   2   13.21    0.52
  -7  -5   2   14.67    0.55
  -7   5  -2   13.40    0.53
   7   5  -2   13.58    0.48
   7  -5   2   13.02    0.50
   7   5  -2   12.91    0.53
   7   5  -2   13.35    0.42
   7   5  -2   13.34    0.54
   7   5  -2   13.34    0.45
   7   5  -2   13.28    0.53
   7  -5   2   13.45    0.62
  -7  -6   2   -0.09    0.18
  -7   6  -2   -0.02    0.14
  -7   6  -2   -0.03    0.15
  -7  -6   2    0.02    0.17
  -7  -6   2    0.03    0.13
  -7   6  -2    0.24    0.17
  -7   6  -2    0.03    0.15
  -7   6  -2    0.10    0.18
   7   6  -2   -0.11    0.13
   7  -6   2   -0.13    0.12
   7   6  -2   -0.17    0.16
   7   6  -2   -0.23    0.16
   7  -6   2   -0.10    0.23
   7   6  -2   -0.17    0.17
  -7   7  -2   28.01    0.88
  -7  -7   2   27.36    0.88
  -7  -7   2   27.78    0.81
  -7  -7   2   26.70    0.88
  -7   7  -2   28.43    0.88
  -7   7  -2   26.52    0.81
  -7   7  -2   27.00    0.82
  -7   7  -2   27.06    0.93
   7  -7   2   25.81    0.97
   7  -7   2   26.24    0.80
   7   7  -2   27.83    0.92
   7   7  -2   28.33    0.82
   7   7  -2   26.78    0.90
   7   7  -2   27.07    0.92
  -7  -8   2    3.20    0.35
  -7   8  -2    3.09    0.33
  -7   8  -2    3.14    0.33
  -7   8  -2    2.62    0.28
  -7   8  -2    2.79    0.31
  -7   8  -2    2.81    0.36
  -7  -8   2    3.37    0.30
  -7  -8   2    2.77    0.34
   7   8  -2    2.74    0.35
   7  -8   2    3.53    0.28
   7   8  -2    2.37    0.34
   7   8  -2    3.22    0.39
   7  -8   2    2.41    0.42
  -7  -9   2   12.67    0.61
  -7   9  -2   11.53    0.56
  -7  -9   2   11.26    0.51
  -7   9  -2   11.92    0.57
  -7   9  -2   11.29    0.65
   7  -9   2   10.98    0.68
   7   9  -2   10.60    0.64
   7   9  -2   12.23    0.67
   7   9  -2   10.56    0.64
  -7 -10   2    1.18    0.27
  -7  10  -2    0.74    0.30
  -7  10  -2    1.14    0.27
  -7 -10   2    1.39    0.25
  -7  10  -2    1.22    0.23
   7 -10   2    1.28    0.40
   7  10  -2    1.51    0.28
   7  10  -2    1.59    0.34
   7  10  -2    1.27    0.32
   7  10  -2    1.49    0.39
  -7  11  -2    3.38    0.39
  -7  11  -2    2.85    0.44
  -7  11  -2    3.22    0.36
  -7 -11   2    3.26    0.43
  -7 -11   2    3.37    0.36
   7  11  -2    3.86    0.44
   7 -11   2    2.65    0.46
   7  11  -2    2.35    0.42
   7  11  -2    3.54    0.52
   7  11  -2    3.76    0.50
   7  12  -2   -0.28    0.27
   7  12  -2    0.32    0.43
  -8  11   2   -0.08    0.31
  -8  11   2   -0.36    0.20
  -8  11   2    0.36    0.18
  -8 -11  -2    0.27    0.23
   8  11   2   -0.14    0.29
   8  11   2    0.21    0.32
   8 -11  -2   -0.17    0.40
   8  11   2    0.24    0.25
  -8 -10  -2    5.68    0.45
  -8  10   2    4.49    0.44
  -8  10   2    5.60    0.56
  -8 -10  -2    5.36    0.52
  -8  10   2    4.87    0.40
   8  10   2    5.93    0.59
   8  10   2    5.13    0.54
   8  10   2    6.75    0.55
   8 -10  -2    5.37    0.64
  -8   9   2   -0.30    0.23
  -8   9   2    0.02    0.14
  -8  -9  -2   -0.33    0.18
  -8   9   2    0.25    0.17
  -8  -9  -2   -0.19    0.19
  -8   9   2   -0.08    0.19
   8  -9  -2    0.17    0.38
   8   9   2    0.19    0.23
   8  -9  -2    0.19    0.15
   8   9   2    0.32    0.20
   8   9   2    0.26    0.25
  -8   8   2   21.26    0.80
  -8   8   2   20.72    0.83
  -8   8   2   22.52    0.78
  -8  -8  -2   19.75    0.78
  -8   8   2   19.77    0.71
  -8  -8  -2   22.02    0.82
   8   8   2   20.40    0.83
   8  -8  -2   22.53    0.73
   8  -8  -2   19.82    0.92
   8   8   2   20.81    0.82
   8   8   2   21.82    0.80
   8   8   2   20.31    0.83
  -8  -7  -2    7.53    0.45
  -8   7   2    7.75    0.43
  -8   7   2    7.02    0.46
  -8   7   2    6.71    0.47
  -8   7   2    6.96    0.41
  -8  -7  -2    7.32    0.44
   8   7   2    7.72    0.49
   8  -7  -2    6.89    0.55
   8   7   2    7.86    0.46
   8   7   2    6.65    0.49
   8   7   2    6.68    0.44
   8  -7  -2    7.10    0.39
  -8   6   2   30.04    0.92
  -8   6   2   31.37    0.83
  -8   6   2   29.53    0.88
  -8  -6  -2   30.33    0.94
  -8  -6  -2   30.02    0.94
  -8   6   2   29.17    0.94
  -8   6   2   29.84    0.95
   8   6   2   31.08    0.93
   8   6   2   29.81    0.95
   8   6   2   30.19    0.95
   8  -6  -2   30.79    1.04
   8   6   2   30.46    0.98
  -8   5   2    0.70    0.21
  -8  -5  -2    0.81    0.20
  -8  -5  -2    0.74    0.21
  -8  -5  -2    0.71    0.19
  -8   5   2    0.99    0.16
  -8   5   2    0.77    0.21
  -8   5   2    0.82    0.20
  -8   5   2    0.80    0.19
   8   5   2    0.71    0.20
   8   5   2    0.91    0.18
   8   5   2    0.83    0.20
   8  -5  -2    0.85    0.28
   8   5   2    0.87    0.20
  -8   4   2   20.56    0.66
  -8  -4  -2   20.17    0.68
  -8  -4  -2   19.75    0.68
  -8   4   2   19.79    0.69
  -8   4   2   19.41    0.67
  -8   4   2   19.76    0.67
  -8  -4  -2   20.02    0.55
  -8  -4  -2   18.85    0.65
  -8   4   2   20.35    0.57
   8   4   2   19.25    0.66
   8   4   2   19.63    0.68
   8   4   2   19.51    0.61
   8  -4  -2   19.19    0.68
   8   4   2   19.14    0.55
   8   4   2   20.11    0.65
  -8  -3  -2    0.15    0.16
  -8   3   2   -0.07    0.13
  -8  -3  -2    0.11    0.13
  -8   3   2    0.03    0.12
  -8  -3  -2    0.24    0.14
  -8   3   2    0.01    0.09
  -8   3   2    0.08    0.13
  -8  -3  -2    0.17    0.14
  -8  -3  -2    0.08    0.08
  -8   3   2    0.00    0.13
   8   3   2   -0.06    0.11
   8   3   2   -0.02    0.12
   8  -3  -2   -0.03    0.14
   8   3   2    0.20    0.14
   8   3   2    0.21    0.13
   8   3   2    0.13    0.08
  -8   2   2   16.37    0.58
  -8  -2  -2   17.09    0.55
  -8  -2  -2   17.06    0.55
  -8  -2  -2   16.23    0.51
  -8   2   2   17.61    0.58
  -8  -2  -2   16.60    0.58
  -8   2   2   17.02    0.48
  -8  -2  -2   16.12    0.56
  -8   2   2   15.31    0.55
  -8   2   2   16.87    0.56
  -8  -2  -2   17.13    0.59
   8   2   2   16.79    0.50
   8   2   2   17.11    0.58
   8   2   2   16.15    0.55
   8  -2  -2   15.93    0.55
   8   2   2   16.97    0.47
  -8  -1  -2    0.05    0.10
  -8   1   2    0.04    0.11
  -8  -1  -2   -0.03    0.13
  -8  -1  -2   -0.14    0.13
  -8  -1  -2   -0.03    0.07
  -8  -1  -2   -0.09    0.12
  -8  -1  -2    0.03    0.09
  -8   1   2   -0.11    0.12
  -8   1   2   -0.10    0.07
  -8   1   2   -0.06    0.11
  -8   1   2    0.05    0.11
  -8  -1  -2    0.09    0.13
   8  -1  -2    0.01    0.08
   8   1   2   -0.01    0.12
   8  -1  -2   -0.07    0.12
   8   1   2   -0.04    0.12
   8   1   2    0.02    0.08
   8   1   2    0.05    0.09
  -8   0  -2   13.47    0.50
  -8   0   2   12.85    0.41
  -8   0  -2   13.34    0.37
  -8   0   2   12.73    0.47
  -8   0  -2   13.70    0.42
  -8   0  -2   13.55    0.47
  -8   0   2   13.92    0.48
  -8   0  -2   12.70    0.49
  -8   0   2   13.78    0.47
  -8   0  -2   14.04    0.47
  -8   0   2   13.19    0.48
  -8   0   2   12.67    0.48
  -8   0  -2   13.32    0.48
   8   0  -2   13.30    0.42
   8   0  -2   13.72    0.46
   8   0   2   12.35    0.47
   8   0   2   13.34    0.42
   8   0   2   13.43    0.37
  -8   1  -2   -0.13    0.13
  -8  -1   2   -0.10    0.10
  -8  -1   2    0.01    0.11
  -8  -1   2   -0.11    0.13
  -8  -1   2   -0.08    0.11
  -8  -1   2   -0.03    0.08
  -8  -1   2   -0.06    0.12
  -8  -1   2    0.21    0.12
  -8   1  -2    0.16    0.14
  -8   1  -2    0.13    0.12
  -8   1  -2   -0.11    0.12
  -8   1  -2   -0.03    0.04
  -8  -1   2    0.08    0.10
   8  -1   2   -0.03    0.11
   8  -1   2   -0.06    0.11
   8   1  -2    0.03    0.09
   8   1  -2   -0.09    0.09
   8   1  -2   -0.12    0.10
  -8   2  -2   16.84    0.60
  -8  -2   2   17.27    0.54
  -8  -2   2   16.88    0.53
  -8  -2   2   17.53    0.55
  -8  -2   2   17.53    0.55
  -8  -2   2   17.59    0.53
  -8   2  -2   15.94    0.58
  -8   2  -2   17.22    0.58
  -8  -2   2   16.59    0.56
  -8   2  -2   16.64    0.58
  -8  -2   2   18.25    0.54
   8  -2   2   16.41    0.57
   8   2  -2   16.03    0.55
   8  -2   2   17.01    0.56
   8   2  -2   16.79    0.54
   8   2  -2   17.45    0.54
   8   2  -2   16.40    0.53
  -8   3  -2    0.06    0.14
  -8  -3   2   -0.03    0.12
  -8  -3   2   -0.06    0.13
  -8   3  -2   -0.09    0.10
  -8  -3   2    0.06    0.12
  -8  -3   2   -0.03    0.13
  -8   3  -2    0.05    0.13
  -8   3  -2    0.07    0.15
  -8  -3   2   -0.02    0.10
  -8  -3   2   -0.03    0.09
  -8  -3   2   -0.18    0.13
   8   3  -2    0.06    0.11
   8   3  -2    0.06    0.12
   8  -3   2    0.15    0.12
   8   3  -2    0.02    0.13
   8  -3   2   -0.03    0.17
   8   3  -2   -0.01    0.12
   8   3  -2    0.03    0.12
   8   3  -2    0.09    0.11
  -8  -4   2   20.29    0.67
  -8  -4   2   20.20    0.59
  -8   4  -2   19.57    0.68
  -8  -4   2   19.97    0.63
  -8   4  -2   19.96    0.68
  -8   4  -2   19.76    0.66
  -8  -4   2   19.32    0.66
  -8  -4   2   20.64    0.59
  -8  -4   2   19.82    0.63
  -8  -4   2   19.73    0.61
  -8   4  -2   19.95    0.70
  -8   4  -2   19.94    0.61
  -8  -4   2   19.80    0.66
   8   4  -2   20.47    0.65
   8   4  -2   19.30    0.67
   8   4  -2   19.14    0.60
   8  -4   2   19.74    0.66
   8   4  -2   20.36    0.63
   8  -4   2   18.73    0.71
   8   4  -2   20.16    0.59
   8   4  -2   19.74    0.66
  -8   5  -2    1.07    0.21
  -8  -5   2    1.01    0.16
  -8   5  -2    1.00    0.21
  -8  -5   2    0.99    0.18
  -8  -5   2    0.96    0.21
  -8  -5   2    0.83    0.20
  -8   5  -2    0.61    0.20
  -8  -5   2    1.14    0.21
  -8   5  -2    0.84    0.21
   8   5  -2    0.95    0.16
   8   5  -2    0.99    0.21
   8   5  -2    1.01    0.16
   8   5  -2    0.88    0.20
   8   5  -2    0.97    0.18
   8   5  -2    0.88    0.20
   8  -5   2    0.95    0.29
   8  -5   2    0.71    0.19
  -8  -6   2   31.09    0.86
  -8   6  -2   30.56    0.86
  -8   6  -2   30.16    0.94
  -8  -6   2   30.81    0.93
  -8   6  -2   29.51    0.96
  -8   6  -2   30.68    0.90
  -8  -6   2   30.51    0.94
  -8   6  -2   30.20    0.94
   8   6  -2   29.27    0.94
   8   6  -2   29.86    0.95
   8   6  -2   30.16    0.95
   8  -6   2   31.09    0.90
   8  -6   2   29.72    1.03
   8   6  -2   30.62    0.88
  -8  -7   2    6.82    0.43
  -8  -7   2    6.40    0.42
  -8  -7   2    6.98    0.38
  -8   7  -2    7.19    0.43
  -8   7  -2    6.95    0.44
  -8   7  -2    7.04    0.40
  -8   7  -2    6.34    0.39
  -8   7  -2    6.55    0.46
   8  -7   2    7.45    0.40
   8   7  -2    6.61    0.46
   8   7  -2    6.65    0.46
   8   7  -2    6.52    0.44
   8  -7   2    7.11    0.55
  -8  -8   2   20.23    0.78
  -8  -8   2   19.67    0.79
  -8   8  -2   19.77    0.82
  -8   8  -2   21.32    0.77
  -8  -8   2   22.06    0.71
  -8   8  -2   19.98    0.76
  -8   8  -2   20.29    0.71
   8   8  -2   20.13    0.81
   8  -8   2   19.11    0.91
   8   8  -2   20.09    0.82
   8   8  -2   20.90    0.83
   8  -8   2   21.50    0.71
  -8  -9   2   -0.07    0.18
  -8   9  -2   -0.10    0.24
  -8   9  -2   -0.18    0.17
  -8   9  -2   -0.05    0.14
  -8  -9   2    0.14    0.16
   8   9  -2    0.47    0.19
   8  -9   2   -0.49    0.32
   8   9  -2    0.23    0.22
   8   9  -2    0.03    0.24
   8   9  -2   -0.07    0.25
  -8 -10   2    5.13    0.49
  -8  10  -2    5.78    0.45
  -8  10  -2    6.02    0.46
  -8  10  -2    5.43    0.54
   8  10  -2    6.43    0.48
   8  10  -2    7.27    0.60
   8  10  -2    5.62    0.56
   8  10  -2    5.45    0.55
   8 -10   2    5.21    0.57
  -8  11  -2    0.23    0.23
  -8  11  -2    0.28    0.19
  -8 -11   2    0.27    0.26
  -8  11  -2   -0.33    0.26
   8  11  -2    0.35    0.35
   8  11  -2    0.49    0.23
   8  11  -2    0.28    0.30
   8  11  -2   -0.28    0.27
   8 -11   2   -0.97    0.32
  -9  11   2    1.77    0.35
  -9  11   2    1.73    0.29
  -9  11   2    1.30    0.37
   9  11   2    1.06    0.37
   9  11   2    2.60    0.53
  -9 -10  -2    1.53    0.32
  -9  10   2    1.67    0.27
  -9 -10  -2    1.16    0.31
  -9  10   2    0.97    0.33
  -9  10   2    1.43    0.32
   9  10   2    1.91    0.36
   9  10   2    0.57    0.32
   9  10   2    1.41    0.38
   9 -10  -2    0.30    0.43
  -9   9   2    4.70    0.38
  -9  -9  -2    3.56    0.41
  -9  -9  -2    4.27    0.43
  -9   9   2    4.07    0.39
  -9   9   2    4.42    0.47
  -9   9   2    3.84    0.44
   9  -9  -2    3.71    0.58
   9   9   2    4.14    0.48
   9   9   2    5.09    0.51
   9  -9  -2    4.20    0.34
   9   9   2    3.95    0.45
  -9   8   2    0.46    0.19
  -9   8   2    0.12    0.22
  -9  -8  -2   -0.09    0.19
  -9  -8  -2    0.42    0.21
  -9   8   2    0.07    0.23
  -9   8   2    0.22    0.19
   9  -8  -2    0.27    0.16
   9   8   2    0.27    0.21
   9   8   2   -0.05    0.23
   9  -8  -2   -0.13    0.34
   9   8   2    0.37    0.24
   9   8   2    0.09    0.20
  -9   7   2    8.52    0.46
  -9   7   2    7.13    0.48
  -9  -7  -2    6.95    0.45
  -9   7   2    6.80    0.43
  -9  -7  -2    6.85    0.47
  -9   7   2    7.27    0.48
   9   7   2    7.36    0.47
   9   7   2    6.43    0.44
   9   7   2    7.76    0.50
   9   7   2    6.86    0.49
   9  -7  -2    7.49    0.42
   9  -7  -2    7.71    0.64
  -9  -6  -2   -0.23    0.18
  -9   6   2    0.10    0.19
  -9  -6  -2    0.51    0.21
  -9  -6  -2    0.56    0.22
  -9   6   2   -0.06    0.18
  -9   6   2    0.24    0.19
  -9   6   2    0.21    0.14
   9   6   2    0.06    0.19
   9  -6  -2    0.09    0.15
   9   6   2    0.03    0.17
   9   6   2    0.11    0.17
   9  -6  -2    0.19    0.27
   9   6   2    0.34    0.19
  -9  -5  -2    7.87    0.45
  -9   5   2    7.68    0.45
  -9  -5  -2    7.38    0.42
  -9   5   2    6.72    0.41
  -9   5   2    7.52    0.43
  -9  -5  -2    7.80    0.44
  -9   5   2    7.28    0.42
   9  -5  -2    7.50    0.48
   9   5   2    7.83    0.43
   9   5   2    6.92    0.43
   9   5   2    7.95    0.39
   9  -5  -2    6.99    0.40
   9   5   2    7.60    0.44
  -9  -4  -2    0.68    0.18
  -9   4   2    0.66    0.18
  -9   4   2    0.92    0.21
  -9   4   2    0.70    0.20
  -9   4   2    0.70    0.21
  -9  -4  -2    0.62    0.21
  -9  -4  -2    0.66    0.19
  -9  -4  -2    0.65    0.21
   9   4   2    0.48    0.19
   9   4   2    0.62    0.18
   9   4   2    0.39    0.18
   9  -4  -2    0.91    0.23
   9   4   2    0.74    0.19
  -9   3   2   29.65    0.91
  -9  -3  -2   30.05    0.89
  -9   3   2   31.16    0.77
  -9  -3  -2   29.96    0.87
  -9   3   2   29.19    0.88
  -9  -3  -2   30.09    0.91
  -9  -3  -2   30.37    0.89
  -9   3   2   29.88    0.89
  -9  -3  -2   29.20    0.79
  -9   3   2   29.08    0.88
   9   3   2   28.82    0.76
   9   3   2   29.81    0.82
   9   3   2   28.31    0.89
   9   3   2   29.80    0.89
   9   3   2   29.08    0.85
   9  -3  -2   29.81    0.89
  -9  -2  -2    0.11    0.17
  -9   2   2    0.38    0.14
  -9   2   2    0.20    0.15
  -9   2   2    0.26    0.15
  -9  -2  -2    0.46    0.15
  -9  -2  -2    0.27    0.18
  -9  -2  -2    0.52    0.18
  -9   2   2    0.32    0.16
  -9  -2  -2    0.25    0.16
  -9   2   2    0.38    0.10
   9   2   2    0.30    0.12
   9   2   2    0.13    0.15
   9   2   2    0.30    0.14
   9  -2  -2    0.23    0.17
   9   2   2    0.29    0.11
  -9   1   2   19.11    0.54
  -9  -1  -2   17.93    0.64
  -9   1   2   18.41    0.63
  -9  -1  -2   19.04    0.62
  -9  -1  -2   18.76    0.51
  -9  -1  -2   18.76    0.65
  -9   1   2   19.89    0.64
  -9  -1  -2   18.99    0.62
  -9  -1  -2   18.75    0.59
  -9  -1  -2   18.90    0.58
  -9   1   2   18.18    0.64
   9  -1  -2   18.12    0.63
   9   1   2   18.40    0.62
   9  -1  -2   18.21    0.60
   9   1   2   18.93    0.53
   9   1   2   18.53    0.65
   9   1   2   18.84    0.54
  -9   0  -2    3.26    0.26
  -9   0   2    3.57    0.24
  -9   0   2    3.76    0.28
  -9   0   2    3.60    0.22
  -9   0   2    3.64    0.27
  -9   0   2    3.54    0.30
  -9   0  -2    3.45    0.29
  -9   0  -2    3.60    0.30
  -9   0   2    4.16    0.23
  -9   0  -2    3.97    0.31
  -9   0   2    3.70    0.31
  -9   0  -2    3.63    0.27
   9   0  -2    3.81    0.26
   9   0   2    3.68    0.28
   9   0  -2    3.63    0.28
   9   0   2    3.32    0.23
   9   0  -2    3.89    0.22
  -9  -1   2   18.25    0.60
  -9  -1   2   18.23    0.62
  -9   1  -2   19.73    0.66
  -9  -1   2   18.95    0.56
  -9   1  -2   18.04    0.59
  -9  -1   2   19.15    0.60
  -9   1  -2   18.56    0.62
  -9  -1   2   19.11    0.61
  -9  -1   2   18.83    0.58
  -9   1  -2   18.66    0.63
  -9  -1   2   19.36    0.64
  -9   1  -2   17.89    0.63
   9   1  -2   18.08    0.61
   9   1  -2   18.59    0.59
   9   1  -2   18.69    0.58
   9  -1   2   17.96    0.62
   9  -1   2   18.62    0.58
  -9   2  -2    0.26    0.16
  -9  -2   2    0.17    0.14
  -9  -2   2    0.41    0.13
  -9   2  -2    0.12    0.17
  -9  -2   2    0.36    0.14
  -9  -2   2    0.17    0.13
  -9   2  -2    0.45    0.14
  -9  -2   2    0.14    0.15
  -9  -2   2    0.55    0.17
  -9   2  -2    0.22    0.18
  -9   2  -2    0.03    0.12
  -9  -2   2   -0.02    0.14
   9   2  -2    0.38    0.13
   9   2  -2    0.25    0.13
   9  -2   2    0.25    0.17
   9   2  -2    0.23    0.14
   9  -2   2    0.12    0.15
   9   2  -2    0.26    0.14
  -9  -3   2   28.76    0.85
  -9   3  -2   29.45    0.89
  -9  -3   2   29.83    0.81
  -9  -3   2   29.93    0.82
  -9   3  -2   29.38    0.81
  -9   3  -2   27.36    0.88
  -9  -3   2   29.24    0.86
  -9  -3   2   29.93    0.85
  -9  -3   2   29.91    0.85
  -9  -3   2   25.51    0.79
  -9  -3   2   30.16    0.82
  -9   3  -2   28.42    0.89
  -9   3  -2   28.71    0.87
   9   3  -2   29.84    0.85
   9   3  -2   29.98    0.88
   9  -3   2   29.96    0.88
   9   3  -2   29.91    0.82
   9   3  -2   29.29    0.84
   9   3  -2   29.94    0.82
   9   3  -2   29.45    0.86
   9  -3   2   29.30    0.88
   9   3  -2   29.65    0.83
  -9  -4   2    0.45    0.17
  -9  -4   2    0.70    0.18
  -9  -4   2    0.72    0.16
  -9  -4   2    0.67    0.17
  -9   4  -2    0.60    0.21
  -9  -4   2    0.66    0.20
  -9  -4   2    0.84    0.15
  -9   4  -2    0.26    0.17
  -9   4  -2    0.39    0.18
  -9  -4   2    0.57    0.15
  -9  -4   2    0.42    0.20
   9  -4   2    0.73    0.18
   9   4  -2    0.62    0.20
   9   4  -2    0.61    0.18
   9   4  -2    0.46    0.14
   9   4  -2    0.46    0.17
   9   4  -2    0.64    0.16
   9   4  -2    0.40    0.15
   9  -4   2    0.66    0.24
  -9   5  -2    7.66    0.44
  -9   5  -2    7.10    0.41
  -9  -5   2    7.87    0.43
  -9   5  -2    7.92    0.43
  -9  -5   2    8.14    0.45
  -9  -5   2    7.52    0.43
  -9  -5   2    8.25    0.38
  -9   5  -2    8.14    0.38
  -9   5  -2    8.62    0.46
   9  -5   2    7.31    0.40
   9   5  -2    7.38    0.43
   9   5  -2    7.42    0.42
   9  -5   2    7.98    0.53
   9   5  -2    7.64    0.45
   9   5  -2    8.21    0.40
  -9   6  -2    0.18    0.17
  -9   6  -2    0.00    0.16
  -9  -6   2    0.28    0.19
  -9   6  -2    0.07    0.20
  -9   6  -2    0.04    0.18
  -9  -6   2    0.39    0.21
  -9  -6   2    0.11    0.13
   9   6  -2    0.05    0.18
   9  -6   2    0.24    0.17
   9   6  -2    0.25    0.15
   9  -6   2    0.01    0.25
   9   6  -2    0.40    0.20
   9   6  -2   -0.13    0.17
  -9  -7   2    6.24    0.47
  -9  -7   2    6.20    0.43
  -9   7  -2    6.70    0.44
  -9   7  -2    6.41    0.45
  -9   7  -2    7.54    0.50
  -9  -7   2    6.98    0.37
  -9   7  -2    6.22    0.39
   9  -7   2    6.78    0.39
   9   7  -2    7.04    0.49
   9   7  -2    6.75    0.48
   9   7  -2    6.43    0.46
   9  -7   2    6.28    0.56
  -9   8  -2    0.29    0.19
  -9  -8   2    0.15    0.15
  -9   8  -2   -0.03    0.18
  -9  -8   2   -0.21    0.21
  -9  -8   2    0.22    0.20
  -9   8  -2   -0.08    0.20
  -9   8  -2   -0.13    0.17
   9   8  -2    0.25    0.22
   9   8  -2    0.24    0.23
   9  -8   2    0.04    0.14
   9   8  -2   -0.03    0.21
   9  -8   2   -0.04    0.34
  -9   9  -2    4.81    0.44
  -9   9  -2    3.84    0.45
  -9   9  -2    4.60    0.44
  -9  -9   2    5.32    0.49
  -9  -9   2    3.56    0.42
   9   9  -2    4.09    0.46
   9   9  -2    3.48    0.43
   9  -9   2    4.13    0.55
   9   9  -2    3.20    0.43
   9   9  -2    4.42    0.45
  -9 -10   2    1.22    0.31
  -9  10  -2    1.45    0.27
  -9  10  -2    1.05    0.29
  -9  10  -2    1.39    0.36
   9  10  -2    1.80    0.37
   9  10  -2    1.46    0.32
   9  10  -2    1.56    0.38
   9 -10   2    0.97    0.39
   9  10  -2    1.18    0.34
  -9  11  -2    1.67    0.33
  -9  11  -2    2.25    0.33
   9  11  -2    2.16    0.43
   9  11  -2    1.63    0.44
 -10  10   2    2.99    0.42
 -10  10   2    2.06    0.31
 -10 -10  -2    1.75    0.35
 -10 -10  -2    2.48    0.37
 -10  10   2    3.00    0.44
  10  10   2    2.19    0.43
  10  10   2    2.20    0.39
  10 -10  -2    0.89    0.48
  10  10   2    2.24    0.42
 -10   9   2    0.02    0.17
 -10   9   2    0.31    0.20
 -10  -9  -2    0.33    0.21
 -10   9   2   -0.20    0.23
 -10  -9  -2   -0.05    0.24
 -10   9   2    0.00    0.22
  10   9   2    0.74    0.28
  10   9   2    0.43    0.26
  10  -9  -2   -0.33    0.38
  10  -9  -2    0.24    0.16
  10   9   2    0.03    0.26
 -10   8   2    3.40    0.40
 -10   8   2    2.74    0.36
 -10  -8  -2    3.51    0.40
 -10  -8  -2    2.84    0.38
 -10   8   2    3.60    0.37
 -10   8   2    3.23    0.37
  10   8   2    3.48    0.38
  10  -8  -2    3.45    0.35
  10   8   2    3.46    0.41
  10   8   2    4.00    0.44
  10  -8  -2    3.33    0.53
  10   8   2    3.02    0.40
 -10   7   2    0.37    0.24
 -10  -7  -2    0.54    0.22
 -10  -7  -2    0.02    0.21
 -10   7   2    0.25    0.19
 -10   7   2    0.45    0.23
 -10   7   2    0.33    0.19
  10   7   2    0.64    0.24
  10   7   2    0.62    0.25
  10   7   2    0.45    0.24
  10  -7  -2    0.25    0.30
  10   7   2    0.47    0.22
  10  -7  -2    0.24    0.17
 -10   6   2    1.93    0.30
 -10   6   2    1.97    0.30
 -10  -6  -2    1.79    0.30
 -10  -6  -2    2.04    0.31
 -10   6   2    1.84    0.27
 -10   6   2    1.89    0.27
 -10  -6  -2    2.09    0.30
  10  -6  -2    1.83    0.36
  10   6   2    2.37    0.31
  10  -6  -2    2.09    0.28
  10   6   2    1.61    0.29
  10   6   2    2.03    0.30
  10   6   2    1.55    0.28
 -10   5   2   -0.12    0.15
 -10   5   2    0.03    0.17
 -10   5   2    0.05    0.17
 -10  -5  -2    0.20    0.19
 -10  -5  -2    0.09    0.18
 -10  -5  -2    0.02    0.18
 -10   5   2   -0.20    0.13
  10   5   2    0.16    0.17
  10   5   2   -0.15    0.15
  10   5   2    0.03    0.16
  10  -5  -2    0.04    0.22
  10  -5  -2    0.18    0.15
  10   5   2    0.22    0.16
 -10   4   2    7.56    0.43
 -10  -4  -2    8.24    0.46
 -10  -4  -2    7.84    0.45
 -10   4   2    8.14    0.45
 -10   4   2    8.09    0.47
 -10  -4  -2    8.03    0.43
 -10  -4  -2    8.22    0.44
 -10   4   2    8.38    0.45
  10   4   2    7.81    0.45
  10   4   2    7.95    0.43
  10  -4  -2    8.37    0.44
  10   4   2    7.56    0.41
  10   4   2    8.06    0.45
  10  -4  -2    8.21    0.50
 -10  -3  -2    0.13    0.11
 -10   3   2    0.39    0.20
 -10  -3  -2    0.39    0.19
 -10  -3  -2    0.14    0.18
 -10   3   2    0.03    0.15
 -10  -3  -2    0.13    0.15
 -10  -3  -2    0.43    0.17
 -10   3   2    0.30    0.19
  10   3   2    0.41    0.18
  10  -3  -2    0.56    0.19
  10   3   2    0.13    0.14
  10  -3  -2    0.18    0.20
  10   3   2    0.26    0.17
  10   3   2    0.23    0.17
 -10   2   2    3.94    0.35
 -10  -2  -2    4.70    0.37
 -10   2   2    3.91    0.32
 -10  -2  -2    3.27    0.32
 -10  -2  -2    3.85    0.32
 -10  -2  -2    4.22    0.29
 -10   2   2    3.61    0.31
 -10  -2  -2    4.09    0.34
  10   2   2    3.70    0.33
  10  -2  -2    3.58    0.31
  10   2   2    3.77    0.34
  10  -2  -2    4.02    0.31
 -10   1   2    0.32    0.10
 -10  -1  -2    0.12    0.13
 -10  -1  -2    0.21    0.17
 -10   1   2    0.11    0.14
 -10  -1  -2    0.18    0.16
 -10   1   2    0.31    0.16
 -10   1   2    0.28    0.17
 -10  -1  -2    0.07    0.16
 -10  -1  -2    0.29    0.19
 -10   1   2    0.07    0.13
  10   1   2    0.16    0.17
  10  -1  -2    0.28    0.15
  10  -1  -2    0.22    0.15
  10   1   2    0.43    0.13
  10   1   2    0.26    0.16
 -10   0   2    6.78    0.37
 -10   0  -2    6.73    0.40
 -10   0   2    6.69    0.34
 -10   0   2    6.96    0.30
 -10   0  -2    6.22    0.40
 -10   0  -2    6.91    0.36
 -10   0   2    6.58    0.40
 -10   0  -2    6.47    0.39
 -10   0   2    6.55    0.37
 -10   0   2    6.77    0.40
  10   0  -2    7.03    0.36
  10   0   2    6.43    0.32
  10   0  -2    6.59    0.39
  10   0   2    6.65    0.38
 -10  -1   2    0.26    0.14
 -10   1  -2    0.21    0.19
 -10   1  -2    0.06    0.17
 -10  -1   2    0.12    0.16
 -10  -1   2    0.24    0.10
 -10  -1   2    0.07    0.12
 -10   1  -2    0.13    0.14
 -10  -1   2    0.39    0.16
 -10  -1   2    0.41    0.18
 -10  -1   2    0.39    0.17
 -10   1  -2    0.39    0.18
 -10   1  -2    0.12    0.13
  10   1  -2    0.08    0.13
  10   1  -2    0.17    0.13
  10   1  -2    0.07    0.11
  10  -1   2    0.22    0.17
  10   1  -2    0.27    0.12
  10  -1   2    0.28    0.16
 -10  -2   2    3.84    0.29
 -10   2  -2    4.05    0.36
 -10   2  -2    3.87    0.35
 -10  -2   2    3.95    0.32
 -10   2  -2    3.57    0.32
 -10  -2   2    4.10    0.26
 -10   2  -2    3.36    0.27
 -10  -2   2    3.39    0.30
 -10  -2   2    3.49    0.30
 -10  -2   2    3.64    0.29
 -10  -2   2    3.43    0.29
 -10   2  -2    2.97    0.31
  10   2  -2    3.60    0.30
  10  -2   2    3.90    0.32
  10  -2   2    3.82    0.32
  10   2  -2    3.87    0.30
  10   2  -2    3.56    0.28
  10   2  -2    3.59    0.28
  10   2  -2    4.19    0.28
 -10  -3   2    0.36    0.13
 -10  -3   2    0.38    0.18
 -10  -3   2    0.29    0.16
 -10  -3   2    0.33    0.17
 -10   3  -2    0.12    0.17
 -10   3  -2    0.04    0.17
 -10   3  -2    0.02    0.17
 -10   3  -2    0.00    0.13
 -10  -3   2    0.25    0.16
 -10  -3   2    0.27    0.13
 -10  -3   2    0.30    0.14
 -10  -3   2    0.21    0.17
  10   3  -2    0.44    0.14
  10   3  -2    0.29    0.15
  10  -3   2    0.36    0.17
  10   3  -2    0.05    0.14
  10   3  -2    0.36    0.14
  10   3  -2    0.21    0.14
  10   3  -2    0.40    0.16
  10  -3   2    0.10    0.20
  10   3  -2    0.26    0.14
  10   3  -2    0.15    0.14
 -10   4  -2    7.61    0.44
 -10  -4   2    8.26    0.39
 -10  -4   2    8.52    0.38
 -10   4  -2    8.36    0.39
 -10  -4   2    8.17    0.39
 -10   4  -2    7.90    0.47
 -10   4  -2    7.90    0.43
 -10  -4   2    8.02    0.42
 -10   4  -2    8.36    0.46
 -10  -4   2    8.28    0.44
 -10  -4   2    8.08    0.44
 -10  -4   2    7.90    0.43
  10   4  -2    7.82    0.43
  10   4  -2    7.50    0.43
  10   4  -2    8.62    0.40
  10   4  -2    8.64    0.42
  10   4  -2    8.17    0.39
  10  -4   2    8.30    0.45
  10  -4   2    8.04    0.50
  10   4  -2    7.79    0.42
  10   4  -2    7.74    0.38
 -10  -5   2    0.10    0.17
 -10  -5   2    0.09    0.16
 -10  -5   2   -0.10    0.15
 -10   5  -2   -0.05    0.17
 -10   5  -2   -0.14    0.17
 -10   5  -2    0.08    0.18
 -10  -5   2   -0.15    0.12
  10   5  -2    0.17    0.15
  10  -5   2   -0.35    0.24
  10   5  -2   -0.09    0.15
  10  -5   2    0.31    0.18
  10   5  -2    0.08    0.15
  10   5  -2    0.06    0.16
 -10   6  -2    2.65    0.33
 -10  -6   2    2.47    0.26
 -10  -6   2    2.76    0.34
 -10  -6   2    2.20    0.31
 -10   6  -2    2.08    0.29
 -10   6  -2    2.40    0.31
 -10   6  -2    1.95    0.29
  10   6  -2    1.82    0.29
  10  -6   2    1.88    0.27
  10   6  -2    2.40    0.32
  10  -6   2    2.14    0.39
  10   6  -2    1.56    0.28
  10   6  -2    2.31    0.27
 -10  -7   2    0.62    0.24
 -10   7  -2    0.67    0.24
 -10   7  -2    0.75    0.23
 -10  -7   2    0.73    0.25
 -10   7  -2    0.85    0.23
 -10   7  -2   -0.15    0.19
  10  -7   2    0.26    0.34
  10   7  -2    0.42    0.22
  10  -7   2    0.64    0.20
  10   7  -2    0.81    0.25
  10   7  -2    0.30    0.24
 -10   8  -2    3.54    0.39
 -10  -8   2    4.06    0.43
 -10  -8   2    3.35    0.40
 -10   8  -2    3.64    0.38
 -10   8  -2    3.32    0.36
 -10   8  -2    3.03    0.41
  10  -8   2    2.72    0.45
  10  -8   2    3.69    0.37
  10   8  -2    3.75    0.43
  10   8  -2    3.04    0.39
  10   8  -2    3.43    0.41
  10   8  -2    2.88    0.39
 -10   9  -2   -0.18    0.21
 -10  -9   2    0.21    0.23
 -10   9  -2   -0.09    0.21
 -10   9  -2   -0.05    0.18
 -10  -9   2   -0.39    0.25
 -10   9  -2    0.05    0.22
  10   9  -2    0.01    0.25
  10   9  -2    0.34    0.27
  10   9  -2    0.13    0.26
  10   9  -2    0.17    0.18
  10  -9   2    0.52    0.19
  10  -9   2    0.54    0.38
 -10  10  -2    1.78    0.38
 -10  10  -2    2.34    0.34
 -10 -10   2    2.36    0.39
 -10  10  -2    2.27    0.37
  10  10  -2    2.43    0.43
  10  10  -2    1.89    0.41
  10  10  -2    2.48    0.39
  10  10  -2    2.74    0.42
  10 -10   2    2.23    0.51
 -11   9   2    2.19    0.38
 -11  -9  -2    1.15    0.31
 -11   9   2    2.46    0.40
 -11   9   2    2.03    0.32
 -11  -9  -2    1.64    0.33
 -11   9   2    2.01    0.31
  11   9   2    1.51    0.33
  11   9   2    2.19    0.40
  11  -9  -2    1.99    0.49
  11  -9  -2    1.99    0.30
  11   9   2    2.10    0.39
 -11  -8  -2    0.27    0.22
 -11   8   2    0.49    0.23
 -11   8   2    0.22    0.19
 -11  -8  -2    0.04    0.23
 -11   8   2    0.07    0.24
 -11   8   2    0.43    0.24
  11   8   2    0.30    0.23
  11   8   2    0.51    0.25
  11  -8  -2    0.38    0.39
  11  -8  -2    0.29    0.17
  11   8   2   -0.01    0.24
 -11  -7  -2    4.07    0.43
 -11   7   2    4.02    0.41
 -11   7   2    2.85    0.37
 -11   7   2    2.70    0.36
 -11   7   2    2.65    0.33
 -11  -7  -2    3.27    0.39
  11  -7  -2    3.35    0.49
  11   7   2    2.60    0.36
  11   7   2    3.90    0.43
  11  -7  -2    3.14    0.35
  11   7   2    3.63    0.42
  11   7   2    3.57    0.39
 -11   6   2    0.16    0.19
 -11   6   2    0.02    0.20
 -11  -6  -2   -0.48    0.18
 -11  -6  -2   -0.18    0.17
 -11   6   2    0.09    0.16
 -11   6   2   -0.09    0.17
 -11  -6  -2    0.15    0.21
  11   6   2   -0.08    0.15
  11  -6  -2    0.18    0.26
  11   6   2    0.07    0.19
  11  -6  -2    0.31    0.18
  11   6   2    0.13    0.21
  11   6   2    0.13    0.20
 -11   5   2    4.11    0.39
 -11  -5  -2    4.71    0.38
 -11   5   2    3.93    0.37
 -11   5   2    4.34    0.41
 -11  -5  -2    4.73    0.42
 -11  -5  -2    4.44    0.41
 -11   5   2    5.27    0.41
  11  -5  -2    4.77    0.42
  11   5   2    4.63    0.39
  11   5   2    3.97    0.38
  11  -5  -2    4.90    0.47
 -11   4   2    0.24    0.17
 -11  -4  -2    0.55    0.22
 -11   4   2    0.37    0.21
 -11  -4  -2    0.53    0.20
 -11   4   2    0.46    0.20
 -11  -4  -2    0.25    0.20
 -11   4   2    0.29    0.19
 -11  -4  -2    0.71    0.22
  11   4   2    0.39    0.18
  11  -4  -2    0.64    0.25
  11  -4  -2    0.62    0.21
  11   4   2    0.60    0.21
  11   4   2    0.66    0.21
 -11  -3  -2    6.96    0.44
 -11   3   2    7.19    0.43
 -11  -3  -2    7.21    0.44
 -11  -3  -2    6.80    0.39
 -11   3   2    6.60    0.44
 -11   3   2    7.03    0.45
 -11  -3  -2    7.41    0.45
  11  -3  -2    7.02    0.45
  11   3   2    7.31    0.43
  11   3   2    7.51    0.42
  11  -3  -2    6.91    0.44
  11   3   2    6.61    0.42
 -11  -2  -2    0.32    0.18
 -11  -2  -2    0.46    0.15
 -11   2   2    0.59    0.20
 -11  -2  -2    0.73    0.21
 -11   2   2    0.58    0.19
 -11  -2  -2    0.35    0.19
 -11   2   2    0.56    0.19
  11   2   2    0.27    0.17
  11  -2  -2    0.81    0.21
  11   2   2    0.80    0.21
  11  -2  -2    0.22    0.17
 -11   1   2    7.10    0.41
 -11  -1  -2    6.99    0.41
 -11  -1  -2    6.47    0.39
 -11   1   2    6.60    0.40
 -11  -1  -2    6.73    0.43
 -11   1   2    7.58    0.44
 -11  -1  -2    7.21    0.44
  11   1   2    7.08    0.43
  11  -1  -2    6.78    0.40
  11   1   2    6.51    0.42
  11  -1  -2    7.31    0.39
 -11   0  -2    2.14    0.25
 -11   0  -2    2.36    0.30
 -11   0   2    2.94    0.32
 -11   0  -2    2.27    0.30
 -11   0   2    2.55    0.30
 -11   0  -2    2.14    0.28
 -11   0   2    2.62    0.25
 -11   0   2    2.39    0.28
  11   0  -2    2.22    0.25
  11   0   2    2.24    0.29
  11   0  -2    2.32    0.29
 -11  -1   2    7.07    0.42
 -11  -1   2    7.71    0.43
 -11   1  -2    7.35    0.44
 -11  -1   2    7.53    0.38
 -11   1  -2    6.99    0.42
 -11   1  -2    6.78    0.37
 -11   1  -2    7.00    0.45
 -11  -1   2    7.13    0.41
  11   1  -2    7.55    0.42
  11  -1   2    7.32    0.39
  11  -1   2    7.06    0.42
  11   1  -2    7.16    0.38
 -11   2  -2    0.21    0.18
 -11  -2   2    0.43    0.18
 -11   2  -2    0.40    0.17
 -11   2  -2    0.55    0.21
 -11   2  -2    0.63    0.17
 -11  -2   2    0.62    0.17
 -11  -2   2    0.36    0.17
 -11  -2   2    0.61    0.18
 -11  -2   2    0.42    0.18
 -11  -2   2    0.59    0.15
 -11   2  -2    0.51    0.20
 -11  -2   2    0.59    0.19
  11  -2   2    0.56    0.20
  11   2  -2    0.70    0.17
  11   2  -2    0.82    0.17
  11  -2   2    0.56    0.20
  11   2  -2    0.52    0.16
  11   2  -2    0.38    0.17
  11   2  -2    0.42    0.18
 -11  -3   2    7.33    0.41
 -11  -3   2    7.28    0.40
 -11   3  -2    7.26    0.47
 -11  -3   2    7.60    0.41
 -11   3  -2    6.80    0.43
 -11  -3   2    7.49    0.39
 -11  -3   2    7.34    0.42
 -11   3  -2    6.05    0.41
 -11  -3   2    6.67    0.42
 -11   3  -2    7.68    0.39
  11   3  -2    7.01    0.39
  11   3  -2    7.31    0.40
  11  -3   2    7.13    0.45
  11   3  -2    7.07    0.37
  11   3  -2    7.59    0.40
  11   3  -2    7.91    0.43
  11   3  -2    7.79    0.41
  11   3  -2    6.72    0.41
  11  -3   2    6.93    0.43
  11   3  -2    7.10    0.39
 -11   4  -2    0.27    0.20
 -11  -4   2    0.48    0.16
 -11   4  -2    0.51    0.23
 -11  -4   2    0.32    0.19
 -11  -4   2    0.70    0.21
 -11  -4   2    0.11    0.17
 -11  -4   2    0.41    0.19
 -11   4  -2    0.19    0.18
 -11  -4   2    0.44    0.18
  11   4  -2    0.24    0.18
  11   4  -2    0.39    0.18
  11  -4   2    0.41    0.20
  11   4  -2    0.56    0.16
  11   4  -2    0.01    0.16
  11   4  -2    0.46    0.15
  11   4  -2    0.47    0.18
  11   4  -2    0.56    0.18
  11  -4   2    0.02    0.23
 -11   5  -2    4.48    0.43
 -11  -5   2    4.33    0.39
 -11   5  -2    3.82    0.39
 -11  -5   2    4.47    0.40
 -11  -5   2    4.00    0.37
 -11   5  -2    4.00    0.38
  11   5  -2    5.09    0.38
  11   5  -2    4.80    0.38
  11   5  -2    5.10    0.36
  11   5  -2    4.45    0.41
  11  -5   2    4.68    0.49
  11  -5   2    4.72    0.37
  11   5  -2    5.01    0.38
 -11   6  -2   -0.11    0.15
 -11   6  -2    0.15    0.21
 -11   6  -2   -0.20    0.17
 -11  -6   2    0.10    0.18
 -11   6  -2   -0.26    0.19
 -11  -6   2    0.14    0.20
  11  -6   2   -0.43    0.29
  11   6  -2    0.10    0.17
  11   6  -2   -0.07    0.16
  11   6  -2    0.06    0.19
  11   6  -2    0.30    0.20
  11  -6   2    0.20    0.19
 -11   7  -2    3.43    0.38
 -11   7  -2    3.30    0.38
 -11   7  -2    3.14    0.39
 -11   7  -2    3.25    0.39
 -11  -7   2    3.05    0.37
 -11  -7   2    2.76    0.37
  11   7  -2    2.96    0.37
  11   7  -2    3.73    0.41
  11   7  -2    3.48    0.40
  11   7  -2    4.14    0.43
  11  -7   2    2.50    0.45
  11  -7   2    3.73    0.39
 -11   8  -2    0.14    0.18
 -11  -8   2    0.20    0.22
 -11  -8   2   -0.30    0.23
 -11   8  -2   -0.55    0.20
 -11   8  -2   -0.09    0.24
 -11   8  -2   -0.39    0.19
  11  -8   2   -0.21    0.34
  11   8  -2    0.41    0.24
  11   8  -2    0.55    0.26
  11   8  -2    0.26    0.19
  11  -8   2    0.25    0.19
  11   8  -2   -0.23    0.22
 -11   9  -2    1.33    0.30
 -11   9  -2    1.68    0.31
 -11   9  -2    1.73    0.37
 -11  -9   2    1.87    0.36
 -11   9  -2    2.31    0.37
 -11  -9   2    2.74    0.41
  11  -9   2    1.15    0.41
  11   9  -2    2.03    0.37
  11   9  -2    2.26    0.41
  11   9  -2    3.12    0.40
  11   9  -2    2.08    0.36
  11  -9   2    2.44    0.32
 -12   8   2    2.65    0.35
 -12   8   2    3.07    0.40
 -12   8   2    3.16    0.44
 -12  -8  -2    2.77    0.39
 -12  -8  -2    3.37    0.42
 -12   8   2    2.74    0.38
  12   8   2    2.78    0.39
  12  -8  -2    2.35    0.53
  12   8   2    3.09    0.43
  12  -8  -2    3.01    0.36
 -12  -7  -2    0.43    0.20
 -12   7   2    0.16    0.19
 -12   7   2    0.04    0.22
 -12  -7  -2   -0.15    0.22
 -12   7   2    0.30    0.24
 -12   7   2    0.28    0.20
  12   7   2    0.30    0.23
  12   7   2    0.36    0.22
  12   7   2    0.39    0.24
  12  -7  -2    0.06    0.16
  12  -7  -2   -0.77    0.32
 -12  -6  -2    2.81    0.38
 -12   6   2    2.30    0.34
 -12  -6  -2    2.61    0.35
 -12   6   2    2.43    0.36
 -12  -6  -2    2.63    0.35
 -12   6   2    2.59    0.34
 -12   6   2    2.35    0.34
  12   6   2    2.65    0.35
  12  -6  -2    2.81    0.35
  12   6   2    2.48    0.36
  12   6   2    2.71    0.35
  12  -6  -2    2.71    0.43
 -12   5   2    0.29    0.18
 -12   5   2    0.24    0.23
 -12  -5  -2    0.03    0.21
 -12  -5  -2    0.43    0.20
 -12   5   2    0.72    0.24
 -12  -5  -2    0.58    0.20
 -12   5   2   -0.17    0.18
  12   5   2    0.54    0.19
  12   5   2    0.45    0.22
  12  -5  -2    0.35    0.26
  12  -5  -2    0.73    0.23
  12   5   2    0.77    0.23
 -12   4   2    3.67    0.40
 -12   4   2    3.51    0.39
 -12  -4  -2    2.93    0.36
 -12  -4  -2    2.87    0.35
 -12  -4  -2    2.91    0.35
 -12  -4  -2    3.18    0.33
 -12   4   2    2.65    0.33
  12   4   2    2.96    0.33
  12   4   2    3.11    0.36
  12  -4  -2    3.48    0.41
  12   4   2    3.39    0.37
  12  -4  -2    3.19    0.36
 -12   3   2   -0.11    0.19
 -12  -3  -2    0.08    0.20
 -12  -3  -2    0.22    0.16
 -12  -3  -2    0.01    0.17
 -12   3   2    0.07    0.19
 -12  -3  -2    0.03    0.18
 -12   3   2   -0.15    0.15
  12   3   2    0.08    0.17
  12  -3  -2    0.07    0.21
  12   3   2   -0.06    0.16
  12   3   2   -0.01    0.15
  12  -3  -2   -0.01    0.17
 -12  -2  -2    4.76    0.39
 -12   2   2    4.14    0.39
 -12  -2  -2    4.90    0.38
 -12   2   2    4.88    0.41
 -12   2   2    5.01    0.37
 -12  -2  -2    5.01    0.41
  12  -2  -2    4.92    0.38
  12   2   2    5.24    0.41
  12   2   2    4.99    0.40
  12  -2  -2    4.31    0.38
 -12  -1  -2    0.44    0.20
 -12  -1  -2    0.41    0.18
 -12  -1  -2    0.25    0.20
 -12  -1  -2    0.27    0.21
 -12   1   2    0.31    0.19
 -12   1   2    0.50    0.20
 -12   1   2    0.92    0.25
  12  -1  -2    0.75    0.21
  12   1   2    0.68    0.21
  12  -1  -2    0.26    0.18
  12   1   2    0.57    0.21
 -12   0   2   12.48    0.58
 -12   0  -2   13.36    0.59
 -12   0  -2   12.88    0.53
 -12   0  -2   12.40    0.60
 -12   0   2   13.81    0.58
 -12   0   2   13.13    0.59
 -12   0  -2   12.04    0.58
  12   0   2   12.48    0.58
  12   0   2   12.71    0.60
  12   0  -2   11.80    0.57
  12   0  -2   13.16    0.54
 -12  -1   2    0.22    0.20
 -12   1  -2    0.63    0.21
 -12  -1   2    0.63    0.19
 -12   1  -2    0.70    0.22
 -12  -1   2    0.71    0.20
 -12   1  -2    0.23    0.15
 -12  -1   2    0.49    0.17
 -12   1  -2    0.32    0.20
  12  -1   2    0.53    0.20
  12   1  -2    0.79    0.18
  12   1  -2    0.46    0.18
 -12   2  -2    4.72    0.33
 -12   2  -2    4.64    0.37
 -12  -2   2    5.31    0.37
 -12  -2   2    4.37    0.35
 -12  -2   2    4.62    0.35
 -12   2  -2    5.14    0.40
 -12   2  -2    3.84    0.38
 -12  -2   2    4.53    0.37
 -12  -2   2    4.79    0.37
  12   2  -2    4.76    0.33
  12   2  -2    4.97    0.38
  12   2  -2    4.68    0.34
  12  -2   2    4.62    0.38
 -12  -3   2    0.01    0.16
 -12  -3   2   -0.03    0.17
 -12  -3   2    0.21    0.19
 -12   3  -2   -0.02    0.18
 -12  -3   2    0.10    0.18
 -12   3  -2   -0.21    0.18
 -12   3  -2    0.00    0.18
 -12  -3   2   -0.23    0.16
  12   3  -2    0.21    0.16
  12  -3   2    0.14    0.17
  12   3  -2   -0.08    0.14
  12  -3   2    0.03    0.21
  12   3  -2    0.03    0.15
  12   3  -2   -0.11    0.13
  12   3  -2    0.13    0.16
  12   3  -2    0.16    0.15
 -12  -4   2    3.02    0.34
 -12   4  -2    2.96    0.37
 -12   4  -2    3.24    0.39
 -12  -4   2    3.17    0.33
 -12  -4   2    3.09    0.33
 -12  -4   2    2.98    0.33
 -12   4  -2    2.86    0.37
 -12  -4   2    2.88    0.32
  12   4  -2    3.13    0.34
  12   4  -2    2.84    0.33
  12   4  -2    2.57    0.30
  12   4  -2    2.70    0.32
  12  -4   2    3.04    0.39
  12   4  -2    3.32    0.35
  12  -4   2    3.28    0.37
 -12   5  -2    0.10    0.21
 -12  -5   2    0.60    0.23
 -12   5  -2    0.65    0.24
 -12  -5   2    0.45    0.22
 -12   5  -2    0.40    0.23
 -12  -5   2    0.88    0.23
  12   5  -2    0.80    0.23
  12   5  -2    0.29    0.19
  12  -5   2    0.34    0.19
  12  -5   2    0.12    0.28
  12   5  -2    0.40    0.18
  12   5  -2    0.71    0.21
  12   5  -2    0.54    0.21
 -12  -6   2    1.89    0.32
 -12   6  -2    2.39    0.34
 -12  -6   2    2.53    0.34
 -12   6  -2    2.53    0.37
 -12   6  -2    2.58    0.35
 -12   6  -2    1.99    0.32
  12  -6   2    2.30    0.44
  12  -6   2    3.01    0.35
  12   6  -2    2.47    0.33
  12   6  -2    2.84    0.34
  12   6  -2    2.65    0.34
  12   6  -2    3.02    0.38
 -12   7  -2   -0.13    0.18
 -12  -7   2   -0.21    0.19
 -12   7  -2   -0.16    0.20
 -12   7  -2   -0.03    0.22
 -12   7  -2   -0.03    0.17
 -12  -7   2    0.25    0.20
  12   7  -2    0.34    0.19
  12  -7   2    0.46    0.20
  12   7  -2   -0.15    0.20
  12   7  -2    0.03    0.19
  12  -7   2   -0.01    0.33
  12   7  -2    0.49    0.22
 -12  -8   2    2.82    0.39
 -12   8  -2    3.02    0.40
 -12   8  -2    3.27    0.43
 -12   8  -2    2.46    0.37
 -12   8  -2    2.18    0.37
 -12  -8   2    2.61    0.40
  12   8  -2    2.83    0.42
  12  -8   2    2.39    0.48
  12   8  -2    3.04    0.42
  12   8  -2    2.96    0.38
  12   8  -2    2.92    0.43
  12  -8   2    3.27    0.38
 -13  -7  -2    1.09    0.28
 -13   7   2    0.76    0.26
 -13   7   2    0.12    0.24
 -13  -7  -2    0.84    0.30
 -13   7   2    0.73    0.29
 -13   7   2    0.97    0.28
  13  -7  -2    0.59    0.23
  13   7   2    1.32    0.31
  13   7   2    1.16    0.29
  13  -7  -2    0.99    0.42
 -13   6   2    0.06    0.23
 -13   6   2    0.35    0.22
 -13   6   2    0.00    0.22
 -13   6   2   -0.11    0.17
 -13  -6  -2   -0.14    0.23
 -13  -6  -2    0.26    0.24
 -13  -6  -2    0.26    0.20
  13  -6  -2   -0.12    0.31
  13  -6  -2    0.47    0.21
  13   6   2    0.03    0.20
  13   6   2    0.15    0.21
  13   6   2    0.82    0.25
 -13  -5  -2    0.99    0.28
 -13   5   2    0.90    0.28
 -13   5   2    0.48    0.23
 -13   5   2    0.71    0.26
 -13  -5  -2    1.07    0.25
 -13  -5  -2    0.72    0.24
  13   5   2    0.86    0.22
  13   5   2    0.92    0.26
  13  -5  -2    1.17    0.27
  13   5   2    1.06    0.26
  13  -5  -2    0.92    0.34
 -13   4   2    0.03    0.20
 -13   4   2   -0.09    0.16
 -13  -4  -2    0.38    0.22
 -13  -4  -2   -0.10    0.17
 -13  -4  -2    0.08    0.16
 -13   4   2    0.04    0.19
 -13  -4  -2    0.00    0.20
  13   4   2    0.51    0.20
  13   4   2    0.26    0.19
  13  -4  -2    0.27    0.26
  13   4   2    0.17    0.20
  13  -4  -2    0.32    0.19
 -13   3   2    6.84    0.46
 -13   3   2    6.78    0.49
 -13  -3  -2    6.24    0.46
 -13  -3  -2    6.34    0.47
 -13   3   2    5.87    0.44
 -13  -3  -2    6.27    0.44
  13  -3  -2    5.60    0.44
  13  -3  -2    6.37    0.48
  13   3   2    6.98    0.46
  13   3   2    6.60    0.46
  13   3   2    6.42    0.46
 -13   2   2    0.45    0.22
 -13  -2  -2    0.55    0.23
 -13   2   2    0.43    0.20
 -13  -2  -2    0.16    0.21
 -13  -2  -2    0.32    0.18
 -13   2   2    0.27    0.19
  13  -2  -2    0.68    0.22
  13  -2  -2    0.21    0.21
  13   2   2    0.84    0.25
  13   2   2    0.68    0.22
 -13  -1  -2    5.38    0.42
 -13   1   2    6.02    0.45
 -13  -1  -2    6.45    0.45
 -13   1   2    5.66    0.45
 -13  -1  -2    6.38    0.47
 -13  -1  -2    5.79    0.40
 -13   1   2    6.51    0.44
  13  -1  -2    6.65    0.43
  13   1   2    5.95    0.43
  13  -1  -2    6.70    0.46
  13   1   2    7.33    0.48
 -13   0  -2    2.88    0.30
 -13   0  -2    2.81    0.35
 -13   0  -2    2.57    0.32
 -13   0   2    3.57    0.36
 -13   0  -2    2.81    0.36
 -13   0   2    2.84    0.34
 -13   0   2    3.11    0.35
  13   0  -2    3.02    0.31
  13   0  -2    2.83    0.34
  13   0   2    2.91    0.35
  13   0   2    3.04    0.35
 -13   1  -2    6.54    0.47
 -13   1  -2    5.58    0.44
 -13   1  -2    6.30    0.45
 -13  -1   2    6.55    0.45
 -13  -1   2    6.08    0.43
 -13  -1   2    6.00    0.44
  13  -1   2    6.33    0.44
  13   1  -2    6.66    0.44
  13   1  -2    6.75    0.45
 -13  -2   2    0.40    0.19
 -13   2  -2    0.66    0.25
 -13  -2   2    0.45    0.23
 -13  -2   2    0.35    0.18
 -13   2  -2    0.42    0.23
 -13  -2   2    0.35    0.20
 -13   2  -2    0.31    0.20
  13   2  -2    0.65    0.20
  13   2  -2    0.70    0.19
  13  -2   2    0.16    0.18
  13   2  -2    0.28    0.19
 -13  -3   2    6.39    0.43
 -13   3  -2    6.64    0.48
 -13  -3   2    6.69    0.44
 -13   3  -2    5.81    0.46
 -13  -3   2    6.24    0.42
 -13  -3   2    6.44    0.44
 -13   3  -2    5.86    0.46
  13   3  -2    6.04    0.41
  13   3  -2    6.08    0.41
  13   3  -2    7.03    0.45
  13   3  -2    6.39    0.43
  13  -3   2    6.46    0.46
 -13   4  -2   -0.12    0.22
 -13   4  -2   -0.07    0.20
 -13  -4   2    0.18    0.19
 -13  -4   2   -0.03    0.19
 -13  -4   2    0.19    0.18
 -13   4  -2   -0.09    0.19
 -13  -4   2    0.07    0.19
  13  -4   2    0.10    0.19
  13   4  -2    0.11    0.16
  13   4  -2    0.27    0.18
  13   4  -2    0.26    0.17
  13   4  -2    0.01    0.15
 -13   5  -2    0.77    0.28
 -13  -5   2    1.08    0.26
 -13  -5   2    0.53    0.22
 -13  -5   2    0.74    0.24
 -13   5  -2    0.42    0.24
 -13   5  -2    0.75    0.26
  13  -5   2    0.80    0.24
  13   5  -2    1.16    0.24
  13  -5   2    0.94    0.35
  13   5  -2    0.94    0.23
  13   5  -2    1.02    0.25
 -13   6  -2   -0.11    0.23
 -13  -6   2    0.18    0.24
 -13   6  -2   -0.29    0.19
 -13  -6   2   -0.16    0.22
 -13  -6   2    0.18    0.21
 -13   6  -2   -0.12    0.20
  13  -6   2   -0.27    0.33
  13   6  -2    0.46    0.20
  13   6  -2    0.28    0.19
  13  -6   2   -0.02    0.17
  13   6  -2    0.01    0.20
 -13  -7   2    1.22    0.31
 -13   7  -2    1.24    0.32
 -13   7  -2    0.61    0.28
 -13  -7   2    0.85    0.29
 -13   7  -2    1.25    0.31
 -13   7  -2    0.39    0.22
  13  -7   2    0.94    0.43
  13   7  -2    1.14    0.30
  13   7  -2    0.88    0.26
  13  -7   2    1.08    0.26
 -14  -6  -2    0.95    0.29
 -14   6   2    0.93    0.26
 -14   6   2    0.88    0.28
 -14  -6  -2    0.41    0.30
 -14   6   2    0.75    0.29
 -14  -6  -2    1.14    0.26
  14   6   2    0.72    0.26
  14  -6  -2    1.07    0.30
  14   6   2    0.79    0.26
  14  -6  -2    0.60    0.37
 -14   5   2    0.36    0.25
 -14  -5  -2    0.25    0.22
 -14   5   2    0.21    0.23
 -14  -5  -2   -0.03    0.20
 -14   5   2    0.37    0.25
  14   5   2    0.60    0.22
  14  -5  -2    0.37    0.22
  14   5   2    0.65    0.23
  14   5   2    0.53    0.23
  14  -5  -2    0.61    0.33
 -14   4   2    1.32    0.29
 -14  -4  -2    0.89    0.28
 -14   4   2    1.68    0.34
 -14  -4  -2    1.80    0.33
 -14   4   2    1.53    0.33
 -14  -4  -2    1.57    0.29
  14   4   2    1.80    0.31
  14  -4  -2    1.39    0.35
  14   4   2    1.56    0.29
  14  -4  -2    1.46    0.31
 -14  -3  -2   -0.09    0.19
 -14  -3  -2   -0.19    0.19
 -14   3   2    0.03    0.20
 -14  -3  -2    0.11    0.21
 -14   3   2    0.44    0.22
 -14   3   2    0.03    0.22
  14  -3  -2    0.36    0.25
  14   3   2    0.61    0.22
  14   3   2   -0.07    0.17
  14   3   2    0.01    0.15
  14  -3  -2    0.36    0.20
 -14   2   2    1.11    0.29
 -14  -2  -2    1.14    0.27
 -14  -2  -2    1.63    0.32
 -14   2   2    1.40    0.28
 -14   2   2    1.23    0.30
 -14  -2  -2    1.26    0.26
  14   2   2    1.61    0.30
  14   2   2    1.40    0.29
  14  -2  -2    1.44    0.28
 -14  -1  -2    0.16    0.23
 -14   1   2    0.12    0.21
 -14   1   2    0.15    0.19
 -14   1   2    0.12    0.22
 -14  -1  -2    0.86    0.25
 -14  -1  -2    0.18    0.18
  14   1   2    0.41    0.22
  14  -1  -2    0.29    0.21
  14   1   2    0.84    0.24
 -14   0  -2   -0.32    0.19
 -14   0  -2    0.11    0.20
 -14   0   2    0.02    0.20
 -14   0  -2   -0.15    0.17
 -14   0   2    0.27    0.23
 -14   0   2    0.04    0.18
  14   0   2    0.35    0.20
  14   0  -2    0.23    0.19
  14   0   2    0.43    0.22
 -14   1  -2    0.52    0.24
 -14   1  -2   -0.14    0.24
 -14  -1   2    0.08    0.22
 -14  -1   2    0.79    0.24
 -14   1  -2    0.28    0.19
 -14  -1   2    0.00    0.18
  14   1  -2    0.35    0.20
  14  -1   2    0.18    0.22
  14   1  -2    0.79    0.22
  14  -1   2    0.13    0.21
 -14   2  -2    0.98    0.30
 -14  -2   2    1.53    0.28
 -14   2  -2    0.82    0.29
 -14   2  -2    1.23    0.29
 -14  -2   2    1.44    0.28
 -14  -2   2    1.34    0.31
  14   2  -2    1.26    0.24
  14   2  -2    0.95    0.24
  14   2  -2    1.51    0.29
  14   2  -2    1.37    0.26
  14  -2   2    1.52    0.31
 -14  -3   2    0.48    0.23
 -14   3  -2   -0.18    0.23
 -14   3  -2    0.10    0.20
 -14   3  -2    0.09    0.24
 -14  -3   2    0.25    0.20
 -14  -3   2   -0.17    0.21
  14  -3   2    0.17    0.22
  14   3  -2    0.06    0.16
  14   3  -2    0.26    0.19
  14   3  -2    0.14    0.16
 -14  -4   2    1.83    0.30
 -14   4  -2    0.99    0.30
 -14   4  -2    1.00    0.30
 -14  -4   2    1.65    0.31
 -14   4  -2    1.42    0.31
 -14  -4   2    1.10    0.28
  14   4  -2    1.24    0.25
  14   4  -2    1.94    0.31
  14   4  -2    1.60    0.28
  14  -4   2    1.80    0.32
 -14  -5   2    0.20    0.23
 -14   5  -2   -0.01    0.26
 -14   5  -2   -0.02    0.18
 -14  -5   2   -0.06    0.23
 -14   5  -2   -0.24    0.24
 -14   5  -2    0.17    0.22
  14  -5   2    0.24    0.21
  14   5  -2    0.43    0.20
  14   5  -2    0.53    0.23
 -14   6  -2    0.74    0.27
 -14  -6   2   -0.04    0.26
 -14  -6   2    1.08    0.29
 -14   6  -2    0.37    0.29
 -14  -6   2    0.85    0.28
 -14   6  -2    0.38    0.28
  14   6  -2    1.10    0.26
  14  -6   2    1.26    0.30
  14   6  -2    1.46    0.30
  14   6  -2    1.08    0.25
 -15  -4  -2   -0.14    0.18
 -15   4   2    0.28    0.21
 -15  -4  -2    0.34    0.24
 -15  -4  -2   -0.32    0.24
  15   4   2    0.27    0.19
  15   4   2    0.60    0.24
  15   4   2    0.44    0.18
 -15  -3  -2    0.98    0.25
 -15  -3  -2    0.54    0.27
 -15   3   2    0.60    0.27
 -15   3   2    1.17    0.31
 -15  -3  -2    0.60    0.26
 -15   3   2    0.58    0.23
  15   3   2    1.40    0.29
  15   3   2    1.04    0.26
  15   3   2    1.21    0.27
  15  -3  -2    0.94    0.30
 -15   2   2    0.10    0.24
 -15   2   2   -0.05    0.21
 -15   2   2    0.46    0.22
 -15  -2  -2    0.19    0.25
 -15  -2  -2    0.31    0.22
  15   2   2    0.87    0.22
  15  -2  -2    0.42    0.23
  15   2   2    0.44    0.23
  15   2   2    0.66    0.24
 -15   1   2   -0.06    0.20
 -15  -1  -2   -0.31    0.21
 -15   1   2    0.21    0.19
 -15  -1  -2   -0.05    0.21
 -15   1   2    0.14    0.22
  15  -1  -2    0.21    0.21
  15   1   2    0.02    0.21
  15   1   2    0.56    0.23
 -15   0   2    0.38    0.26
 -15   0   2    0.65    0.22
 -15   0   2    0.49    0.24
 -15   0  -2    0.62    0.26
 -15   0  -2   -0.09    0.20
  15   0   2    0.99    0.28
  15   0  -2    0.71    0.25
  15   0   2    1.23    0.30
  15   0  -2    0.52    0.21
 -15  -1   2    0.11    0.22
 -15  -1   2   -0.11    0.17
 -15   1  -2    0.16    0.21
 -15  -1   2   -0.06    0.24
 -15   1  -2   -0.48    0.23
 -15   1  -2    0.33    0.24
  15   1  -2    0.47    0.21
  15   1  -2    0.46    0.23
  15  -1   2    0.38    0.23
  15  -1   2    0.40    0.24
 -15   2  -2   -0.03    0.19
 -15  -2   2    0.02    0.23
 -15   2  -2    0.18    0.21
 -15   2  -2    0.12    0.25
 -15  -2   2   -0.04    0.20
 -15  -2   2    0.04    0.20
  15   2  -2    0.16    0.19
  15   2  -2    0.32    0.17
  15  -2   2    0.59    0.25
  15   2  -2    0.78    0.21
 -15  -3   2    1.33    0.30
 -15  -3   2    0.84    0.29
 -15   3  -2    0.62    0.32
 -15   3  -2    0.30    0.24
 -15   3  -2    0.72    0.27
 -15  -3   2    1.15    0.27
  15  -3   2    1.33    0.30
  15   3  -2    0.82    0.23
  15   3  -2    1.24    0.26
  15   3  -2    1.25    0.27
 -15   4  -2    0.21    0.22
 -15  -4   2    0.21    0.23
  15   4  -2    0.37    0.19
   0  13   3    0.28    0.46
   0 -13  -3   -0.16    0.25
   0  12   3    0.45    0.30
   0 -12  -3   -0.07    0.25
   0  12   3   -0.13    0.37
   0  11   3    0.49    0.37
   0 -11  -3    0.09    0.15
   0  11   3    0.10    0.26
   0  11   3    0.38    0.26
   0 -11  -3   -0.39    0.22
   0  11   3   -0.18    0.26
   0  10   3   -0.02    0.21
   0  10   3    0.07    0.35
   0 -10  -3    0.04    0.23
   0 -10  -3    0.25    0.17
   0  10   3    0.26    0.26
   0  10   3   -0.04    0.25
   0   9   3   -0.42    0.24
   0  -9  -3   -0.21    0.12
   0   9   3    0.59    0.35
   0   9   3   -0.22    0.20
   0  -9  -3   -0.03    0.19
   0   9   3   -0.14    0.21
   0   8   3   -0.04    0.21
   0  -8  -3   -0.11    0.12
   0   8   3   -0.14    0.17
   0  -8  -3   -0.06    0.20
   0   8   3   -0.06    0.24
   0   8   3   -0.08    0.29
   0  -7  -3    0.00    0.11
   0   7   3    0.09    0.08
   0  -7  -3    0.22    0.18
   0   7   3    0.21    0.19
   0   7   3    0.12    0.16
   0   7   3    0.12    0.24
   0   7   3    0.03    0.06
   0   7   3   -0.08    0.24
   0   6   3   43.31    1.21
   0  -6  -3   42.32    1.06
   0  -6  -3   41.31    1.11
   0   6   3   42.99    0.97
   0   6   3   43.96    1.09
   0   6   3   42.05    1.16
   0   6   3   41.49    0.95
   0   6   3   43.81    1.13
   0   5   3   -0.05    0.04
   0  -5  -3   -0.09    0.08
   0   5   3    0.03    0.17
   0   5   3   -0.10    0.12
   0   5   3   -0.11    0.16
   0  -5  -3    0.21    0.13
   0   5   3   -0.08    0.06
   0   5   3   -0.08    0.09
   0  -5  -3    0.04    0.10
   0   4   3    1.53    0.20
   0   4   3    1.24    0.09
   0   4   3    1.43    0.14
   0   4   3    1.38    0.17
   0  -4  -3    1.45    0.14
   0  -4  -3    1.39    0.14
   0   4   3    1.31    0.19
   0  -4  -3    1.40    0.17
   0   4   3    1.46    0.12
   0   3   3   -0.14    0.12
   0   3   3   -0.14    0.12
   0   3   3   -0.11    0.07
   0  -3  -3   -0.04    0.10
   0  -3  -3   -0.14    0.07
   0  -3  -3   -0.17    0.07
   0   3   3    0.00    0.10
   0   3   3   -0.14    0.04
   0   3   3   -0.08    0.08
   0   2   3   32.68    0.75
   0   2   3   31.36    0.78
   0  -2  -3   31.96    0.72
   0  -2  -3   32.03    0.75
   0   2   3   33.12    0.77
   0  -2  -3   32.51    0.73
   0   2   3   32.90    0.73
   0   2   3   31.46    0.70
   0   1   3   -0.13    0.05
   0   1   3   -0.09    0.04
   0   1   3   -0.10    0.03
   0  -1  -3   -0.05    0.05
   0   1   3    0.03    0.05
   0  -1  -3   -0.01    0.03
   0  -1  -3   -0.08    0.03
   0   1   3   -0.07    0.04
   0  -1  -3   -0.06    0.03
   0   0   3   -0.04    0.04
   0   0   3   -0.11    0.02
   0   0   3   -0.04    0.03
   0   0  -3   -0.09    0.03
   0   0   3   -0.10    0.02
   0   0  -3   -0.11    0.03
   0   0  -3    0.02    0.05
   0   1  -3   -0.02    0.06
   0   1  -3   -0.08    0.04
   0   1  -3   -0.03    0.02
   0  -1   3   -0.02    0.05
   0   1  -3   -0.04    0.05
   0  -1   3   -0.02    0.04
   0   1  -3   -0.06    0.05
   0  -1   3   -0.06    0.03
   0   2  -3   32.70    0.75
   0   2  -3   31.18    0.77
   0  -2   3   31.15    0.74
   0  -2   3   32.07    0.68
   0  -2   3   31.68    0.71
   0   2  -3   31.01    0.77
   0   2  -3   31.92    0.68
   0   2  -3   31.50    0.75
   0   2  -3   32.08    0.71
   0  -2   3   32.58    0.74
   0  -3   3   -0.04    0.06
   0   3  -3   -0.18    0.14
   0   3  -3   -0.10    0.12
   0   3  -3   -0.26    0.07
   0  -3   3   -0.11    0.08
   0   3  -3   -0.09    0.07
   0   3  -3   -0.17    0.10
   0   3  -3    0.00    0.06
   0  -3   3   -0.11    0.05
   0  -3   3   -0.15    0.08
   0   4  -3    1.21    0.18
   0   4  -3    1.22    0.13
   0  -4   3    1.27    0.08
   0  -4   3    1.69    0.17
   0   4  -3    1.53    0.16
   0  -4   3    1.70    0.15
   0   4  -3    1.27    0.12
   0   4  -3    1.28    0.19
   0   5  -3    0.06    0.13
   0   5  -3    0.02    0.15
   0  -5   3   -0.02    0.04
   0   5  -3    0.05    0.10
   0  -5   3    0.02    0.09
   0   5  -3    0.09    0.10
   0  -5   3    0.02    0.10
   0   5  -3    0.04    0.17
   0   5  -3   -0.01    0.08
   0   6  -3   40.84    1.08
   0   6  -3   42.73    1.21
   0  -6   3   43.93    1.10
   0   6  -3   41.99    1.07
   0   6  -3   40.65    1.13
   0   6  -3   41.76    1.06
   0  -6   3   42.79    1.06
   0   6  -3   42.93    1.04
   0   7  -3    0.07    0.14
   0   7  -3   -0.08    0.22
   0   7  -3    0.03    0.29
   0  -7   3   -0.05    0.14
   0  -7   3   -0.01    0.13
   0   7  -3   -0.16    0.15
   0   7  -3   -0.11    0.13
   0   8  -3   -0.10    0.22
   0   8  -3    0.11    0.16
   0   8  -3    0.12    0.33
   0  -8   3   -0.27    0.16
   0   8  -3   -0.11    0.15
   0   8  -3    0.14    0.19
   0  -8   3    0.05    0.15
   0   8  -3   -0.09    0.13
   0  -9   3    0.04    0.15
   0   9  -3   -0.21    0.21
   0  -9   3   -0.13    0.17
   0   9  -3    0.09    0.15
   0   9  -3    0.10    0.25
   0   9  -3    0.09    0.14
   0   9  -3   -0.04    0.33
   0  10  -3    0.08    0.32
   0 -10   3    0.02    0.19
   0 -10   3   -0.01    0.17
   0  10  -3    0.44    0.17
   0  10  -3   -0.03    0.23
   0  10  -3    0.49    0.32
   0  11  -3   -0.03    0.27
   0 -11   3    0.09    0.24
   0  11  -3   -0.17    0.37
   0 -11   3   -0.15    0.18
   0  11  -3    0.06    0.15
   0  12  -3    0.21    0.31
   0 -12   3    0.07    0.24
   0  12  -3   -0.19    0.39
   0  13  -3    0.17    0.47
   0  13  -3    0.18    0.38
   0 -13   3   -0.48    0.20
  -1  13   3   -0.51    0.44
  -1 -13  -3   -0.32    0.22
   1  13   3    0.52    0.32
   1 -13  -3    0.43    0.31
   1  13   3    0.26    0.33
   1  13   3   -0.44    0.42
  -1  12   3   -0.24    0.26
  -1 -12  -3    0.26    0.19
  -1 -12  -3    0.10    0.23
  -1  12   3   -0.65    0.39
   1 -12  -3   -0.26    0.25
   1  12   3    0.05    0.41
   1  12   3   -0.21    0.26
  -1  11   3    0.31    0.28
  -1  11   3    0.81    0.31
  -1  11   3    0.22    0.26
  -1 -11  -3    0.43    0.24
  -1 -11  -3    0.70    0.22
  -1  11   3    0.51    0.41
   1  11   3    0.80    0.33
   1  11   3    0.45    0.40
   1  11   3    0.55    0.30
   1  11   3    0.94    0.29
   1 -11  -3    1.20    0.31
  -1 -10  -3    1.02    0.23
  -1 -10  -3    0.93    0.26
  -1  10   3    0.97    0.40
  -1  10   3    0.96    0.31
  -1  10   3    0.96    0.30
  -1  10   3    1.42    0.29
   1  10   3    1.05    0.42
   1 -10  -3    1.22    0.29
   1  10   3    0.82    0.28
   1 -10  -3    0.97    0.20
   1  10   3    0.92    0.31
   1  10   3    0.42    0.28
  -1   9   3    1.43    0.31
  -1   9   3    1.79    0.31
  -1  -9  -3    1.19    0.21
  -1   9   3    0.86    0.37
  -1  -9  -3    1.42    0.27
  -1   9   3    1.43    0.28
   1  -9  -3    1.00    0.20
   1   9   3    1.53    0.31
   1  -9  -3    1.46    0.31
   1   9   3    1.03    0.26
   1   9   3    1.46    0.40
   1   9   3    1.44    0.33
  -1   8   3    2.24    0.29
  -1   8   3    1.94    0.41
  -1  -8  -3    1.80    0.27
  -1   8   3    2.12    0.18
  -1   8   3    2.20    0.33
  -1  -8  -3    1.82    0.25
  -1   8   3    1.45    0.26
   1  -8  -3    2.03    0.32
   1   8   3    2.10    0.32
   1   8   3    2.16    0.35
   1   8   3    2.08    0.29
   1  -8  -3    2.33    0.23
   1   8   3    1.71    0.37
  -1   7   3    3.93    0.21
  -1   7   3    3.81    0.32
  -1   7   3    4.29    0.20
  -1  -7  -3    3.51    0.28
  -1  -7  -3    4.20    0.33
  -1  -7  -3    3.83    0.28
  -1   7   3    4.64    0.41
  -1   7   3    3.43    0.32
  -1   7   3    3.60    0.41
   1   7   3    3.83    0.29
   1   7   3    4.89    0.41
   1  -7  -3    4.56    0.38
   1   7   3    4.46    0.43
   1  -7  -3    3.82    0.25
   1   7   3    3.58    0.33
  -1  -6  -3   -0.06    0.10
  -1   6   3   -0.06    0.07
  -1  -6  -3   -0.02    0.14
  -1  -6  -3   -0.08    0.12
  -1   6   3    0.41    0.21
  -1   6   3   -0.10    0.23
  -1   6   3   -0.01    0.13
  -1   6   3   -0.02    0.06
  -1   6   3    0.00    0.15
   1   6   3   -0.32    0.16
   1  -6  -3   -0.19    0.18
   1   6   3   -0.08    0.07
   1   6   3   -0.01    0.15
   1   6   3   -0.09    0.17
   1  -6  -3   -0.01    0.09
   1   6   3    0.02    0.04
  -1  -5  -3   36.26    0.92
  -1   5   3   35.86    0.90
  -1   5   3   37.23    0.85
  -1   5   3   36.69    0.95
  -1  -5  -3   35.58    0.91
  -1   5   3   37.74    1.01
  -1  -5  -3   36.32    0.92
  -1   5   3   36.43    1.04
  -1   5   3   36.67    0.84
   1   5   3   35.72    0.91
   1   5   3   37.25    1.00
   1   5   3   37.01    0.79
   1   5   3   36.04    0.82
   1  -5  -3   36.61    0.97
   1   5   3   35.56    0.97
   1  -5  -3   36.49    0.88
   1   5   3   35.02    0.94
  -1  -4  -3    0.19    0.11
  -1   4   3    0.21    0.09
  -1   4   3    0.21    0.08
  -1  -4  -3    0.21    0.09
  -1   4   3    0.06    0.15
  -1   4   3    0.49    0.17
  -1  -4  -3    0.19    0.09
  -1   4   3    0.24    0.12
  -1   4   3    0.21    0.06
   1   4   3    0.15    0.13
   1   4   3    0.19    0.08
   1   4   3    0.17    0.12
   1  -4  -3    0.23    0.08
   1   4   3    0.25    0.04
   1   4   3    0.25    0.13
   1  -4  -3    0.35    0.13
   1   4   3    0.21    0.08
  -1  -3  -3    1.78    0.14
  -1  -3  -3    1.77    0.15
  -1   3   3    1.83    0.11
  -1   3   3    1.98    0.14
  -1   3   3    1.92    0.17
  -1  -3  -3    1.89    0.15
  -1   3   3    1.50    0.19
  -1   3   3    1.98    0.13
  -1   3   3    1.51    0.19
   1  -3  -3    2.03    0.13
   1   3   3    1.83    0.14
   1   3   3    1.54    0.16
   1   3   3    1.97    0.07
   1  -3  -3    1.87    0.13
   1  -3  -3    2.02    0.17
   1   3   3    1.61    0.17
   1   3   3    1.92    0.17
  -1  -2  -3    0.81    0.05
  -1  -2  -3    0.77    0.09
  -1   2   3    0.93    0.07
  -1  -2  -3    0.77    0.10
  -1   2   3    1.06    0.16
  -1   2   3    0.67    0.09
  -1   2   3    0.71    0.07
  -1   2   3    0.87    0.14
  -1  -2  -3    0.68    0.10
  -1   2   3    0.71    0.11
   1  -2  -3    0.90    0.09
   1   2   3    0.86    0.12
   1  -2  -3    0.82    0.11
   1   2   3    0.59    0.09
   1   2   3    0.43    0.10
   1  -2  -3    0.84    0.07
   1   2   3    1.03    0.11
  -1  -1  -3   89.80    1.86
  -1   1   3   88.55    1.93
  -1   1   3   91.38    1.86
  -1  -1  -3   84.83    1.88
  -1  -1  -3   91.91    1.86
  -1   1   3   91.87    1.89
  -1   1   3   90.86    1.86
  -1  -1  -3   85.58    1.92
  -1   1   3   90.38    1.92
   1   1   3   84.78    1.92
   1  -1  -3   91.50    1.91
   1   1   3   89.97    1.91
   1  -1  -3   92.00    1.87
   1   1   3   89.33    1.85
   1   1   3   90.74    1.86
   1  -1  -3   91.09    1.87
  -1   0  -3   -0.23    0.04
  -1   0   3   -0.24    0.04
  -1   0   3   -0.32    0.03
  -1   0   3   -0.16    0.05
  -1   0   3   -0.25    0.04
  -1   0  -3   -0.22    0.05
  -1   0  -3   -0.24    0.04
  -1   0  -3   -0.19    0.05
  -1   0   3   -0.19    0.05
  -1   0  -3   -0.22    0.05
   1   0  -3   -0.19    0.04
   1   0   3   -0.16    0.06
   1   0  -3   -0.24    0.04
   1   0   3   -0.26    0.02
   1   0  -3   -0.34    0.04
   1   0   3   -0.32    0.03
  -1   1  -3   90.91    1.91
  -1  -1   3   91.31    1.90
  -1  -1   3   91.42    1.90
  -1  -1   3   90.76    1.88
  -1  -1   3   91.14    1.86
  -1   1  -3   86.27    1.93
  -1   1  -3   90.87    1.95
  -1   1  -3   92.30    1.94
  -1   1  -3   90.50    1.94
   1   1  -3   92.96    1.93
   1   1  -3   89.72    1.92
   1  -1   3   91.75    1.88
   1  -1   3   91.53    1.85
   1   1  -3   90.45    1.93
   1  -1   3   91.37    1.87
   1   1  -3   90.91    1.96
   1   1  -3   89.94    1.92
  -1   2  -3    0.71    0.14
  -1  -2   3    0.76    0.10
  -1   2  -3    0.73    0.09
  -1   2  -3    0.71    0.07
  -1   2  -3    0.82    0.14
  -1   2  -3    0.87    0.08
  -1  -2   3    0.71    0.09
  -1  -2   3    0.79    0.09
  -1  -2   3    0.89    0.08
  -1   2  -3    0.92    0.13
   1   2  -3    0.71    0.07
   1  -2   3    0.72    0.07
   1   2  -3    0.88    0.14
   1   2  -3    0.49    0.09
   1  -2   3    0.63    0.09
   1   2  -3    0.70    0.10
   1  -2   3    0.87    0.11
   1   2  -3    0.91    0.12
  -1  -3   3    2.07    0.16
  -1  -3   3    1.90    0.09
  -1   3  -3    1.81    0.12
  -1  -3   3    2.00    0.14
  -1   3  -3    2.24    0.22
  -1   3  -3    1.96    0.19
  -1   3  -3    1.51    0.13
  -1   3  -3    1.91    0.20
  -1   3  -3    1.97    0.14
  -1  -3   3    1.79    0.15
   1  -3   3    1.87    0.12
   1   3  -3    1.88    0.16
   1  -3   3    2.12    0.17
   1   3  -3    1.94    0.15
   1   3  -3    2.00    0.13
   1  -3   3    1.98    0.14
   1   3  -3    1.61    0.17
   1   3  -3    1.88    0.18
   1   3  -3    2.00    0.15
  -1  -4   3    0.24    0.10
  -1   4  -3    0.30    0.09
  -1   4  -3    0.30    0.09
  -1   4  -3    0.33    0.10
  -1  -4   3    0.17    0.08
  -1   4  -3    0.16    0.12
  -1  -4   3    0.29    0.10
  -1   4  -3    0.18    0.13
  -1   4  -3    0.30    0.16
   1  -4   3    0.19    0.09
   1   4  -3    0.16    0.09
   1   4  -3    0.17    0.14
   1  -4   3    0.25    0.11
   1   4  -3    0.31    0.10
   1   4  -3    0.16    0.10
   1   4  -3    0.29    0.10
   1  -4   3    0.26    0.07
   1   4  -3    0.17    0.15
  -1   5  -3   36.97    0.90
  -1   5  -3   36.11    0.91
  -1   5  -3   36.89    0.94
  -1   5  -3   35.62    0.98
  -1   5  -3   35.20    1.01
  -1  -5   3   36.37    0.93
  -1   5  -3   37.68    0.89
  -1  -5   3   37.84    0.93
   1   5  -3   37.00    0.89
   1   5  -3   34.73    0.97
   1   5  -3   35.91    0.92
   1  -5   3   36.00    0.94
   1   5  -3   37.21    0.92
   1  -5   3   37.29    0.80
   1  -5   3   35.13    0.90
   1   5  -3   36.17    0.92
   1   5  -3   33.68    1.00
  -1   6  -3   -0.11    0.12
  -1   6  -3    0.07    0.21
  -1   6  -3   -0.01    0.13
  -1  -6   3   -0.01    0.12
  -1   6  -3   -0.01    0.20
  -1   6  -3    0.03    0.10
  -1   6  -3   -0.07    0.11
  -1  -6   3   -0.04    0.12
   1  -6   3   -0.04    0.11
   1   6  -3    0.01    0.13
   1   6  -3    0.00    0.16
   1   6  -3   -0.18    0.12
   1   6  -3    0.14    0.12
   1  -6   3    0.08    0.14
   1   6  -3   -0.03    0.21
   1   6  -3    0.17    0.14
  -1  -7   3    3.63    0.29
  -1   7  -3    3.87    0.28
  -1   7  -3    3.12    0.38
  -1   7  -3    3.93    0.30
  -1  -7   3    3.89    0.29
  -1   7  -3    4.19    0.40
  -1   7  -3    3.64    0.32
   1   7  -3    4.07    0.34
   1   7  -3    3.64    0.30
   1   7  -3    3.56    0.27
   1   7  -3    3.92    0.44
   1   7  -3    3.30    0.34
   1  -7   3    3.04    0.25
   1   7  -3    3.57    0.30
   1  -7   3    4.23    0.33
  -1   8  -3    2.51    0.25
  -1   8  -3    1.51    0.22
  -1   8  -3    1.53    0.26
  -1  -8   3    1.74    0.25
  -1   8  -3    2.24    0.36
  -1  -8   3    2.18    0.26
  -1   8  -3    2.02    0.24
  -1   8  -3    2.46    0.42
   1   8  -3    1.16    0.35
   1   8  -3    2.23    0.26
   1   8  -3    2.14    0.26
   1   8  -3    2.33    0.31
   1   8  -3    2.24    0.36
   1  -8   3    2.19    0.31
   1   8  -3    2.04    0.24
   1  -8   3    2.29    0.24
  -1  -9   3    1.89    0.27
  -1  -9   3    1.47    0.26
  -1   9  -3    1.37    0.21
  -1   9  -3    1.17    0.27
  -1   9  -3    1.80    0.40
  -1   9  -3    1.56    0.23
  -1   9  -3    1.60    0.37
  -1   9  -3    1.48    0.22
   1   9  -3    1.13    0.38
   1  -9   3    1.37    0.22
   1  -9   3    1.22    0.25
   1   9  -3    1.90    0.25
   1   9  -3    1.47    0.29
   1   9  -3    1.51    0.34
  -1 -10   3    0.73    0.23
  -1  10  -3    1.17    0.21
  -1  10  -3    1.42    0.42
  -1  10  -3    0.92    0.35
  -1  10  -3    0.92    0.28
  -1 -10   3    0.86    0.22
   1  10  -3    1.08    0.34
   1  10  -3    1.01    0.42
   1 -10   3    0.85    0.28
   1  10  -3    0.90    0.21
   1 -10   3    0.75    0.22
  -1 -11   3    0.68    0.22
  -1  11  -3    0.30    0.39
  -1 -11   3    0.26    0.22
  -1  11  -3    0.30    0.33
   1  11  -3    0.69    0.36
   1 -11   3    0.39    0.26
   1  11  -3    0.04    0.34
   1  11  -3    0.75    0.22
  -1  12  -3   -0.24    0.33
  -1 -12   3   -0.40    0.16
  -1  12  -3   -0.31    0.39
  -1 -12   3    0.10    0.19
   1 -12   3   -0.27    0.19
   1  12  -3   -0.12    0.28
   1  12  -3   -0.21    0.28
   1  12  -3    0.14    0.43
   1  12  -3    0.30    0.17
  -1  13  -3   -0.16    0.40
  -1 -13   3   -0.05    0.24
  -1  13  -3   -0.50    0.36
   1 -13   3   -0.07    0.26
   1  13  -3    0.90    0.41
   1  13  -3   -0.40    0.38
  -2 -13  -3    0.96    0.30
  -2  13   3    0.43    0.43
  -2 -13  -3    1.22    0.28
   2 -13  -3    0.04    0.32
   2  13   3    0.42    0.57
   2  13   3    1.08    0.38
  -2  12   3    0.19    0.30
  -2 -12  -3   -0.51    0.17
  -2  12   3   -0.19    0.27
  -2 -12  -3    0.28    0.19
  -2  12   3    0.54    0.45
   2  12   3   -0.09    0.41
   2  12   3    0.77    0.31
   2 -12  -3   -0.32    0.26
  -2  11   3    0.49    0.40
  -2  11   3    0.17    0.28
  -2 -11  -3    0.33    0.22
  -2 -11  -3    0.76    0.23
   2  11   3    0.70    0.42
   2  11   3    0.53    0.34
   2  11   3    0.59    0.30
   2 -11  -3    0.24    0.29
   2  11   3    0.52    0.28
  -2  10   3    1.71    0.44
  -2  10   3    1.77    0.33
  -2 -10  -3    1.77    0.28
  -2 -10  -3    2.14    0.29
  -2  10   3    1.23    0.31
  -2  10   3    1.67    0.32
   2  10   3    1.60    0.44
   2 -10  -3    1.32    0.32
   2  10   3    1.64    0.36
   2  10   3    2.18    0.34
   2  10   3    1.70    0.33
  -2  -9  -3    3.54    0.33
  -2   9   3    2.58    0.33
  -2  -9  -3    2.87    0.32
  -2   9   3    3.84    0.38
  -2   9   3    3.30    0.39
  -2   9   3    3.69    0.51
   2  -9  -3    2.96    0.41
   2  -9  -3    3.27    0.27
   2   9   3    3.16    0.38
   2   9   3    3.05    0.40
   2   9   3    2.67    0.33
   2   9   3    3.39    0.48
  -2  -8  -3    0.01    0.14
  -2   8   3    0.31    0.21
  -2   8   3    0.46    0.31
  -2  -8  -3   -0.01    0.17
  -2   8   3    0.21    0.23
  -2   8   3   -0.03    0.09
  -2  -8  -3    0.10    0.19
  -2   8   3    0.25    0.20
   2   8   3    0.28    0.23
   2  -8  -3   -0.13    0.11
   2   8   3    0.04    0.25
   2  -8  -3   -0.40    0.20
   2   8   3    0.45    0.28
   2   8   3    0.12    0.19
  -2  -7  -3    0.03    0.16
  -2   7   3   -0.04    0.08
  -2   7   3    0.01    0.25
  -2   7   3    0.07    0.16
  -2  -7  -3   -0.03    0.13
  -2  -7  -3   -0.03    0.15
  -2   7   3    0.08    0.18
  -2   7   3   -0.01    0.09
  -2   7   3    0.29    0.22
   2   7   3   -0.19    0.18
   2  -7  -3   -0.25    0.22
   2   7   3   -0.01    0.22
   2  -7  -3   -0.08    0.10
   2   7   3   -0.11    0.21
   2   7   3    0.01    0.16
  -2   6   3    4.87    0.23
  -2  -6  -3    4.87    0.30
  -2  -6  -3    4.54    0.27
  -2  -6  -3    4.92    0.28
  -2   6   3    5.58    0.45
  -2   6   3    4.34    0.22
  -2   6   3    5.43    0.34
  -2   6   3    4.28    0.29
  -2   6   3    5.14    0.38
   2   6   3    4.63    0.20
   2   6   3    5.18    0.36
   2  -6  -3    4.56    0.23
   2   6   3    4.44    0.34
   2  -6  -3    4.94    0.40
   2   6   3    4.45    0.35
  -2  -5  -3    7.67    0.31
  -2  -5  -3    7.45    0.31
  -2   5   3    7.18    0.27
  -2   5   3    7.51    0.44
  -2   5   3    7.36    0.31
  -2  -5  -3    7.14    0.32
  -2   5   3    7.09    0.27
  -2   5   3    7.65    0.40
  -2   5   3    6.67    0.34
   2   5   3    7.73    0.37
   2   5   3    8.10    0.38
   2   5   3    7.55    0.25
   2   5   3    6.86    0.31
   2   5   3    7.29    0.36
   2  -5  -3    7.43    0.38
   2  -5  -3    7.18    0.26
  -2  -4  -3   23.21    0.64
  -2   4   3   22.09    0.68
  -2  -4  -3   24.04    0.61
  -2   4   3   24.16    0.72
  -2  -4  -3   24.83    0.64
  -2   4   3   24.10    0.60
  -2   4   3   24.09    0.65
  -2   4   3   24.94    0.61
  -2   4   3   22.46    0.59
   2   4   3   22.85    0.65
   2   4   3   23.97    0.57
   2   4   3   23.87    0.64
   2   4   3   23.65    0.67
   2  -4  -3   24.65    0.68
   2  -4  -3   23.89    0.58
  -2   3   3   15.20    0.41
  -2   3   3   15.41    0.41
  -2   3   3   15.52    0.50
  -2   3   3   14.11    0.43
  -2   3   3   15.31    0.39
  -2  -3  -3   14.38    0.42
  -2  -3  -3   15.20    0.44
  -2   3   3   14.91    0.48
  -2  -3  -3   15.85    0.40
   2   3   3   14.86    0.45
   2  -3  -3   15.10    0.45
   2   3   3   15.24    0.46
   2   3   3   14.24    0.45
   2   3   3   15.85    0.40
   2  -3  -3   15.46    0.39
  -2  -2  -3   12.09    0.36
  -2  -2  -3   12.21    0.27
  -2   2   3   12.17    0.40
  -2  -2  -3   12.36    0.35
  -2  -2  -3   12.10    0.30
  -2   2   3   12.75    0.34
  -2   2   3   12.17    0.29
  -2  -2  -3   11.82    0.36
  -2   2   3   12.09    0.35
  -2   2   3   12.12    0.34
  -2   2   3   12.32    0.38
   2   2   3   12.07    0.33
   2   2   3   12.23    0.36
   2   2   3   10.89    0.35
   2  -2  -3   11.59    0.35
   2  -2  -3   12.72    0.32
   2   2   3   12.30    0.36
  -2   1   3  105.17    2.21
  -2   1   3  104.30    2.17
  -2  -1  -3  104.76    2.23
  -2   1   3  101.94    2.15
  -2  -1  -3   98.72    2.19
  -2   1   3  104.45    2.22
  -2  -1  -3  105.98    2.24
  -2  -1  -3  105.72    2.16
  -2   1   3  103.90    2.19
  -2   1   3  103.72    2.15
   2   1   3  101.42    2.14
   2   1   3  102.67    2.21
   2  -1  -3  105.58    2.17
   2   1   3  103.54    2.14
   2  -1  -3  101.92    2.19
  -2   0   3    0.00    0.06
  -2   0  -3   -0.09    0.06
  -2   0  -3    0.08    0.07
  -2   0   3    0.03    0.05
  -2   0   3   -0.06    0.06
  -2   0   3   -0.02    0.03
  -2   0  -3   -0.09    0.07
  -2   0  -3    0.03    0.06
  -2   0  -3    0.05    0.07
  -2   0   3   -0.07    0.05
  -2   0   3   -0.08    0.05
   2   0  -3   -0.04    0.06
   2   0   3    0.02    0.04
   2   0   3   -0.03    0.06
   2   0   3    0.03    0.04
   2   0   3   -0.08    0.06
   2   0  -3    0.01    0.04
   2   0  -3   -0.12    0.05
  -2  -1   3  103.41    2.16
  -2  -1   3  102.72    2.13
  -2   1  -3  105.19    2.13
  -2  -1   3  102.78    2.17
  -2   1  -3  104.48    2.20
  -2   1  -3  103.44    2.24
  -2   1  -3  102.12    2.20
  -2  -1   3  105.55    2.20
  -2  -1   3  108.59    2.24
  -2   1  -3  101.46    2.20
  -2  -1   3  105.37    2.17
  -2  -1   3  106.13    2.20
  -2   1  -3  101.01    2.22
   2   1  -3  104.66    2.20
   2   1  -3  106.81    2.20
   2  -1   3  102.76    2.16
   2  -1   3  101.39    2.13
   2  -1   3  104.37    2.15
   2   1  -3  101.89    2.23
   2   1  -3  102.52    2.19
  -2   2  -3   11.50    0.36
  -2  -2   3   12.12    0.34
  -2  -2   3   12.20    0.36
  -2   2  -3   12.06    0.39
  -2  -2   3   12.53    0.29
  -2   2  -3   12.34    0.30
  -2  -2   3   12.52    0.35
  -2   2  -3   11.92    0.33
  -2   2  -3   12.35    0.33
  -2   2  -3   11.42    0.37
  -2  -2   3   12.31    0.30
   2   2  -3   12.19    0.34
   2   2  -3   11.64    0.34
   2  -2   3   12.35    0.34
   2   2  -3   12.06    0.36
   2   2  -3   12.28    0.29
   2   2  -3   11.64    0.37
   2  -2   3   11.73    0.36
  -2   3  -3   16.15    0.41
  -2   3  -3   14.71    0.47
  -2  -3   3   16.31    0.45
  -2  -3   3   16.00    0.46
  -2   3  -3   14.99    0.42
  -2  -3   3   15.76    0.35
  -2   3  -3   14.79    0.41
  -2   3  -3   14.81    0.47
  -2  -3   3   15.79    0.44
  -2   3  -3   15.58    0.49
   2   3  -3   15.09    0.47
   2   3  -3   15.99    0.46
   2   3  -3   15.25    0.43
   2  -3   3   16.44    0.48
   2  -3   3   15.73    0.41
   2   3  -3   15.62    0.45
   2   3  -3   15.57    0.46
   2   3  -3   15.67    0.38
  -2   4  -3   22.61    0.57
  -2   4  -3   23.78    0.61
  -2   4  -3   23.81    0.67
  -2  -4   3   24.22    0.63
  -2   4  -3   23.56    0.70
  -2  -4   3   24.48    0.66
  -2  -4   3   22.90    0.63
  -2   4  -3   24.08    0.60
   2   4  -3   24.11    0.58
   2   4  -3   23.41    0.65
   2   4  -3   24.27    0.68
   2  -4   3   24.61    0.68
   2   4  -3   24.57    0.61
   2   4  -3   23.69    0.67
   2  -4   3   24.59    0.58
   2  -4   3   21.00    0.59
   2   4  -3   23.43    0.64
  -2   5  -3    7.22    0.28
  -2   5  -3    7.83    0.42
  -2  -5   3    7.22    0.32
  -2   5  -3    6.84    0.33
  -2   5  -3    7.39    0.39
  -2   5  -3    7.16    0.30
  -2   5  -3    7.60    0.32
   2  -5   3    7.31    0.28
   2   5  -3    7.78    0.39
   2   5  -3    7.43    0.31
   2   5  -3    7.34    0.36
   2   5  -3    7.41    0.29
   2   5  -3    7.63    0.32
   2  -5   3    8.16    0.38
   2   5  -3    7.73    0.34
  -2   6  -3    4.66    0.35
  -2   6  -3    4.65    0.27
  -2   6  -3    5.11    0.43
  -2   6  -3    5.12    0.31
  -2   6  -3    4.71    0.31
  -2  -6   3    4.99    0.28
  -2  -6   3    4.40    0.29
   2  -6   3    4.38    0.32
   2   6  -3    4.54    0.33
   2  -6   3    4.43    0.25
   2   6  -3    4.95    0.32
   2   6  -3    4.73    0.28
   2   6  -3    4.57    0.29
   2   6  -3    4.69    0.39
   2   6  -3    4.85    0.29
  -2  -7   3   -0.14    0.13
  -2  -7   3    0.06    0.15
  -2   7  -3    0.17    0.15
  -2   7  -3   -0.13    0.26
  -2   7  -3   -0.04    0.14
  -2   7  -3    0.00    0.16
  -2   7  -3   -0.08    0.24
   2   7  -3    0.23    0.15
   2   7  -3   -0.02    0.11
   2  -7   3    0.00    0.12
   2  -7   3   -0.04    0.18
   2   7  -3   -0.25    0.21
   2   7  -3    0.37    0.19
   2   7  -3    0.18    0.18
   2   7  -3    0.15    0.26
  -2   8  -3   -0.06    0.14
  -2   8  -3    0.15    0.27
  -2   8  -3   -0.02    0.15
  -2   8  -3   -0.20    0.19
  -2   8  -3   -0.20    0.28
  -2  -8   3   -0.02    0.16
  -2  -8   3   -0.17    0.16
   2   8  -3   -0.10    0.16
   2   8  -3   -0.36    0.30
   2   8  -3    0.11    0.19
   2   8  -3   -0.12    0.18
   2   8  -3   -0.22    0.20
   2  -8   3   -0.01    0.14
   2  -8   3    0.09    0.22
   2   8  -3    0.03    0.15
  -2   9  -3    2.89    0.40
  -2   9  -3    2.85    0.43
  -2   9  -3    3.28    0.28
  -2   9  -3    3.68    0.31
  -2  -9   3    3.17    0.32
  -2   9  -3    2.93    0.29
  -2  -9   3    3.09    0.32
   2   9  -3    3.24    0.46
   2  -9   3    3.08    0.29
   2  -9   3    3.70    0.40
   2   9  -3    3.02    0.35
   2   9  -3    3.26    0.32
   2   9  -3    3.17    0.41
  -2  10  -3    1.33    0.41
  -2  10  -3    1.42    0.36
  -2 -10   3    1.50    0.28
  -2 -10   3    1.66    0.29
  -2  10  -3    1.81    0.23
   2  10  -3    1.71    0.27
   2  10  -3    1.13    0.42
   2 -10   3    1.96    0.32
   2  10  -3    1.63    0.35
  -2 -11   3    0.71    0.24
  -2  11  -3    0.56    0.29
  -2 -11   3    0.76    0.25
  -2  11  -3    0.05    0.32
  -2  11  -3    0.42    0.38
   2  11  -3    0.36    0.41
   2  11  -3   -0.05    0.26
   2  11  -3    0.33    0.18
   2 -11   3    0.13    0.25
  -2 -12   3    0.11    0.23
  -2  12  -3   -0.41    0.34
  -2 -12   3    0.21    0.21
  -2  12  -3    0.63    0.34
   2 -12   3   -0.13    0.22
   2  12  -3   -0.16    0.42
   2  12  -3    0.39    0.34
   2  12  -3    0.25    0.18
  -2 -13   3    0.27    0.27
  -2  13  -3    0.01    0.36
  -2  13  -3    0.53    0.42
  -2 -13   3    0.64    0.25
   2  13  -3    0.67    0.21
   2 -13   3    0.69    0.33
   2  13  -3    0.70    0.40
   2  13  -3    0.12    0.49
  -3 -13  -3    0.47    0.23
   3  13   3    0.15    0.26
   3 -13  -3   -0.73    0.29
  -3  12   3   -0.28    0.26
  -3  12   3   -0.32    0.37
  -3 -12  -3   -0.32    0.18
  -3 -12  -3    0.63    0.22
   3  12   3    0.41    0.26
   3 -12  -3    0.13    0.30
   3  12   3    0.03    0.44
  -3 -11  -3   -0.35    0.17
  -3  11   3    0.12    0.37
  -3 -11  -3    0.32    0.21
  -3  11   3    0.04    0.25
   3  11   3    0.06    0.26
   3 -11  -3   -0.27    0.25
   3  11   3   -0.24    0.36
   3  11   3   -0.31    0.29
   3  11   3    0.22    0.26
  -3 -10  -3    0.29    0.19
  -3  10   3   -0.03    0.24
  -3  10   3    0.35    0.33
  -3 -10  -3    0.18    0.18
   3 -10  -3    0.20    0.29
   3  10   3    0.10    0.29
   3  10   3   -0.07    0.24
   3  10   3    0.22    0.21
   3  10   3    0.18    0.33
  -3   9   3    0.84    0.25
  -3  -9  -3    0.73    0.21
  -3   9   3    0.44    0.32
  -3   9   3    0.25    0.24
  -3   9   3    0.40    0.24
  -3  -9  -3    1.00    0.21
  -3   9   3    0.41    0.13
   3   9   3    0.55    0.21
   3   9   3    0.14    0.29
   3   9   3    0.63    0.29
   3  -9  -3    0.42    0.27
   3   9   3    0.59    0.26
  -3  -8  -3    1.47    0.22
  -3  -8  -3    1.62    0.26
  -3   8   3    1.61    0.28
  -3   8   3    1.59    0.18
  -3   8   3    1.56    0.19
  -3   8   3    1.32    0.30
  -3   8   3    1.59    0.27
  -3   8   3    1.11    0.36
  -3  -8  -3    1.39    0.24
   3  -8  -3    1.08    0.30
   3   8   3    1.17    0.25
   3   8   3    1.84    0.33
   3   8   3    1.23    0.27
   3   8   3    1.83    0.32
  -3   7   3   -0.11    0.09
  -3   7   3    0.08    0.10
  -3   7   3    0.21    0.19
  -3  -7  -3   -0.03    0.13
  -3   7   3    0.03    0.27
  -3   7   3    0.10    0.19
  -3  -7  -3    0.17    0.16
  -3   7   3   -0.16    0.16
  -3  -7  -3    0.01    0.13
   3  -7  -3   -0.17    0.24
   3   7   3   -0.02    0.17
   3   7   3    0.30    0.22
   3  -7  -3    0.03    0.10
   3   7   3    0.23    0.15
   3   7   3   -0.10    0.19
  -3  -6  -3    1.02    0.19
  -3   6   3    1.20    0.20
  -3   6   3    1.20    0.15
  -3   6   3    0.76    0.18
  -3   6   3    0.97    0.25
  -3   6   3    1.10    0.22
  -3   6   3    1.03    0.14
  -3  -6  -3    1.24    0.20
   3   6   3    1.14    0.13
   3   6   3    1.02    0.19
   3   6   3    0.91    0.21
   3   6   3    1.18    0.22
   3   6   3    1.12    0.23
   3  -6  -3    1.23    0.13
   3  -6  -3    1.02    0.26
  -3   5   3   13.99    0.48
  -3  -5  -3   13.83    0.48
  -3   5   3   13.63    0.43
  -3   5   3   14.60    0.54
  -3  -5  -3   12.82    0.46
  -3   5   3   12.94    0.41
  -3   5   3   14.18    0.57
  -3  -5  -3   13.84    0.43
  -3   5   3   13.47    0.44
   3  -5  -3   13.73    0.38
   3   5   3   13.99    0.49
   3   5   3   13.40    0.47
   3   5   3   14.15    0.51
   3   5   3   14.55    0.52
   3   5   3   14.35    0.39
   3  -5  -3   13.88    0.54
  -3  -4  -3    0.20    0.08
  -3   4   3    0.09    0.10
  -3   4   3    0.19    0.09
  -3   4   3    0.10    0.07
  -3   4   3    0.10    0.16
  -3  -4  -3    0.24    0.11
  -3   4   3    0.30    0.15
  -3  -4  -3    0.12    0.10
  -3   4   3    0.00    0.10
   3   4   3    0.17    0.12
   3   4   3    0.15    0.12
   3  -4  -3    0.06    0.06
   3   4   3   -0.03    0.11
   3  -4  -3    0.32    0.14
   3   4   3    0.16    0.09
  -3   3   3    4.36    0.21
  -3  -3  -3    3.83    0.16
  -3  -3  -3    3.53    0.20
  -3   3   3    3.83    0.25
  -3  -3  -3    3.77    0.21
  -3   3   3    3.79    0.16
  -3  -3  -3    3.75    0.21
  -3   3   3    4.08    0.20
  -3   3   3    3.74    0.19
  -3   3   3    3.32    0.24
   3   3   3    4.05    0.19
   3   3   3    3.78    0.21
   3  -3  -3    3.80    0.14
   3   3   3    4.11    0.23
   3  -3  -3    3.87    0.23
   3   3   3    3.98    0.22
  -3  -2  -3    0.56    0.11
  -3  -2  -3    0.72    0.06
  -3   2   3    0.60    0.10
  -3  -2  -3    0.54    0.10
  -3   2   3    0.43    0.09
  -3   2   3    0.73    0.10
  -3   2   3    0.74    0.12
  -3  -2  -3    0.47    0.10
  -3   2   3    0.54    0.12
  -3   2   3    0.62    0.05
   3   2   3    0.68    0.11
   3  -2  -3    0.58    0.11
   3  -2  -3    0.73    0.08
   3   2   3    0.63    0.10
   3   2   3    0.63    0.11
   3   2   3    0.83    0.13
  -3   1   3  140.24    2.93
  -3   1   3  138.52    2.87
  -3  -1  -3  139.70    2.89
  -3  -1  -3  140.22    2.97
  -3  -1  -3  136.07    2.93
  -3  -1  -3  136.42    2.85
  -3   1   3  141.24    2.90
  -3  -1  -3  140.42    2.96
  -3   1   3  140.21    2.96
  -3   1   3  139.13    2.96
  -3   1   3  140.18    2.87
  -3   1   3  138.68    2.86
  -3  -1  -3  143.76    3.00
   3   1   3  142.14    2.85
   3   1   3  132.42    2.85
   3   1   3  139.72    2.87
   3  -1  -3  136.30    2.90
   3   1   3  138.69    2.96
   3  -1  -3  139.79    2.93
  -3   0  -3    0.45    0.09
  -3   0   3    0.01    0.06
  -3   0   3   -0.02    0.05
  -3   0   3   -0.12    0.06
  -3   0   3   -0.08    0.06
  -3   0  -3    0.02    0.07
  -3   0   3   -0.09    0.05
  -3   0   3   -0.05    0.05
  -3   0   3    0.07    0.07
  -3   0   3   -0.01    0.05
  -3   0  -3    0.08    0.08
  -3   0  -3   -0.07    0.07
  -3   0  -3   -0.02    0.08
   3   0   3    0.02    0.04
   3   0   3   -0.03    0.06
   3   0  -3   -0.03    0.06
   3   0  -3   -0.04    0.04
   3   0  -3   -0.09    0.06
   3   0   3    0.05    0.05
   3   0   3   -0.03    0.08
  -3  -1   3  142.41    2.92
  -3   1  -3  132.82    2.92
  -3   1  -3  131.84    2.94
  -3   1  -3  137.43    2.99
  -3  -1   3  143.97    2.93
  -3  -1   3  142.23    2.89
  -3   1  -3  137.77    2.93
  -3  -1   3  136.81    2.87
  -3  -1   3  143.84    2.97
  -3  -1   3  138.37    2.84
  -3  -1   3  143.93    2.95
  -3  -1   3  140.12    2.90
  -3   1  -3  141.84    2.95
   3   1  -3  135.14    2.90
   3  -1   3  137.33    2.88
   3   1  -3  140.63    2.93
   3   1  -3  136.51    2.97
   3  -1   3  139.30    2.88
  -3   2  -3    0.69    0.11
  -3  -2   3    0.61    0.10
  -3  -2   3    0.71    0.12
  -3   2  -3    0.71    0.09
  -3  -2   3    0.48    0.08
  -3   2  -3    0.91    0.12
  -3  -2   3    0.78    0.12
  -3  -2   3    0.70    0.10
  -3   2  -3    0.58    0.10
  -3   2  -3    0.77    0.07
  -3   2  -3    0.37    0.10
  -3   2  -3    0.86    0.13
  -3  -2   3    0.69    0.08
  -3  -2   3    0.58    0.08
  -3  -2   3    0.54    0.09
   3   2  -3    0.61    0.10
   3   2  -3    0.55    0.09
   3   2  -3    0.87    0.12
   3   2  -3    0.75    0.08
   3  -2   3    0.80    0.11
   3  -2   3    0.83    0.14
   3   2  -3    0.69    0.11
  -3  -3   3    4.08    0.20
  -3   3  -3    3.54    0.21
  -3  -3   3    3.92    0.22
  -3   3  -3    3.74    0.17
  -3  -3   3    4.02    0.14
  -3   3  -3    3.87    0.22
  -3   3  -3    4.20    0.19
  -3   3  -3    3.56    0.18
  -3  -3   3    3.95    0.21
  -3  -3   3    3.82    0.19
  -3   3  -3    3.78    0.17
   3   3  -3    3.66    0.20
   3   3  -3    4.11    0.23
   3   3  -3    3.73    0.19
   3   3  -3    3.89    0.21
   3   3  -3    3.79    0.20
   3   3  -3    3.97    0.16
   3  -3   3    4.05    0.19
   3  -3   3    4.33    0.26
  -3   4  -3    0.15    0.10
  -3  -4   3    0.15    0.09
  -3   4  -3    0.20    0.08
  -3  -4   3    0.09    0.10
  -3   4  -3    0.26    0.15
  -3   4  -3    0.15    0.09
  -3   4  -3    0.11    0.12
  -3  -4   3    0.10    0.09
  -3   4  -3    0.03    0.15
  -3   4  -3    0.22    0.09
   3  -4   3    0.10    0.08
   3  -4   3    0.15    0.14
   3   4  -3    0.30    0.12
   3   4  -3    0.18    0.09
   3   4  -3   -0.11    0.11
   3   4  -3    0.16    0.10
   3   4  -3    0.20    0.08
  -3   5  -3   13.47    0.48
  -3   5  -3   14.61    0.45
  -3   5  -3   13.80    0.52
  -3  -5   3   14.08    0.49
  -3  -5   3   13.88    0.45
  -3   5  -3   13.85    0.41
  -3   5  -3   14.22    0.45
  -3  -5   3   13.43    0.47
   3  -5   3   13.72    0.52
   3   5  -3   13.60    0.42
   3   5  -3   13.34    0.43
   3   5  -3   14.25    0.52
   3   5  -3   13.82    0.49
   3  -5   3   14.44    0.42
   3   5  -3   14.48    0.52
  -3   6  -3    1.38    0.20
  -3   6  -3    1.45    0.26
  -3  -6   3    0.93    0.17
  -3  -6   3    0.91    0.18
  -3   6  -3    0.86    0.16
  -3   6  -3    0.80    0.23
  -3   6  -3    0.88    0.13
  -3   6  -3    0.99    0.14
   3   6  -3    0.92    0.23
   3   6  -3    0.92    0.20
   3  -6   3    0.92    0.14
   3  -6   3    0.91    0.22
   3   6  -3    1.15    0.17
   3   6  -3    1.18    0.17
   3   6  -3    0.76    0.20
  -3   7  -3    0.04    0.10
  -3  -7   3    0.10    0.15
  -3   7  -3   -0.06    0.16
  -3   7  -3   -0.04    0.13
  -3   7  -3    0.15    0.15
  -3   7  -3    0.19    0.25
  -3   7  -3   -0.02    0.21
  -3  -7   3    0.01    0.17
   3  -7   3   -0.04    0.19
   3   7  -3    0.24    0.16
   3   7  -3    0.17    0.18
   3  -7   3    0.10    0.13
   3   7  -3    0.06    0.21
   3   7  -3    0.25    0.24
   3   7  -3   -0.01    0.17
   3   7  -3    0.10    0.14
  -3   8  -3    1.22    0.21
  -3   8  -3    1.16    0.31
  -3   8  -3    1.64    0.23
  -3   8  -3    1.47    0.26
  -3   8  -3    1.82    0.34
  -3  -8   3    0.96    0.20
  -3  -8   3    1.90    0.26
   3  -8   3    1.51    0.21
   3   8  -3    1.19    0.21
   3   8  -3    1.77    0.33
   3   8  -3    1.08    0.31
   3   8  -3    1.28    0.26
   3  -8   3    1.34    0.28
  -3  -9   3    0.52    0.18
  -3   9  -3    0.62    0.24
  -3   9  -3    0.57    0.33
  -3   9  -3    0.38    0.29
  -3   9  -3    0.80    0.19
  -3   9  -3    0.14    0.17
  -3  -9   3    0.61    0.20
   3   9  -3    0.84    0.37
   3   9  -3    0.49    0.18
   3   9  -3    0.47    0.29
   3   9  -3    0.76    0.25
   3  -9   3    0.16    0.23
  -3 -10   3    0.24    0.20
  -3  10  -3    0.42    0.30
  -3  10  -3    0.22    0.15
  -3 -10   3    0.31    0.19
  -3  10  -3   -0.01    0.32
   3  10  -3    0.24    0.18
   3  10  -3    0.26    0.36
   3  10  -3   -0.07    0.26
   3 -10   3    0.21    0.23
  -3 -11   3    0.20    0.18
  -3 -11   3    0.12    0.19
  -3  11  -3   -0.22    0.32
  -3  11  -3    0.22    0.32
   3  11  -3    0.36    0.17
   3 -11   3   -0.08    0.22
   3  11  -3    0.00    0.26
   3  11  -3   -0.27    0.38
  -3 -12   3    0.27    0.21
  -3 -12   3    0.06    0.19
  -3  12  -3   -0.15    0.33
  -3  12  -3   -0.27    0.35
   3 -12   3    0.14    0.26
   3  12  -3    0.26    0.30
   3  12  -3    0.30    0.18
   3  12  -3    0.00    0.43
  -3  13  -3   -0.03    0.36
  -3 -13   3   -0.16    0.21
  -3 -13   3    0.26    0.23
   3  13  -3    0.12    0.18
   3  13  -3    0.38    0.37
   3  13  -3    0.00    0.46
  -4 -13  -3    0.90    0.27
  -4  12   3   -0.47    0.34
  -4 -12  -3    0.22    0.22
  -4  12   3   -0.74    0.23
   4  12   3    0.26    0.27
   4  12   3   -0.08    0.29
   4 -12  -3    0.32    0.31
   4  12   3    0.32    0.44
  -4  11   3    0.85    0.37
  -4 -11  -3    0.22    0.21
  -4 -11  -3   -0.25    0.15
  -4  11   3   -0.13    0.24
   4  11   3    0.11    0.28
   4 -11  -3   -0.25    0.26
   4  11   3   -0.10    0.34
   4  11   3   -0.01    0.24
  -4  10   3    1.59    0.40
  -4  10   3    1.06    0.31
  -4 -10  -3    1.60    0.27
  -4 -10  -3    0.95    0.22
  -4  10   3    1.32    0.29
   4  10   3    0.93    0.34
   4  10   3    1.52    0.31
   4  10   3    1.32    0.32
   4 -10  -3    1.35    0.38
   4  10   3    0.94    0.37
  -4   9   3    0.27    0.12
  -4   9   3   -0.14    0.21
  -4  -9  -3    0.16    0.18
  -4   9   3    0.13    0.31
  -4  -9  -3    0.26    0.17
  -4   9   3    0.23    0.21
  -4  -9  -3    0.57    0.22
   4  -9  -3    0.71    0.33
   4   9   3    0.36    0.24
   4   9   3    0.49    0.29
   4   9   3    0.36    0.26
   4   9   3    0.37    0.21
  -4   8   3    4.64    0.49
  -4   8   3    5.27    0.44
  -4   8   3    4.67    0.28
  -4  -8  -3    4.27    0.38
  -4   8   3    4.67    0.38
  -4  -8  -3    4.28    0.30
  -4   8   3    4.87    0.39
  -4  -8  -3    4.31    0.36
  -4   8   3    5.05    0.31
   4  -8  -3    4.63    0.46
   4   8   3    5.24    0.45
   4   8   3    4.24    0.44
   4   8   3    4.63    0.40
   4   8   3    5.45    0.45
  -4  -7  -3    0.75    0.19
  -4  -7  -3    0.75    0.16
  -4   7   3    1.03    0.21
  -4   7   3    0.74    0.15
  -4   7   3    1.45    0.26
  -4   7   3    1.02    0.16
  -4   7   3    0.85    0.21
  -4  -7  -3    1.03    0.22
  -4   7   3    1.27    0.32
   4  -7  -3    1.23    0.33
   4   7   3    0.93    0.24
   4   7   3    0.64    0.22
   4   7   3    0.89    0.24
   4   7   3    0.71    0.19
  -4   6   3    2.00    0.22
  -4  -6  -3    1.94    0.24
  -4  -6  -3    1.99    0.24
  -4   6   3    2.05    0.27
  -4   6   3    2.05    0.20
  -4   6   3    2.08    0.20
  -4   6   3    2.12    0.24
  -4  -6  -3    2.18    0.20
  -4   6   3    2.59    0.33
   4   6   3    1.97    0.25
   4   6   3    1.80    0.24
   4   6   3    1.94    0.16
   4  -6  -3    1.83    0.29
   4   6   3    2.17    0.27
   4   6   3    2.35    0.26
   4  -6  -3    2.16    0.15
  -4   5   3    0.14    0.17
  -4   5   3    0.00    0.10
  -4  -5  -3    0.06    0.12
  -4   5   3   -0.02    0.12
  -4  -5  -3    0.08    0.12
  -4   5   3   -0.09    0.14
  -4   5   3   -0.01    0.12
  -4   5   3   -0.04    0.08
   4   5   3    0.03    0.14
   4   5   3    0.34    0.15
   4   5   3   -0.08    0.10
   4  -5  -3    0.04    0.06
   4   5   3    0.11    0.10
   4  -5  -3   -0.04    0.16
   4   5   3    0.23    0.15
  -4   4   3    6.08    0.33
  -4   4   3    5.09    0.31
  -4  -4  -3    5.65    0.29
  -4   4   3    5.25    0.24
  -4   4   3    5.26    0.26
  -4   4   3    5.58    0.23
  -4   4   3    5.55    0.27
  -4  -4  -3    5.65    0.28
  -4  -4  -3    5.14    0.27
   4   4   3    5.80    0.29
   4   4   3    5.52    0.24
   4   4   3    5.67    0.30
   4  -4  -3    5.86    0.33
   4  -4  -3    5.62    0.17
  -4  -3  -3    5.73    0.27
  -4   3   3    5.63    0.25
  -4  -3  -3    6.04    0.20
  -4  -3  -3    6.30    0.27
  -4   3   3    6.16    0.19
  -4  -3  -3    5.90    0.28
  -4   3   3    5.78    0.28
  -4  -3  -3    5.93    0.17
  -4   3   3    5.83    0.25
  -4   3   3    5.72    0.25
   4   3   3    6.07    0.28
   4  -3  -3    6.09    0.17
   4   3   3    5.27    0.23
   4   3   3    5.98    0.27
   4  -3  -3    5.61    0.27
   4   3   3    5.96    0.28
  -4  -2  -3   16.48    0.49
  -4   2   3   16.87    0.38
  -4   2   3   17.20    0.45
  -4  -2  -3   16.41    0.48
  -4   2   3   16.99    0.47
  -4  -2  -3   17.34    0.49
  -4  -2  -3   16.56    0.41
  -4   2   3   16.15    0.47
  -4   2   3   16.85    0.48
  -4  -2  -3   16.40    0.49
   4  -2  -3   16.77    0.40
   4   2   3   16.50    0.46
   4   2   3   16.72    0.46
   4   2   3   16.61    0.49
   4   2   3   15.57    0.48
   4  -2  -3   16.73    0.48
  -4  -1  -3   15.91    0.46
  -4   1   3   15.49    0.42
  -4   1   3   15.15    0.43
  -4   1   3   15.61    0.44
  -4   1   3   15.62    0.44
  -4  -1  -3   15.68    0.41
  -4  -1  -3   14.85    0.45
  -4   1   3   14.67    0.44
  -4   1   3   15.69    0.42
  -4  -1  -3   16.09    0.36
  -4   1   3   15.54    0.37
  -4  -1  -3   15.69    0.44
  -4  -1  -3   15.95    0.45
   4   1   3   15.43    0.36
   4  -1  -3   15.57    0.40
   4   1   3   15.61    0.45
   4   1   3   15.33    0.40
   4   1   3   15.56    0.44
   4  -1  -3   15.44    0.44
  -4   0  -3    0.06    0.06
  -4   0   3   -0.10    0.06
  -4   0   3    0.03    0.07
  -4   0  -3    0.04    0.08
  -4   0  -3   -0.01    0.08
  -4   0   3    0.00    0.07
  -4   0   3   -0.03    0.05
  -4   0   3    0.00    0.06
  -4   0  -3    0.01    0.07
  -4   0   3    0.02    0.06
  -4   0   3    0.03    0.06
  -4   0   3   -0.03    0.06
  -4   0  -3   -0.02    0.07
   4   0  -3   -0.01    0.06
   4   0  -3   -0.08    0.06
   4   0   3   -0.06    0.05
   4   0   3    0.08    0.09
   4   0   3    0.08    0.04
  -4   1  -3   15.47    0.45
  -4  -1   3   16.30    0.44
  -4   1  -3   16.43    0.45
  -4  -1   3   16.37    0.43
  -4   1  -3   14.71    0.43
  -4   1  -3   14.78    0.45
  -4  -1   3   15.76    0.42
  -4   1  -3   15.99    0.40
  -4  -1   3   15.16    0.41
  -4  -1   3   15.38    0.41
  -4  -1   3   15.75    0.43
  -4  -1   3   15.45    0.43
  -4  -1   3   15.61    0.43
   4   1  -3   15.07    0.42
   4   1  -3   15.33    0.43
   4   1  -3   15.49    0.44
   4  -1   3   15.30    0.42
   4  -1   3   15.15    0.44
  -4   2  -3   16.48    0.36
  -4  -2   3   16.86    0.46
  -4  -2   3   16.51    0.45
  -4  -2   3   16.73    0.46
  -4  -2   3   16.73    0.48
  -4  -2   3   16.29    0.42
  -4  -2   3   16.63    0.43
  -4  -2   3   17.08    0.45
  -4   2  -3   16.00    0.49
  -4   2  -3   16.36    0.49
  -4  -2   3   16.78    0.46
  -4   2  -3   17.01    0.41
  -4   2  -3   17.12    0.48
  -4   2  -3   16.96    0.47
  -4   2  -3   16.19    0.47
   4   2  -3   16.04    0.47
   4   2  -3   16.38    0.46
   4   2  -3   16.47    0.47
   4  -2   3   16.45    0.48
   4  -2   3   16.87    0.47
   4   2  -3   15.92    0.45
  -4   3  -3    5.28    0.27
  -4  -3   3    5.89    0.24
  -4   3  -3    5.90    0.26
  -4  -3   3    5.86    0.22
  -4   3  -3    5.49    0.25
  -4  -3   3    5.95    0.27
  -4   3  -3    6.00    0.20
  -4   3  -3    6.04    0.20
  -4  -3   3    6.04    0.27
  -4   3  -3    5.70    0.27
  -4  -3   3    5.74    0.25
   4   3  -3    5.87    0.25
   4   3  -3    5.61    0.21
   4   3  -3    5.54    0.27
   4  -3   3    5.86    0.31
   4   3  -3    5.84    0.24
   4   3  -3    5.56    0.26
  -4   4  -3    5.00    0.25
  -4   4  -3    6.00    0.32
  -4   4  -3    5.52    0.28
  -4  -4   3    5.71    0.27
  -4   4  -3    5.46    0.25
  -4  -4   3    5.79    0.28
  -4  -4   3    5.40    0.28
  -4   4  -3    5.81    0.24
  -4  -4   3    5.89    0.27
  -4   4  -3    5.83    0.30
   4   4  -3    5.22    0.28
   4   4  -3    5.70    0.29
   4   4  -3    5.72    0.28
   4  -4   3    5.53    0.33
   4   4  -3    5.62    0.18
   4   4  -3    5.34    0.23
   4   4  -3    5.58    0.25
  -4  -5   3    0.21    0.14
  -4  -5   3    0.20    0.14
  -4  -5   3   -0.08    0.09
  -4   5  -3   -0.21    0.11
  -4   5  -3    0.28    0.18
  -4   5  -3    0.11    0.08
  -4  -5   3    0.19    0.11
  -4   5  -3    0.19    0.10
  -4   5  -3    0.00    0.15
  -4   5  -3    0.05    0.11
  -4   5  -3    0.04    0.11
   4  -5   3   -0.04    0.08
   4   5  -3   -0.01    0.10
   4   5  -3    0.00    0.10
   4  -5   3    0.30    0.19
   4   5  -3    0.04    0.05
   4   5  -3   -0.01    0.12
   4   5  -3   -0.01    0.12
   4   5  -3    0.05    0.13
  -4   6  -3    1.86    0.20
  -4   6  -3    1.90    0.29
  -4   6  -3    2.04    0.19
  -4  -6   3    2.00    0.25
  -4   6  -3    1.57    0.21
  -4  -6   3    2.01    0.22
  -4   6  -3    1.84    0.21
  -4   6  -3    2.03    0.27
   4   6  -3    2.09    0.26
   4  -6   3    1.92    0.27
   4   6  -3    2.18    0.28
   4   6  -3    1.91    0.19
   4   6  -3    2.20    0.28
   4   6  -3    2.11    0.20
   4  -6   3    2.00    0.19
  -4   7  -3    0.89    0.20
  -4  -7   3    1.01    0.19
  -4   7  -3    0.80    0.19
  -4   7  -3    1.00    0.16
  -4   7  -3    1.02    0.26
  -4   7  -3    0.65    0.16
  -4  -7   3    0.74    0.19
  -4   7  -3    1.17    0.30
   4   7  -3    0.58    0.19
   4  -7   3    0.64    0.24
   4   7  -3    0.63    0.19
   4   7  -3    1.16    0.27
   4   7  -3    0.98    0.18
   4   7  -3    0.81    0.25
  -4   8  -3    4.88    0.33
  -4  -8   3    4.68    0.34
  -4   8  -3    4.52    0.34
  -4   8  -3    5.68    0.49
  -4   8  -3    5.92    0.48
  -4  -8   3    4.34    0.38
   4   8  -3    4.18    0.40
   4   8  -3    4.23    0.35
   4   8  -3    5.15    0.42
   4  -8   3    4.76    0.44
   4   8  -3    3.98    0.43
  -4  -9   3    0.33    0.21
  -4   9  -3    0.47    0.19
  -4   9  -3    0.44    0.16
  -4  -9   3    0.55    0.19
  -4   9  -3   -0.09    0.28
  -4   9  -3    0.48    0.27
   4  -9   3    0.67    0.29
   4   9  -3   -0.23    0.30
   4   9  -3    0.27    0.26
   4   9  -3    0.41    0.19
  -4  10  -3    1.21    0.36
  -4  10  -3    1.28    0.33
  -4 -10   3    0.97    0.22
  -4 -10   3    1.20    0.27
  -4  10  -3    1.17    0.23
  -4  10  -3    1.33    0.23
   4  10  -3    1.56    0.44
   4  10  -3    1.24    0.25
   4  10  -3    1.63    0.33
   4 -10   3    0.72    0.32
   4  10  -3    0.65    0.29
  -4  11  -3   -0.34    0.27
  -4 -11   3   -0.02    0.18
  -4 -11   3    0.20    0.22
  -4  11  -3    0.07    0.30
   4 -11   3   -0.04    0.25
   4  11  -3    0.05    0.30
   4  11  -3    0.41    0.20
   4  11  -3   -0.19    0.35
   4  11  -3    0.18    0.26
  -4  12  -3    0.06    0.34
  -4 -12   3    0.25    0.22
  -4  12  -3    0.08    0.36
  -4 -12   3   -0.31    0.18
   4 -12   3   -0.69    0.25
   4  12  -3    0.45    0.22
   4  12  -3    0.34    0.44
   4  12  -3    0.37    0.32
  -4 -13   3    0.09    0.23
  -4 -13   3    0.29    0.22
   4  13  -3    0.75    0.22
  -5 -12  -3    0.92    0.28
  -5  12   3    0.69    0.29
  -5  12   3    0.20    0.37
   5 -12  -3    0.42    0.36
   5  12   3    0.91    0.40
   5  12   3    0.26    0.33
   5  12   3    0.93    0.33
  -5  11   3    0.13    0.24
  -5 -11  -3    0.04    0.21
  -5  11   3   -0.05    0.32
   5  11   3   -0.09    0.26
   5 -11  -3   -0.33    0.33
   5  11   3    0.19    0.36
   5  11   3   -0.11    0.19
  -5 -10  -3    2.47    0.34
  -5  10   3    3.22    0.47
  -5 -10  -3    4.20    0.42
  -5  10   3    3.26    0.36
  -5  10   3    3.44    0.41
   5  10   3    2.50    0.39
   5  10   3    2.87    0.46
   5  10   3    3.24    0.41
   5  10   3    3.68    0.40
   5 -10  -3    2.82    0.45
  -5  -9  -3    0.86    0.19
  -5  -9  -3    0.86    0.26
  -5   9   3    0.69    0.31
  -5   9   3    0.58    0.25
  -5   9   3    0.78    0.18
  -5  -9  -3    0.78    0.24
   5  -9  -3    0.70    0.33
   5   9   3    0.69    0.25
   5   9   3    0.88    0.29
   5   9   3    0.57    0.28
   5   9   3    0.87    0.29
  -5   8   3    0.67    0.21
  -5   8   3    0.56    0.23
  -5  -8  -3    1.22    0.25
  -5   8   3    1.04    0.18
  -5   8   3    0.62    0.27
  -5  -8  -3    0.78    0.17
  -5   8   3    0.70    0.16
  -5  -8  -3    1.12    0.23
   5   8   3    0.85    0.26
   5  -8  -3    0.58    0.31
   5   8   3    1.18    0.30
   5   8   3    0.85    0.22
   5   8   3    0.78    0.26
  -5   7   3   -0.23    0.21
  -5   7   3    0.21    0.13
  -5  -7  -3    0.24    0.19
  -5   7   3    0.48    0.19
  -5   7   3    0.09    0.17
  -5   7   3   -0.05    0.18
  -5   7   3    0.31    0.14
  -5  -7  -3    0.04    0.17
   5  -7  -3    0.44    0.30
   5   7   3   -0.03    0.18
   5   7   3    0.57    0.23
   5   7   3    0.03    0.19
   5   7   3    0.13    0.18
  -5   6   3    0.69    0.15
  -5  -6  -3    0.83    0.20
  -5  -6  -3    0.86    0.19
  -5   6   3    0.86    0.18
  -5   6   3    0.82    0.26
  -5   6   3    0.95    0.16
  -5  -6  -3    0.87    0.14
  -5   6   3    0.85    0.22
  -5   6   3    0.37    0.16
   5   6   3    0.40    0.18
   5   6   3    0.67    0.17
   5   6   3    0.64    0.14
   5   6   3    0.68    0.21
   5  -6  -3    0.64    0.25
   5   6   3    0.55    0.20
  -5   5   3    2.18    0.21
  -5   5   3    2.11    0.21
  -5   5   3    2.20    0.26
  -5   5   3    2.60    0.19
  -5   5   3    2.38    0.21
  -5  -5  -3    2.15    0.23
  -5   5   3    2.61    0.29
  -5  -5  -3    1.85    0.21
   5   5   3    2.09    0.23
   5   5   3    2.26    0.25
   5  -5  -3    1.94    0.26
   5   5   3    2.65    0.20
   5   5   3    2.04    0.24
  -5   4   3    0.01    0.14
  -5   4   3    0.17    0.14
  -5  -4  -3    0.07    0.11
  -5   4   3    0.05    0.09
  -5   4   3    0.09    0.11
  -5  -4  -3    0.01    0.12
  -5  -4  -3    0.13    0.12
  -5   4   3    0.06    0.10
  -5  -4  -3    0.06    0.04
   5   4   3   -0.03    0.10
   5   4   3    0.07    0.10
   5   4   3    0.08    0.05
   5   4   3    0.03    0.12
   5   4   3    0.26    0.13
   5  -4  -3    0.48    0.16
  -5  -3  -3   29.51    0.78
  -5   3   3   29.71    0.78
  -5  -3  -3   30.21    0.68
  -5   3   3   28.14    0.75
  -5   3   3   28.73    0.80
  -5   3   3   29.50    0.67
  -5   3   3   30.09    0.79
  -5  -3  -3   29.28    0.80
  -5  -3  -3   29.62    0.67
  -5  -3  -3   28.32    0.78
   5  -3  -3   29.39    0.63
   5   3   3   29.69    0.74
   5   3   3   30.29    0.81
   5   3   3   29.64    0.79
   5   3   3   28.63    0.76
   5  -3  -3   28.83    0.79
  -5   2   3   19.52    0.56
  -5   2   3   20.42    0.58
  -5  -2  -3   19.63    0.49
  -5  -2  -3   19.63    0.56
  -5  -2  -3   18.77    0.57
  -5   2   3   19.91    0.55
  -5  -2  -3   19.77    0.57
  -5  -2  -3   19.84    0.57
  -5   2   3   20.33    0.46
  -5   2   3   19.79    0.55
   5  -2  -3   19.36    0.46
   5  -2  -3   20.05    0.57
   5   2   3   19.38    0.52
   5   2   3   19.52    0.55
   5   2   3   18.87    0.57
  -5   1   3    0.00    0.07
  -5   1   3   -0.02    0.06
  -5   1   3   -0.05    0.07
  -5  -1  -3    0.02    0.10
  -5  -1  -3   -0.01    0.07
  -5   1   3   -0.04    0.09
  -5  -1  -3   -0.10    0.08
  -5   1   3   -0.07    0.08
  -5  -1  -3    0.02    0.08
  -5  -1  -3   -0.01    0.04
  -5   1   3    0.09    0.05
   5   1   3    0.02    0.04
   5   1   3   -0.01    0.06
   5  -1  -3   -0.01    0.07
   5  -1  -3   -0.01    0.06
   5   1   3    0.02    0.08
   5   1   3   -0.14    0.07
  -5   0   3    0.03    0.06
  -5   0  -3    0.06    0.09
  -5   0   3    0.04    0.06
  -5   0  -3   -0.04    0.06
  -5   0  -3    0.10    0.08
  -5   0   3    0.05    0.08
  -5   0   3    0.00    0.06
  -5   0   3    0.01    0.07
  -5   0   3   -0.02    0.08
  -5   0   3    0.00    0.06
  -5   0  -3   -0.04    0.08
  -5   0   3    0.01    0.07
  -5   0  -3   -0.10    0.08
  -5   0  -3    0.03    0.07
   5   0   3    0.02    0.04
   5   0  -3    0.00    0.06
   5   0   3   -0.02    0.05
   5   0   3   -0.07    0.07
   5   0  -3   -0.02    0.06
  -5   1  -3   -0.02    0.06
  -5  -1   3    0.02    0.07
  -5   1  -3   -0.02    0.09
  -5  -1   3   -0.01    0.08
  -5   1  -3   -0.03    0.09
  -5   1  -3   -0.06    0.07
  -5   1  -3   -0.02    0.07
  -5   1  -3    0.02    0.09
  -5  -1   3   -0.08    0.07
  -5  -1   3   -0.02    0.08
  -5  -1   3   -0.01    0.06
  -5  -1   3    0.10    0.07
  -5  -1   3   -0.08    0.07
   5   1  -3   -0.07    0.06
   5   1  -3    0.09    0.07
   5  -1   3   -0.11    0.07
   5  -1   3    0.00    0.08
  -5   2  -3   19.37    0.57
  -5  -2   3   20.11    0.54
  -5   2  -3   20.05    0.58
  -5   2  -3   19.47    0.47
  -5  -2   3   19.50    0.54
  -5  -2   3   19.49    0.54
  -5  -2   3   19.98    0.52
  -5  -2   3   19.69    0.54
  -5   2  -3   19.19    0.42
  -5  -2   3   19.10    0.56
  -5   2  -3   19.84    0.56
  -5  -2   3   19.58    0.53
  -5  -2   3   20.15    0.53
  -5   2  -3   20.02    0.55
   5   2  -3   20.11    0.55
   5   2  -3   20.14    0.56
   5   2  -3   19.67    0.54
   5  -2   3   20.00    0.56
   5   2  -3   19.04    0.54
   5  -2   3   19.51    0.56
  -5   3  -3   29.20    0.66
  -5  -3   3   29.76    0.70
  -5   3  -3   29.96    0.65
  -5   3  -3   29.70    0.76
  -5  -3   3   29.82    0.76
  -5  -3   3   29.37    0.76
  -5  -3   3   29.18    0.78
  -5  -3   3   29.60    0.75
  -5   3  -3   29.34    0.79
  -5  -3   3   30.28    0.77
  -5   3  -3   28.96    0.80
  -5   3  -3   28.51    0.76
  -5   3  -3   29.16    0.78
   5  -3   3   28.02    0.79
   5   3  -3   28.82    0.74
   5   3  -3   29.10    0.76
   5   3  -3   28.81    0.73
   5   3  -3   28.76    0.77
   5   3  -3   28.76    0.76
   5  -3   3   29.51    0.76
  -5  -4   3    0.26    0.13
  -5   4  -3    0.11    0.08
  -5   4  -3    0.00    0.12
  -5   4  -3    0.11    0.07
  -5   4  -3    0.28    0.12
  -5  -4   3   -0.04    0.06
  -5  -4   3    0.21    0.10
  -5  -4   3    0.02    0.11
  -5   4  -3   -0.11    0.12
  -5   4  -3    0.01    0.11
  -5   4  -3    0.01    0.12
   5   4  -3    0.09    0.11
   5   4  -3   -0.01    0.11
   5   4  -3    0.25    0.11
   5  -4   3    0.27    0.16
   5   4  -3    0.10    0.08
   5   4  -3   -0.03    0.09
   5   4  -3    0.05    0.06
  -5  -5   3    2.54    0.26
  -5   5  -3    2.37    0.22
  -5   5  -3    2.44    0.24
  -5   5  -3    2.10    0.21
  -5  -5   3    2.73    0.21
  -5  -5   3    2.38    0.24
  -5   5  -3    2.52    0.19
  -5   5  -3    1.94    0.22
  -5   5  -3    2.60    0.28
  -5  -5   3    2.00    0.20
   5   5  -3    2.15    0.25
   5   5  -3    2.30    0.24
   5   5  -3    1.97    0.21
   5   5  -3    2.16    0.19
   5  -5   3    2.26    0.29
   5   5  -3    2.25    0.13
   5   5  -3    2.54    0.20
  -5  -6   3    0.81    0.18
  -5   6  -3    0.76    0.17
  -5   6  -3    0.93    0.22
  -5  -6   3    0.55    0.19
  -5  -6   3    0.43    0.14
  -5   6  -3    0.85    0.18
  -5  -6   3    0.59    0.18
  -5   6  -3    0.75    0.19
  -5   6  -3    0.81    0.23
  -5   6  -3    0.66    0.15
   5   6  -3    0.46    0.20
   5   6  -3    0.73    0.15
   5  -6   3    0.49    0.25
   5   6  -3    0.73    0.16
   5   6  -3    0.44    0.19
   5   6  -3    0.77    0.20
  -5   7  -3    0.28    0.15
  -5   7  -3    0.65    0.26
  -5  -7   3    0.35    0.20
  -5   7  -3    0.32    0.17
  -5   7  -3    0.20    0.23
  -5   7  -3    0.05    0.13
  -5  -7   3    0.15    0.15
  -5   7  -3    0.12    0.15
   5  -7   3    0.42    0.27
   5   7  -3    0.04    0.21
   5   7  -3    0.11    0.22
   5   7  -3    0.38    0.20
   5   7  -3    0.50    0.18
  -5  -8   3    0.68    0.21
  -5  -8   3    0.65    0.19
  -5   8  -3    0.64    0.19
  -5   8  -3    0.74    0.21
  -5   8  -3    1.53    0.33
  -5   8  -3    0.96    0.28
  -5   8  -3    0.62    0.18
  -5   8  -3    0.72    0.19
   5   8  -3    1.31    0.23
   5   8  -3    0.97    0.28
   5   8  -3    0.80    0.23
   5   8  -3    0.69    0.26
   5  -8   3    0.97    0.32
  -5  -9   3    0.92    0.25
  -5  -9   3    0.53    0.19
  -5   9  -3    0.96    0.29
  -5   9  -3    0.73    0.19
  -5   9  -3    0.80    0.31
  -5   9  -3    0.29    0.17
   5   9  -3    0.77    0.20
   5  -9   3    0.82    0.32
   5   9  -3    0.76    0.29
   5   9  -3    0.79    0.26
   5   9  -3    1.05    0.34
  -5 -10   3    2.88    0.32
  -5  10  -3    2.60    0.40
  -5  10  -3    3.41    0.34
  -5  10  -3    3.21    0.43
  -5  10  -3    2.64    0.30
  -5 -10   3    2.74    0.35
   5  10  -3    2.92    0.40
   5 -10   3    3.28    0.43
   5  10  -3    2.86    0.33
   5  10  -3    2.65    0.41
   5  10  -3    2.29    0.43
  -5 -11   3    0.49    0.24
  -5  11  -3    0.01    0.30
  -5  11  -3    0.12    0.16
  -5 -11   3    0.21    0.18
  -5  11  -3    0.21    0.28
   5  11  -3    0.59    0.30
   5 -11   3    0.00    0.30
   5  11  -3    0.46    0.20
   5  11  -3    0.29    0.36
  -5  12  -3    0.47    0.36
  -5 -12   3    0.53    0.24
  -5 -12   3    0.93    0.29
   5  12  -3    1.02    0.38
   5 -12   3    0.66    0.34
   5  12  -3    0.06    0.42
   5  12  -3    0.74    0.25
  -6  12   3    0.17    0.30
  -6  12   3   -0.26    0.25
  -6 -12  -3    0.39    0.25
   6 -12  -3    0.24    0.39
   6  12   3    0.92    0.42
   6  12   3    0.10    0.27
   6  12   3    0.12    0.33
  -6 -11  -3    2.86    0.39
  -6  11   3    1.73    0.35
  -6  11   3    1.24    0.39
   6  11   3    2.00    0.43
   6  11   3    1.75    0.34
   6  11   3    1.80    0.39
   6 -11  -3    1.95    0.45
  -6 -10  -3    0.24    0.25
  -6  10   3    0.30    0.16
  -6  10   3    1.20    0.28
  -6  10   3    0.33    0.31
  -6 -10  -3    0.79    0.24
   6  10   3    0.18    0.27
   6  10   3    0.75    0.31
   6  10   3    0.59    0.26
   6  10   3    0.41    0.29
   6 -10  -3    0.11    0.37
  -6  -9  -3    0.43    0.22
  -6   9   3   -0.31    0.25
  -6   9   3    0.18    0.14
  -6  -9  -3    0.40    0.22
  -6   9   3    0.58    0.24
   6  -9  -3    0.34    0.31
   6   9   3    0.24    0.24
   6   9   3    0.04    0.23
   6   9   3    0.43    0.21
   6   9   3    0.25    0.25
  -6  -8  -3    0.39    0.14
  -6   8   3    0.40    0.16
  -6   8   3    0.63    0.17
  -6   8   3    0.62    0.25
  -6   8   3    0.07    0.21
  -6  -8  -3    0.89    0.23
  -6  -8  -3    0.32    0.21
   6   8   3    0.58    0.25
   6  -8  -3    0.35    0.33
   6   8   3    0.02    0.22
   6   8   3    0.61    0.22
   6   8   3    0.55    0.22
  -6  -7  -3   -0.25    0.15
  -6  -7  -3   -0.11    0.16
  -6   7   3    0.03    0.12
  -6   7   3   -0.09    0.20
  -6   7   3   -0.09    0.13
  -6   7   3   -0.11    0.18
  -6   7   3    0.23    0.16
   6  -7  -3    0.10    0.26
   6   7   3   -0.18    0.19
   6   7   3   -0.13    0.19
   6   7   3    0.21    0.20
   6   7   3   -0.11    0.14
  -6   6   3    1.61    0.24
  -6  -6  -3    2.19    0.28
  -6   6   3    2.28    0.25
  -6  -6  -3    1.86    0.26
  -6   6   3    2.27    0.23
  -6   6   3    1.93    0.22
  -6   6   3    2.27    0.31
   6   6   3    2.34    0.28
   6   6   3    1.96    0.27
   6   6   3    2.17    0.28
   6  -6  -3    2.51    0.35
   6   6   3    2.49    0.29
  -6   5   3    0.09    0.17
  -6   5   3   -0.08    0.06
  -6  -5  -3   -0.05    0.15
  -6   5   3    0.29    0.19
  -6   5   3    0.11    0.12
  -6  -5  -3   -0.03    0.14
  -6  -5  -3    0.14    0.13
  -6   5   3    0.15    0.12
   6  -5  -3    0.37    0.21
   6   5   3    0.24    0.15
   6   5   3    0.10    0.14
   6   5   3    0.06    0.13
   6   5   3    0.10    0.16
  -6  -4  -3   -0.07    0.12
  -6   4   3    0.12    0.04
  -6  -4  -3    0.05    0.05
  -6   4   3   -0.05    0.14
  -6  -4  -3    0.02    0.15
  -6   4   3    0.06    0.12
  -6   4   3    0.07    0.11
  -6   4   3    0.08    0.14
   6  -4  -3    0.05    0.15
   6   4   3    0.20    0.14
   6   4   3    0.14    0.14
   6   4   3    0.10    0.07
   6   4   3    0.11    0.12
   6   4   3   -0.15    0.11
  -6   3   3   16.68    0.55
  -6   3   3   17.41    0.53
  -6  -3  -3   16.50    0.53
  -6  -3  -3   15.77    0.42
  -6   3   3   16.66    0.42
  -6  -3  -3   17.06    0.44
  -6  -3  -3   15.67    0.52
  -6   3   3   15.64    0.47
  -6   3   3   15.77    0.52
  -6   3   3   17.05    0.53
  -6  -3  -3   15.86    0.53
   6   3   3   16.47    0.54
   6   3   3   15.82    0.50
   6   3   3   16.04    0.50
   6  -3  -3   16.32    0.53
   6   3   3   16.26    0.54
  -6   2   3    2.01    0.19
  -6  -2  -3    2.38    0.22
  -6  -2  -3    1.96    0.14
  -6   2   3    1.93    0.20
  -6  -2  -3    1.71    0.18
  -6   2   3    1.80    0.15
  -6  -2  -3    2.34    0.22
  -6  -2  -3    1.85    0.19
  -6   2   3    1.52    0.17
  -6   2   3    1.91    0.18
   6   2   3    2.27    0.21
   6  -2  -3    2.02    0.12
   6   2   3    1.82    0.20
   6  -2  -3    2.08    0.20
   6   2   3    1.94    0.16
   6   2   3    1.93    0.12
  -6   1   3    0.80    0.09
  -6  -1  -3    0.37    0.11
  -6   1   3    0.40    0.12
  -6   1   3    0.26    0.10
  -6   1   3    0.49    0.12
  -6  -1  -3    0.33    0.11
  -6  -1  -3    0.24    0.11
  -6  -1  -3    0.37    0.10
   6   1   3    0.39    0.11
   6  -1  -3    0.27    0.08
   6   1   3    0.35    0.07
   6   1   3    0.18    0.10
   6  -1  -3    0.30    0.11
   6   1   3    0.38    0.08
  -6   0  -3    0.05    0.10
  -6   0  -3    0.07    0.08
  -6   0   3    0.03    0.08
  -6   0   3    0.03    0.06
  -6   0  -3   -0.08    0.08
  -6   0   3    0.08    0.10
  -6   0   3   -0.01    0.10
  -6   0  -3    0.04    0.08
  -6   0   3   -0.11    0.07
  -6   0  -3    0.08    0.11
  -6   0   3   -0.03    0.08
  -6   0   3   -0.01    0.08
  -6   0  -3    0.07    0.07
   6   0   3   -0.06    0.04
   6   0   3    0.05    0.07
   6   0  -3    0.04    0.08
   6   0   3    0.02    0.10
   6   0  -3   -0.06    0.07
  -6  -1   3    0.23    0.09
  -6   1  -3    0.34    0.04
  -6   1  -3    0.51    0.13
  -6   1  -3    0.35    0.12
  -6  -1   3    0.35    0.11
  -6  -1   3    0.28    0.11
  -6   1  -3    0.36    0.10
  -6   1  -3    0.09    0.10
  -6  -1   3    0.25    0.11
  -6   1  -3    0.47    0.11
  -6  -1   3    0.28    0.09
  -6  -1   3    0.36    0.09
  -6   1  -3    0.41    0.08
   6   1  -3    0.50    0.10
   6  -1   3    0.39    0.05
   6  -1   3    0.19    0.10
   6  -1   3    0.23    0.10
   6   1  -3    0.21    0.09
  -6  -2   3    1.95    0.17
  -6   2  -3    1.52    0.18
  -6   2  -3    1.95    0.12
  -6  -2   3    1.95    0.16
  -6  -2   3    2.20    0.20
  -6   2  -3    1.51    0.17
  -6   2  -3    2.12    0.21
  -6   2  -3    1.96    0.08
  -6   2  -3    2.00    0.19
  -6  -2   3    1.95    0.18
  -6   2  -3    2.26    0.21
  -6  -2   3    1.49    0.15
  -6  -2   3    2.00    0.18
   6  -2   3    2.26    0.21
   6   2  -3    2.12    0.19
   6   2  -3    2.04    0.18
   6  -2   3    2.12    0.21
   6   2  -3    1.84    0.17
   6   2  -3    2.09    0.18
  -6   3  -3   17.00    0.52
  -6   3  -3   17.10    0.39
  -6  -3   3   16.75    0.51
  -6  -3   3   16.33    0.53
  -6  -3   3   17.02    0.52
  -6  -3   3   16.36    0.47
  -6  -3   3   17.16    0.50
  -6  -3   3   17.19    0.52
  -6   3  -3   16.61    0.55
  -6  -3   3   16.58    0.53
  -6   3  -3   15.56    0.55
  -6   3  -3   16.94    0.55
  -6   3  -3   17.16    0.54
   6   3  -3   16.78    0.52
   6  -3   3   17.21    0.54
   6  -3   3   16.51    0.56
   6   3  -3   16.51    0.52
   6   3  -3   16.85    0.51
   6   3  -3   16.39    0.49
   6   3  -3   17.24    0.54
  -6   4  -3    0.03    0.11
  -6  -4   3    0.06    0.10
  -6  -4   3    0.00    0.09
  -6   4  -3    0.10    0.12
  -6   4  -3   -0.15    0.11
  -6  -4   3    0.11    0.14
  -6  -4   3    0.11    0.09
[truncated: 1,572,202 more chars]
