# Supplementary material for: Crystal structure of bis­[2-(1H-benzimidazol-2-yl)aniline]silver(I) nitrate
Source: Acta Crystallogr E Crystallogr Commun. 2015 Aug 22;71(Pt 9):1058–60. doi: 10.1107/S2056989015015315 (PMC4555418; doi:10.1107/S2056989015015315)
Supplement: Supplementary file 2 [file e-71-01058-Isup2.hkl]

data_I                                                                          
_shelx_title ' [C26 H22 Ag N6] (N O3) in Pbcn'                                  
_shelx_refln_list_code          4                                               
_shelx_F_calc_maximum      390.29                                               
_exptl_crystal_F_000      1192.00                                               
_reflns_d_resolution_high  0.7492                                               
                                                                                
loop_                                                                           
 _space_group_symop_operation_xyz                                               
 'x, y, z'                                                                      
 '-x+1/2, -y+1/2, z+1/2'                                                        
 '-x, y, -z+1/2'                                                                
 'x+1/2, -y+1/2, -z'                                                            
 '-x, -y, -z'                                                                   
 'x-1/2, y-1/2, -z-1/2'                                                         
 'x, -y, z-1/2'                                                                 
 '-x-1/2, y-1/2, z'                                                             
                                                                                
_cell_length_a    11.9903                                                       
_cell_length_b    10.1377                                                       
_cell_length_c    20.1115                                                       
_cell_angle_alpha  90.000                                                       
_cell_angle_beta   90.000                                                       
_cell_angle_gamma  90.000                                                       
                                                                                
_shelx_F_squared_multiplier     1.000                                           
                                                                                
loop_                                                                           
 _refln_index_h                                                                 
 _refln_index_k                                                                 
 _refln_index_l                                                                 
 _refln_F_squared_calc                                                          
 _refln_F_squared_meas                                                          
 _refln_F_squared_sigma                                                         
 _refln_observed_status                                                         
   2   0   0     152326.92     130968.87      1485.63 o                         
   4   0   0      29870.82      29910.85       195.41 o                         
   6   0   0      26032.85      25994.12       181.83 o                         
   8   0   0       3463.19       3211.39        30.21 o                         
  10   0   0       1364.55       1364.99        24.70 o                         
  12   0   0         98.41        114.66        13.20 o                         
  14   0   0        119.18        138.11        15.86 o                         
   1   1   0      22555.11      21986.02       102.83 o                         
   3   1   0      36986.46      36574.89       185.53 o                         
   5   1   0       8477.30       8503.08        44.43 o                         
   7   1   0        733.52        665.84         7.58 o                         
   9   1   0       1698.28       1601.37        14.19 o                         
  11   1   0          7.65          3.75         5.49 o                         
  13   1   0          0.82         13.89         7.77 o                         
  15   1   0        187.85        207.23        14.06 o                         
   0   2   0      57317.79      53313.47       637.66 o                         
   2   2   0       7304.77       7131.21        34.58 o                         
   4   2   0      19648.94      19415.96        93.66 o                         
   6   2   0      13418.22      13343.82        68.66 o                         
   8   2   0       1144.60       1004.14        10.28 o                         
  10   2   0       2278.36       2211.66        19.28 o                         
  12   2   0        215.92        242.11        11.17 o                         
  14   2   0         10.73         27.95         8.05 o                         
   1   3   0      36281.11      35090.08       209.40 o                         
   3   3   0      29158.96      28212.24       156.06 o                         
   5   3   0       4480.03       4042.95        22.77 o                         
   7   3   0       2881.77       2698.97        18.52 o                         
   9   3   0       2156.81       2031.78        17.87 o                         
  11   3   0        593.19        567.34        12.12 o                         
  13   3   0         13.58          9.32         6.97 o                         
  15   3   0          3.83         24.49        12.45 o                         
   0   4   0      17614.30      17234.84       129.89 o                         
   2   4   0       5207.25       4820.25        28.23 o                         
   4   4   0       4640.54       4406.81        28.54 o                         
   6   4   0      10934.15      11005.84        57.29 o                         
   8   4   0       4354.23       4273.07        26.53 o                         
  10   4   0       1273.41       1225.99        15.92 o                         
  12   4   0        472.88        491.81        13.36 o                         
  14   4   0        194.35        242.69        13.42 o                         
   1   5   0      24121.37      24751.73       136.07 o                         
   3   5   0      19122.71      19896.58       100.75 o                         
   5   5   0      12981.74      12731.55        71.63 o                         
   7   5   0       2764.70       2691.71        20.97 o                         
   9   5   0       1320.23       1292.31        16.73 o                         
  11   5   0        686.13        679.06        15.16 o                         
  13   5   0         95.75        120.20        10.60 o                         
   0   6   0      28599.85      30309.98       227.02 o                         
   2   6   0      12288.99      12393.42        72.74 o                         
   4   6   0       9770.12       9131.05        54.20 o                         
   6   6   0       3403.83       3290.10        26.23 o                         
   8   6   0        175.39        171.93         8.59 o                         
  10   6   0          2.41          6.11         6.88 o                         
  12   6   0         87.63         69.78         9.48 o                         
  14   6   0         96.66        120.02        11.56 o                         
   1   7   0       3045.26       2895.16        23.63 o                         
   3   7   0       1361.28       1291.24        15.78 o                         
   5   7   0       3411.77       3254.07        29.35 o                         
   7   7   0         12.51          3.79         5.74 o                         
   9   7   0        601.52        635.59        15.62 o                         
  11   7   0       1069.62       1061.81        20.99 o                         
  13   7   0        132.02        194.42        13.53 o                         
   0   8   0       2822.59       2773.47        36.18 o                         
   2   8   0       3387.89       3448.57        32.58 o                         
   4   8   0       5639.98       5518.69        43.31 o                         
   6   8   0       1259.55       1231.78        16.72 o                         
   8   8   0        201.54        199.70        10.96 o                         
  10   8   0        661.10        656.28        18.87 o                         
  12   8   0        127.10        130.56        13.84 o                         
   1   9   0       4191.71       3902.51        37.34 o                         
   3   9   0       3544.36       3456.40        34.52 o                         
   5   9   0       6026.03       5730.30        53.68 o                         
   7   9   0       1637.69       1556.22        25.71 o                         
   9   9   0        227.77        239.47        12.75 o                         
  11   9   0        144.69        172.91        13.41 o                         
   0  10   0       2445.98       2447.53        55.53 o                         
   2  10   0       1586.55       1643.39        28.86 o                         
   4  10   0        457.79        475.92        16.84 o                         
   6  10   0        797.10        864.85        29.63 o                         
   8  10   0       1070.72       1060.11        42.53 o                         
  10  10   0        491.58        491.78        21.39 o                         
   1  11   0       1582.43       1646.64        28.07 o                         
   3  11   0       2141.25       2129.41        34.09 o                         
   5  11   0       1520.04       1509.74        29.42 o                         
   7  11   0        220.39        227.84        16.66 o                         
   9  11   0         40.83         52.35        30.97 o                         
   0  12   0        852.63        958.92        46.96 o                         
   2  12   0       1244.11       1267.74        30.33 o                         
   4  12   0       1470.97       1493.58        34.94 o                         
   6  12   0        491.90        485.46        28.08 o                         
   1  13   0       1275.73       1424.77        41.78 o                         
   3  13   0        381.10        396.27        26.50 o                         
   1   1   1       2767.49       2775.53        10.61 o                         
   2   1   1       9235.25       9709.96        35.69 o                         
   3   1   1        252.69        269.05         2.75 o                         
   4   1   1       2313.04       2424.18        10.21 o                         
   5   1   1         20.45         20.47         1.50 o                         
   6   1   1          2.82          6.38         1.64 o                         
   7   1   1        353.07        339.45         4.14 o                         
   8   1   1          2.02          3.44         2.13 o                         
   9   1   1         21.62         18.58         2.81 o                         
  10   1   1         28.89         28.94         3.72 o                         
  11   1   1         71.29         69.87         4.86 o                         
  12   1   1        114.48        125.44         6.20 o                         
  13   1   1          3.34         16.54         5.53 o                         
  14   1   1         39.47         37.45         6.63 o                         
  15   1   1         29.18         49.77         7.44 o                         
   0   2   1       5680.49       6116.77        35.93 o                         
   1   2   1       3398.56       3525.45        14.32 o                         
   2   2   1        206.50        181.62         2.96 o                         
   3   2   1       4173.83       4402.14        16.37 o                         
   4   2   1       2169.28       2294.11         9.77 o                         
   5   2   1        222.70        241.12         3.67 o                         
   6   2   1        672.75        693.03         5.63 o                         
   7   2   1          9.01          9.12         1.99 o                         
   8   2   1         72.28         95.09         3.35 o                         
   9   2   1         70.90         72.92         3.39 o                         
  10   2   1          0.86         -3.06         3.06 o                         
  11   2   1          2.98          7.43         3.80 o                         
  12   2   1         14.43         22.98         5.24 o                         
  13   2   1          1.37         21.28         5.30 o                         
  14   2   1        174.14        177.03        10.98 o                         
  15   2   1          0.93         10.96         8.37 o                         
   1   3   1       6102.91       6054.19        31.19 o                         
   2   3   1        805.13        828.96         5.11 o                         
   3   3   1         98.49         86.47         2.11 o                         
   4   3   1       1089.93       1163.47         6.63 o                         
   5   3   1         54.66         45.99         2.16 o                         
   6   3   1        519.90        536.03         5.16 o                         
   7   3   1       1669.04       1772.58        10.04 o                         
   8   3   1        474.86        453.55         5.42 o                         
   9   3   1         79.98         76.82         3.63 o                         
  10   3   1        166.59        165.40         5.04 o                         
  11   3   1          1.02         10.02         3.87 o                         
  12   3   1          0.63         10.48         4.28 o                         
  13   3   1          0.30          9.07         5.12 o                         
  14   3   1          4.16         16.94         5.65 o                         
  15   3   1          4.81         23.58         6.86 o                         
   0   4   1      12226.13      13507.03        73.05 o                         
   1   4   1        722.40        764.46         5.79 o                         
   2   4   1       2119.17       2390.28        11.59 o                         
   3   4   1        100.88        130.58         2.77 o                         
   4   4   1         42.05         52.18         2.34 o                         
   5   4   1       2774.50       2907.65        13.88 o                         
   6   4   1         75.73         85.24         3.08 o                         
   7   4   1       1394.57       1431.64         9.17 o                         
   8   4   1        408.26        435.12         5.91 o                         
   9   4   1         32.64         24.84         3.48 o                         
  10   4   1         14.75         17.67         3.44 o                         
  11   4   1         88.81         88.37         5.33 o                         
  12   4   1        103.76        124.04         6.02 o                         
  13   4   1        105.00        114.33         6.36 o                         
  14   4   1          3.13          9.26         5.82 o                         
  15   4   1          0.04         13.71         8.61 o                         
   1   5   1        464.60        562.99         5.58 o                         
   2   5   1        534.07        567.16         6.01 o                         
   3   5   1        776.61        873.98         6.85 o                         
   4   5   1        239.10        275.52         4.46 o                         
   5   5   1        154.90        178.36         4.31 o                         
   6   5   1        109.99        118.82         3.88 o                         
   7   5   1        616.86        605.53         7.32 o                         
   8   5   1        469.07        448.16         7.02 o                         
   9   5   1         63.53         56.71         4.68 o                         
  10   5   1        119.68        119.91         5.63 o                         
  11   5   1        136.41        131.20         6.36 o                         
  12   5   1          0.10         15.25         5.56 o                         
  13   5   1         84.53         87.35         6.56 o                         
  14   5   1          0.76         26.56         7.01 o                         
   0   6   1        579.31        613.18        12.25 o                         
   1   6   1          3.89          1.21         2.63 o                         
   2   6   1        420.61        430.11         6.00 o                         
   3   6   1          2.68          1.43         2.60 o                         
   4   6   1        580.00        548.81         7.03 o                         
   5   6   1         33.82         41.73         4.13 o                         
   6   6   1          7.48          7.14         3.95 o                         
   7   6   1         89.79        108.20         4.94 o                         
   8   6   1         38.81         32.39         4.75 o                         
   9   6   1          0.28          0.99         4.34 o                         
  10   6   1         28.49         28.44         5.21 o                         
  11   6   1          0.12         -4.75         4.75 o                         
  12   6   1          9.15          7.59         5.39 o                         
  13   6   1          2.32         -1.46         6.37 o                         
  14   6   1          1.56         18.71         8.45 o                         
   1   7   1         93.09         97.74         4.43 o                         
   2   7   1         54.38         47.90         3.90 o                         
   3   7   1        366.07        368.93         6.64 o                         
   4   7   1         60.11         53.99         4.58 o                         
   5   7   1        312.17        285.02         6.76 o                         
   6   7   1         17.56         13.48         3.99 o                         
   7   7   1          1.74         -1.91         4.03 o                         
   8   7   1         30.27         29.63         4.90 o                         
   9   7   1          5.02         10.63         4.98 o                         
  10   7   1         11.11         15.10         5.57 o                         
  11   7   1          0.20          5.27         5.60 o                         
  12   7   1         49.00         56.87         6.54 o                         
  13   7   1          1.97          7.21         7.32 o                         
   0   8   1         27.52         47.22         6.52 o                         
   1   8   1        393.92        384.14         7.86 o                         
   2   8   1        216.47        244.22         6.86 o                         
   3   8   1         39.17         33.46         5.26 o                         
   4   8   1         30.51         29.21         5.10 o                         
   5   8   1        513.40        511.78         9.22 o                         
   6   8   1        447.94        443.56         8.38 o                         
   7   8   1        285.13        278.22         7.61 o                         
   8   8   1        406.95        406.08         9.65 o                         
   9   8   1        152.29        141.41         7.34 o                         
  10   8   1          2.61          4.80         5.89 o                         
  11   8   1          1.63          7.89         6.26 o                         
  12   8   1         57.37         64.55         7.19 o                         
   1   9   1        226.90        186.33         7.11 o                         
   2   9   1       1134.31       1110.99        13.31 o                         
   3   9   1         86.63         83.84         6.60 o                         
   4   9   1         50.31         49.98         6.20 o                         
   5   9   1        259.31        253.68         8.75 o                         
   6   9   1         30.40         19.64         7.54 o                         
   7   9   1         96.32         99.98         7.94 o                         
   8   9   1         13.87         25.40         6.53 o                         
   9   9   1          8.58         14.09         6.07 o                         
  10   9   1          1.32         11.04         7.21 o                         
  11   9   1          0.00         10.20         6.56 o                         
   0  10   1        276.18        254.01        16.37 o                         
   1  10   1         57.14         57.67         6.44 o                         
   2  10   1          0.97         -1.68         6.96 o                         
   3  10   1         95.14         97.70         7.81 o                         
   4  10   1         16.43          9.98         6.80 o                         
   5  10   1        220.44        231.58         9.57 o                         
   6  10   1          8.63          7.35         6.49 o                         
   7  10   1         16.05         15.46         7.86 o                         
   8  10   1          1.28         -0.17         7.55 o                         
   9  10   1          0.63          5.35         7.43 o                         
  10  10   1         17.61         25.17         8.64 o                         
   1  11   1        376.89        370.56        12.35 o                         
   2  11   1          6.23         -3.47         7.66 o                         
   3  11   1          0.15          4.15         7.36 o                         
   4  11   1        154.22        172.93        10.12 o                         
   5  11   1          3.01         12.61         7.72 o                         
   6  11   1         12.56          6.54         8.44 o                         
   7  11   1         93.84        109.35         9.73 o                         
   8  11   1        124.87        114.33         9.97 o                         
   9  11   1         55.53         56.60        12.33 o                         
   0  12   1          0.12        -13.04        15.63 o                         
   1  12   1         13.00         20.02         8.15 o                         
   2  12   1          2.49         -1.30         8.72 o                         
   3  12   1          0.49         -7.96         8.90 o                         
   4  12   1         61.13         69.17        10.42 o                         
   5  12   1         29.13         46.91        11.63 o                         
   6  12   1          0.83         -1.03         9.92 o                         
   7  12   1        124.22        142.94        24.06 o                         
   1  13   1          1.19         20.64        13.41 o                         
   2  13   1          4.78         28.81        10.99 o                         
   3  13   1          0.19         22.25        10.69 o                         
   4  13   1         18.40         88.57        13.48 o                         
   0   0   2      17760.68      17614.46       131.06 o                         
   1   0   2       1404.99       1457.29         7.66 o                         
   2   0   2      14996.72      15141.66        74.51 o                         
   3   0   2       5899.70       5839.78        29.64 o                         
   4   0   2        262.24        209.37         3.53 o                         
   5   0   2       8617.51       8602.85        44.84 o                         
   6   0   2       5503.69       5232.12        27.95 o                         
   7   0   2        977.53        929.48        13.09 o                         
   8   0   2       1801.28       1797.87        14.19 o                         
   9   0   2        510.36        496.38         8.59 o                         
  10   0   2        893.91        902.78        13.19 o                         
  11   0   2        332.02        322.09        11.39 o                         
  12   0   2       1714.33       1724.75        23.40 o                         
  13   0   2        483.27        398.61        13.73 o                         
  14   0   2          4.89         12.93         9.04 o                         
  15   0   2         91.68         81.40        12.18 o                         
   1   1   2       9309.52       9875.73        36.87 o                         
   2   1   2       5246.53       5586.10        19.90 o                         
   3   1   2     128115.09     118430.06       626.02 o                         
   4   1   2       2704.04       2974.01        12.69 o                         
   5   1   2      15512.69      15361.65        53.14 o                         
   6   1   2         55.23         51.60         2.01 o                         
   7   1   2      12437.97      12441.93        44.67 o                         
   8   1   2          1.77         -2.15         2.15 o                         
   9   1   2       2652.79       2521.06        13.91 o                         
  10   1   2         34.44         28.93         3.36 o                         
  11   1   2        999.61        957.76        11.56 o                         
  12   1   2         64.95         68.58         5.59 o                         
  13   1   2        836.34        849.12        13.38 o                         
  14   1   2         45.16         43.48         7.74 o                         
  15   1   2          7.33         16.88         7.29 o                         
   0   2   2      10717.62      10660.19        51.98 o                         
   1   2   2         59.71         59.87         2.16 o                         
   2   2   2       4310.03       4136.27        15.95 o                         
   3   2   2          0.48         -1.36         1.36 o                         
   4   2   2       7120.48       6906.86        25.27 o                         
   5   2   2       2589.12       2733.62        11.90 o                         
   6   2   2      11256.73      10919.74        39.37 o                         
   7   2   2        811.27        838.06         6.54 o                         
   8   2   2       2364.80       2272.39        12.88 o                         
   9   2   2         36.61         36.18         3.36 o                         
  10   2   2        527.42        510.42         7.47 o                         
  11   2   2         72.39         71.60         4.44 o                         
  12   2   2        652.01        642.30        10.51 o                         
  13   2   2         57.80         59.35         6.04 o                         
  14   2   2        151.54        179.69         8.50 o                         
  15   2   2         21.87         40.50         7.47 o                         
   1   3   2      11742.25      11745.60        46.13 o                         
   2   3   2        547.36        589.40         4.61 o                         
   3   3   2      11763.57      11572.95        41.80 o                         
   4   3   2       1181.03       1245.88         7.15 o                         
   5   3   2       2311.04       1992.61         9.79 o                         
   6   3   2        783.70        741.09         5.91 o                         
   7   3   2       5047.42       4860.55        20.66 o                         
   8   3   2          6.11          5.15         2.68 o                         
   9   3   2       4119.00       3974.83        18.63 o                         
  10   3   2         29.76         32.73         3.51 o                         
  11   3   2        948.07        967.70         9.97 o                         
  12   3   2          0.79          2.32         4.26 o                         
  13   3   2        855.63        860.11        12.62 o                         
  14   3   2          0.01         16.67         5.81 o                         
  15   3   2        102.45        131.60         8.58 o                         
   0   4   2      28986.14      28256.34       178.26 o                         
   1   4   2        168.92        177.21         3.46 o                         
   2   4   2      19055.14      18371.93        68.33 o                         
   3   4   2       1043.89       1179.09         7.15 o                         
   4   4   2      12085.92      11868.95        43.02 o                         
   5   4   2        657.58        700.00         5.97 o                         
   6   4   2       7201.73       7126.70        28.11 o                         
   7   4   2        244.04        236.81         4.55 o                         
   8   4   2       2786.80       2672.92        14.40 o                         
   9   4   2         90.38         84.27         4.31 o                         
  10   4   2       1122.16       1091.19         9.81 o                         
  11   4   2         47.86         55.41         4.59 o                         
  12   4   2        393.45        413.67         9.08 o                         
  13   4   2          3.96         14.81         5.12 o                         
  14   4   2        184.59        205.31         9.09 o                         
  15   4   2         12.38         30.55         8.87 o                         
   1   5   2       8477.94       7981.22        32.25 o                         
   2   5   2         16.64         22.82         2.29 o                         
   3   5   2      20046.07      20349.09        79.61 o                         
   4   5   2        117.05        129.22         3.23 o                         
   5   5   2       6443.90       6367.13        28.18 o                         
   6   5   2         26.46         26.23         3.25 o                         
   7   5   2       1925.21       1804.08        12.05 o                         
   8   5   2        115.13        121.55         4.82 o                         
   9   5   2       1085.63       1035.10        10.88 o                         
  10   5   2          2.14          2.50         4.28 o                         
  11   5   2        611.56        615.21        10.91 o                         
  12   5   2         58.28         60.80         5.74 o                         
  13   5   2         94.94        118.90         7.31 o                         
  14   5   2         27.06         35.56         6.99 o                         
   0   6   2       6414.34       6240.74        40.29 o                         
   1   6   2         15.70          4.55         2.63 o                         
   2   6   2      11211.29      10879.92        47.47 o                         
   3   6   2         24.40         40.09         3.45 o                         
   4   6   2       3367.57       3206.32        17.21 o                         
   5   6   2        102.12        113.63         4.62 o                         
   6   6   2       4411.10       4294.77        23.83 o                         
   7   6   2          7.88         -3.81         4.16 o                         
   8   6   2       4255.78       4089.51        24.58 o                         
   9   6   2         20.59         19.97         4.72 o                         
  10   6   2        270.32        282.27         7.86 o                         
  11   6   2          0.79          1.72         4.99 o                         
  12   6   2        315.71        346.79         9.70 o                         
  13   6   2          0.87         13.15         6.18 o                         
  14   6   2         89.60        117.74         8.43 o                         
   1   7   2       8931.25       8663.25        38.70 o                         
   2   7   2        816.57        833.80         9.03 o                         
   3   7   2       4549.75       4611.87        23.67 o                         
   4   7   2       1358.56       1348.46        12.40 o                         
   5   7   2        751.16        721.67         9.69 o                         
   6   7   2       2976.80       2862.91        18.55 o                         
   7   7   2       3756.41       3674.87        22.62 o                         
   8   7   2        992.51        946.37        11.88 o                         
   9   7   2        975.27        938.86        12.58 o                         
  10   7   2         64.74         61.26         6.32 o                         
  11   7   2        450.20        448.55        11.17 o                         
  12   7   2          1.96         14.29         6.73 o                         
  13   7   2        122.39        123.63         8.54 o                         
   0   8   2       1690.78       1674.50        19.92 o                         
   1   8   2         75.80         87.92         5.30 o                         
   2   8   2       4324.70       4175.70        25.14 o                         
   3   8   2         75.09         58.81         5.55 o                         
   4   8   2       1720.17       1639.10        14.71 o                         
   5   8   2       1329.82       1252.82        13.09 o                         
   6   8   2       1744.75       1678.16        15.25 o                         
   7   8   2        392.38        394.95         8.95 o                         
   8   8   2       2996.65       2806.18        23.30 o                         
   9   8   2          2.87         15.70         5.47 o                         
  10   8   2        438.80        456.53        10.90 o                         
  11   8   2          1.59         16.83         7.19 o                         
  12   8   2        376.23        389.23        11.57 o                         
   1   9   2       1594.09       1649.07        15.37 o                         
   2   9   2        223.06        225.24         7.72 o                         
   3   9   2       2027.29       2029.05        18.92 o                         
   4   9   2          0.45          5.33         5.73 o                         
   5   9   2       1952.55       1962.23        18.88 o                         
   6   9   2          0.64         -5.11         5.60 o                         
   7   9   2       1663.52       1564.48        19.06 o                         
   8   9   2          3.62          3.46         5.91 o                         
   9   9   2        539.07        568.30        12.98 o                         
  10   9   2          8.28         16.07         6.58 o                         
  11   9   2        238.63        277.44         9.98 o                         
   0  10   2       4965.56       4916.36        44.81 o                         
   1  10   2          3.21         -3.47         6.00 o                         
   2  10   2       3925.06       3848.66        29.59 o                         
   3  10   2          6.02         13.91         6.28 o                         
   4  10   2       1274.56       1279.44        16.75 o                         
   5  10   2         72.77         74.01         6.92 o                         
   6  10   2        384.93        402.73        11.89 o                         
   7  10   2        177.85        167.86         9.18 o                         
   8  10   2        779.53        763.39        16.22 o                         
   9  10   2        162.03        183.23        10.49 o                         
  10  10   2        300.43        311.24        12.55 o                         
   1  11   2       1686.59       1641.57        20.24 o                         
   2  11   2         18.97         26.43         8.16 o                         
   3  11   2       1214.39       1173.68        22.83 o                         
   4  11   2         14.29         17.10         8.11 o                         
   5  11   2        921.37        942.24        19.76 o                         
   6  11   2          2.34          8.88         7.64 o                         
   7  11   2        387.15        444.31        14.34 o                         
   8  11   2          7.79          8.32        10.17 o                         
   9  11   2        235.58        248.50        17.89 o                         
   0  12   2        718.57        614.21        24.57 o                         
   1  12   2          6.49          5.65         8.81 o                         
   2  12   2        867.87        931.20        20.84 o                         
   3  12   2          3.12         15.40         9.71 o                         
   4  12   2        645.03        661.17        17.79 o                         
   5  12   2          5.09         20.04        11.52 o                         
   6  12   2        635.40        642.06        18.74 o                         
   7  12   2          3.48        -18.77        18.77 o                         
   1  13   2        601.40        594.54        21.97 o                         
   2  13   2         36.78         47.56        11.91 o                         
   3  13   2        414.68        425.86        22.06 o                         
   4  13   2         70.26        126.39        22.32 o                         
   1   1   3      11650.68      12190.27        44.58 o                         
   2   1   3      13130.95      14002.81        49.83 o                         
   3   1   3      18279.48      18777.80        64.67 o                         
   4   1   3       1952.82       2097.26         9.39 o                         
   5   1   3          0.55         -1.54         1.54 o                         
   6   1   3         40.58         50.17         2.28 o                         
   7   1   3         22.49         23.05         2.06 o                         
   8   1   3         99.20         98.71         3.57 o                         
   9   1   3          0.46         -2.90         2.93 o                         
  10   1   3         16.76         19.14         3.74 o                         
  11   1   3        105.21        107.50         5.26 o                         
  12   1   3         54.35         68.90         5.84 o                         
  13   1   3          2.77          8.72         5.06 o                         
  14   1   3          3.42         21.91         5.96 o                         
  15   1   3         72.38         82.39         8.24 o                         
   0   2   3       4272.61       4320.04        23.32 o                         
   1   2   3        110.70        106.24         2.42 o                         
   2   2   3       1711.24       1636.35         7.68 o                         
   3   2   3         83.18         90.48         2.29 o                         
   4   2   3       2204.86       2241.78        10.09 o                         
   5   2   3       2382.11       2656.10        12.21 o                         
   6   2   3        288.74        264.64         3.77 o                         
   7   2   3       1427.68       1545.16         8.84 o                         
   8   2   3         52.36         58.39         3.29 o                         
   9   2   3         37.30         49.50         3.45 o                         
  10   2   3        213.22        209.00         5.30 o                         
  11   2   3         83.50         82.55         4.70 o                         
  12   2   3          2.64          8.92         4.37 o                         
  13   2   3        195.94        172.99         7.61 o                         
  14   2   3          4.36         15.53         5.67 o                         
  15   2   3         39.27         58.37         7.87 o                         
   1   3   3        218.19        255.68         3.13 o                         
   2   3   3       2025.82       2077.20        10.93 o                         
   3   3   3        455.14        523.59         4.41 o                         
   4   3   3        702.77        790.21         5.61 o                         
   5   3   3       3496.17       3956.31        16.79 o                         
   6   3   3       2111.87       2237.12        11.39 o                         
   7   3   3         58.16         51.95         2.73 o                         
   8   3   3         55.53         50.08         3.15 o                         
   9   3   3         27.75         25.64         3.23 o                         
  10   3   3         21.90         27.50         3.68 o                         
  11   3   3          9.64         16.26         3.73 o                         
  12   3   3          2.58          9.45         4.21 o                         
  13   3   3          2.02         14.91         5.04 o                         
  14   3   3          0.91         19.80         5.89 o                         
  15   3   3          0.01         20.65         7.33 o                         
   0   4   3        148.98        186.11         4.43 o                         
   1   4   3         28.91         31.20         2.09 o                         
   2   4   3       2972.60       3207.42        15.21 o                         
   3   4   3         21.21         18.97         2.32 o                         
   4   4   3        665.14        751.90         6.33 o                         
   5   4   3         11.93         11.14         2.11 o                         
   6   4   3          9.61         10.11         2.24 o                         
   7   4   3          1.84          1.67         2.73 o                         
   8   4   3          9.88          6.12         3.24 o                         
   9   4   3         20.16         19.12         3.53 o                         
  10   4   3          1.23          2.22         3.60 o                         
  11   4   3          0.68          3.58         3.84 o                         
  12   4   3         15.88         16.73         4.64 o                         
  13   4   3         96.02         91.09         6.75 o                         
  14   4   3          3.18         16.74         7.39 o                         
  15   4   3         27.44         51.82        11.27 o                         
   1   5   3       4601.72       4907.50        21.23 o                         
   2   5   3        877.11        997.46         7.82 o                         
   3   5   3       1770.81       1872.01        11.23 o                         
   4   5   3          2.17          6.44         2.41 o                         
   5   5   3        296.16        310.43         5.35 o                         
   6   5   3         24.03         17.92         3.03 o                         
   7   5   3         11.24          7.37         3.48 o                         
   8   5   3         34.98         40.36         4.24 o                         
   9   5   3        328.39        341.95         7.08 o                         
  10   5   3         27.13         34.91         4.62 o                         
  11   5   3         60.50         74.66         5.42 o                         
  12   5   3          0.18         12.66         5.37 o                         
  13   5   3         45.60         63.15         6.94 o                         
  14   5   3          6.24          0.07         7.15 o                         
   0   6   3       5289.93       5727.17        36.53 o                         
   1   6   3          0.89         -2.51         2.51 o                         
   2   6   3        591.98        638.05         7.27 o                         
   3   6   3        108.90        142.97         4.39 o                         
   4   6   3        248.37        273.83         5.41 o                         
   5   6   3         89.81         96.66         4.34 o                         
   6   6   3        275.30        290.77         6.46 o                         
   7   6   3        150.96        149.52         5.64 o                         
   8   6   3        129.37        121.06         5.46 o                         
   9   6   3         62.49         56.31         5.16 o                         
  10   6   3         83.49         85.59         5.81 o                         
  11   6   3          7.28         14.45         5.29 o                         
  12   6   3         11.86         17.56         5.67 o                         
  13   6   3          6.32         25.23         6.58 o                         
  14   6   3          0.54         17.15         8.55 o                         
   1   7   3        501.29        522.44         8.27 o                         
   2   7   3          1.44          0.48         3.66 o                         
   3   7   3          6.70          6.92         3.64 o                         
   4   7   3        105.84        122.05         5.18 o                         
   5   7   3         24.68         28.21         4.75 o                         
   6   7   3          0.38         -2.28         4.41 o                         
   7   7   3        257.70        251.93         7.37 o                         
   8   7   3         10.31         12.99         4.79 o                         
   9   7   3        324.02        305.82         8.68 o                         
  10   7   3          6.61         13.95         5.25 o                         
  11   7   3        104.72        116.33         7.04 o                         
  12   7   3         24.86         26.88         7.32 o                         
  13   7   3         74.67         99.14         7.73 o                         
   0   8   3          0.41         -6.26         6.26 o                         
   1   8   3        265.64        279.00         6.90 o                         
   2   8   3          0.89          0.27         4.32 o                         
   3   8   3        182.13        198.05         6.55 o                         
   4   8   3        618.66        638.32        10.63 o                         
   5   8   3        122.27        117.32         5.90 o                         
   6   8   3         60.13         52.16         5.22 o                         
   7   8   3          3.05          0.09         4.89 o                         
   8   8   3        112.93        107.08         6.56 o                         
   9   8   3        217.78        203.64         7.68 o                         
  10   8   3          0.21          4.33         5.53 o                         
  11   8   3         14.39         19.06         6.07 o                         
  12   8   3         39.90         46.16         7.84 o                         
   1   9   3        186.57        194.96         7.20 o                         
   2   9   3        394.56        431.90         9.43 o                         
   3   9   3         56.48         73.68         6.15 o                         
   4   9   3         47.48         43.39         6.06 o                         
   5   9   3         91.41        101.11         6.95 o                         
   6   9   3         35.61         32.12         6.34 o                         
   7   9   3          0.96          3.48         5.67 o                         
   8   9   3         59.59         54.69         6.44 o                         
   9   9   3        252.90        263.67         9.89 o                         
  10   9   3         37.46         39.38         7.62 o                         
  11   9   3         44.44         52.45         7.31 o                         
   0  10   3         20.59         17.40         8.53 o                         
   1  10   3        141.68        131.73         7.65 o                         
   2  10   3        244.10        230.87         9.69 o                         
   3  10   3         29.78         24.90         7.23 o                         
   4  10   3        175.81        166.71         8.59 o                         
   5  10   3        407.19        410.87        11.31 o                         
   6  10   3         69.08         67.92         7.29 o                         
   7  10   3         62.55         68.97         7.84 o                         
   8  10   3         69.64         75.25         8.08 o                         
   9  10   3         18.11         18.57         7.86 o                         
  10  10   3          0.27          6.82         7.87 o                         
   1  11   3         90.81         75.62         8.72 o                         
   2  11   3         68.97         56.88         8.75 o                         
   3  11   3          5.16          1.94         7.78 o                         
   4  11   3         10.62          4.32         7.83 o                         
   5  11   3          3.35         18.88         8.13 o                         
   6  11   3        277.02        296.60        16.66 o                         
   7  11   3        120.74        125.03        10.41 o                         
   8  11   3         71.58         86.73        11.29 o                         
   9  11   3          2.63        -10.39        10.39 o                         
   0  12   3          9.71          9.12        16.28 o                         
   1  12   3          2.72         -8.06         8.06 o                         
   2  12   3          8.57          9.68        10.97 o                         
   3  12   3         19.68         11.04         8.81 o                         
   4  12   3         13.93         -0.31        11.96 o                         
   5  12   3         68.44         86.64        11.47 o                         
   6  12   3          2.53         13.13         9.62 o                         
   7  12   3         12.31         -5.02        21.71 o                         
   1  13   3          4.35         -3.60        15.10 o                         
   2  13   3         83.96         81.98        11.64 o                         
   3  13   3          0.62          8.27        11.87 o                         
   4  13   3         17.02         68.97        24.74 o                         
   0   0   4      69495.13      67214.82       495.40 o                         
   1   0   4       6935.31       7365.93        39.78 o                         
   2   0   4        202.16        198.28         3.90 o                         
   3   0   4      17447.38      18959.30        90.90 o                         
   4   0   4       7538.62       7147.57        36.72 o                         
   5   0   4        251.47        315.67         4.87 o                         
   6   0   4      12669.40      12315.15        62.22 o                         
   7   0   4        609.51        599.48         8.39 o                         
   8   0   4       5298.32       4990.40        30.58 o                         
   9   0   4         59.76         63.49         5.42 o                         
  10   0   4       6270.30       6047.60        46.49 o                         
  11   0   4         23.14         18.59         6.23 o                         
  12   0   4        549.77        525.89        15.43 o                         
  13   0   4        131.86        123.02         9.95 o                         
  14   0   4        463.81        476.36        16.54 o                         
  15   0   4          0.05         35.74        11.36 o                         
   1   1   4       2805.47       2849.71        11.52 o                         
   2   1   4       4449.36       4684.62        19.03 o                         
   3   1   4       3368.96       3162.58        13.08 o                         
   4   1   4         64.39         94.90         2.84 o                         
   5   1   4       6902.69       6763.11        26.76 o                         
   6   1   4       3142.49       3366.07        15.45 o                         
   7   1   4       2010.11       1877.98        12.31 o                         
   8   1   4        659.60        665.86         6.81 o                         
   9   1   4       3194.12       3002.30        17.08 o                         
  10   1   4         85.97         87.46         4.85 o                         
  11   1   4        447.12        488.58         9.33 o                         
  12   1   4          3.39         -0.70         5.02 o                         
  13   1   4         95.43        129.76         6.88 o                         
  14   1   4        155.05        159.42         8.25 o                         
  15   1   4        117.23        144.33         8.85 o                         
   0   2   4      40547.05      40032.25       210.81 o                         
   1   2   4         40.18         38.14         1.94 o                         
   2   2   4      14421.81      14402.39        50.91 o                         
   3   2   4        623.25        653.41         4.82 o                         
   4   2   4      24882.06      25028.18        90.31 o                         
   5   2   4        110.66        110.36         2.62 o                         
   6   2   4      17844.18      17659.16        62.69 o                         
   7   2   4        178.56        177.62         3.76 o                         
   8   2   4       3858.96       3629.37        17.70 o                         
   9   2   4        142.61        143.57         4.58 o                         
  10   2   4       3281.90       3225.07        17.36 o                         
  11   2   4         12.13          8.80         3.74 o                         
  12   2   4        637.81        634.66        10.47 o                         
  13   2   4         51.25         52.58         5.61 o                         
  14   2   4        299.93        322.98        10.53 o                         
  15   2   4          4.83         23.47         6.74 o                         
   1   3   4      11251.39      11246.58        41.20 o                         
   2   3   4       2459.87       2632.13        12.26 o                         
   3   3   4       9394.45       9244.51        35.85 o                         
   4   3   4        354.26        360.99         3.91 o                         
   5   3   4       4584.25       4363.70        17.95 o                         
   6   3   4         61.98         68.94         2.59 o                         
   7   3   4       4797.17       4621.73        20.79 o                         
   8   3   4       1256.23       1224.17         9.44 o                         
   9   3   4       3034.16       2876.97        15.13 o                         
  10   3   4        431.75        397.83         6.96 o                         
  11   3   4       1425.27       1370.61        11.64 o                         
  12   3   4        194.23        194.27         6.12 o                         
  13   3   4        561.72        566.77        14.02 o                         
  14   3   4         15.50         34.57         6.66 o                         
  15   3   4        167.89        188.88        11.74 o                         
   0   4   4      27224.94      28239.39       135.91 o                         
   1   4   4        239.45        247.76         3.76 o                         
   2   4   4      13657.89      13735.78        52.92 o                         
   3   4   4        214.50        211.09         4.00 o                         
   4   4   4       6517.72       6126.01        26.22 o                         
   5   4   4          0.86          4.01         2.11 o                         
   6   4   4       4304.74       4123.36        19.53 o                         
   7   4   4        533.58        557.46         6.48 o                         
   8   4   4       1011.89        942.74         9.03 o                         
   9   4   4        668.73        637.08         8.01 o                         
  10   4   4        691.51        671.96         8.72 o                         
  11   4   4         16.16         12.92         4.00 o                         
  12   4   4        205.29        208.84         7.07 o                         
  13   4   4          4.48          9.00         5.65 o                         
  14   4   4         20.93         46.13         8.96 o                         
  15   4   4          2.47        -11.09        15.15 o                         
   1   5   4       7963.22       7254.29        29.54 o                         
   2   5   4        929.09       1056.02         7.99 o                         
   3   5   4      10628.63      10554.10        41.94 o                         
   4   5   4        761.25        854.95         7.29 o                         
   5   5   4       9139.69       8840.66        37.00 o                         
   6   5   4        124.18        125.33         4.42 o                         
   7   5   4       2282.79       2177.18        14.32 o                         
   8   5   4        177.80        160.63         5.47 o                         
   9   5   4        798.45        761.23         9.65 o                         
  10   5   4        115.30        106.30         5.61 o                         
  11   5   4        268.11        320.93         8.88 o                         
  12   5   4          4.13         11.52         5.50 o                         
  13   5   4         67.38        106.44         7.68 o                         
  14   5   4          8.92         28.42        10.78 o                         
   0   6   4      13537.94      14109.46        77.05 o                         
   1   6   4        160.07        215.49         4.85 o                         
   2   6   4       4214.13       4070.82        20.63 o                         
   3   6   4          3.37         -1.71         3.14 o                         
   4   6   4       6764.61       6427.68        28.39 o                         
   5   6   4        191.53        205.72         5.51 o                         
   6   6   4       4973.44       4822.09        24.70 o                         
   7   6   4        764.43        734.06         9.84 o                         
   8   6   4       1744.71       1616.35        14.10 o                         
   9   6   4          1.90          2.18         4.62 o                         
  10   6   4       1508.23       1445.43        14.92 o                         
  11   6   4         30.49         38.08         5.53 o                         
  12   6   4        130.67        157.32         7.87 o                         
  13   6   4         49.75         53.38         7.13 o                         
  14   6   4        117.26        165.40        15.45 o                         
   1   7   4      13061.19      12916.29        52.97 o                         
   2   7   4        125.64        126.66         5.11 o                         
   3   7   4       6746.90       6664.53        31.56 o                         
   4   7   4       1205.33       1126.39        11.01 o                         
   5   7   4       8001.59       7577.56        38.59 o                         
   6   7   4       1469.15       1398.43        13.75 o                         
   7   7   4       1673.90       1572.79        15.10 o                         
   8   7   4         22.68         21.79         4.94 o                         
   9   7   4       1957.39       1912.84        17.31 o                         
  10   7   4         35.95         38.76         6.72 o                         
  11   7   4        830.76        807.53        13.50 o                         
  12   7   4          1.33         15.22         7.00 o                         
  13   7   4         96.94        129.94         8.72 o                         
   0   8   4       3189.94       3235.20        29.10 o                         
   1   8   4        126.06        109.48         5.94 o                         
   2   8   4       2282.10       2289.33        16.68 o                         
   3   8   4         26.56         19.17         4.72 o                         
   4   8   4       4697.58       4640.95        30.44 o                         
   5   8   4          8.92         -1.60         4.66 o                         
   6   8   4       2167.26       2128.38        18.17 o                         
   7   8   4         55.53         53.91         5.89 o                         
   8   8   4        529.26        543.93        10.91 o                         
   9   8   4         48.13         55.43         6.30 o                         
  10   8   4        728.66        728.43        13.13 o                         
  11   8   4         34.01         44.04         6.87 o                         
  12   8   4         66.11         60.92         7.53 o                         
   1   9   4       2026.00       2081.23        18.66 o                         
   2   9   4        439.15        435.32         9.65 o                         
   3   9   4       1410.36       1450.73        16.32 o                         
   4   9   4         15.81         22.55         5.69 o                         
   5   9   4       2321.42       2204.34        20.84 o                         
   6   9   4         51.93         36.77         6.20 o                         
   7   9   4        754.38        738.72        15.64 o                         
   8   9   4         28.60         32.88         6.44 o                         
   9   9   4        283.15        301.80        10.21 o                         
  10   9   4          3.91         24.32         6.87 o                         
  11   9   4        201.84        243.83        11.82 o                         
   0  10   4       3684.76       3708.45        39.57 o                         
   1  10   4        136.59        131.63         8.07 o                         
   2  10   4       3185.49       3170.43        27.13 o                         
   3  10   4        195.50        206.37         9.74 o                         
   4  10   4       1497.12       1410.48        18.09 o                         
   5  10   4         36.56         47.04         7.95 o                         
   6  10   4        591.07        583.24        13.22 o                         
   7  10   4         74.03         91.06         8.48 o                         
   8  10   4        265.47        267.13        10.88 o                         
   9  10   4          8.64         13.59         8.73 o                         
  10  10   4        105.07        134.81        11.74 o                         
   1  11   4       2198.53       2180.66        24.07 o                         
   2  11   4         16.94          5.51         7.56 o                         
   3  11   4       1580.30       1464.03        20.28 o                         
   4  11   4          7.67         23.04         8.08 o                         
   5  11   4       1158.12       1131.96        19.50 o                         
   6  11   4         26.26         38.04         8.55 o                         
   7  11   4        386.10        403.20        14.28 o                         
   8  11   4         12.47         15.78         9.40 o                         
   0  12   4        496.21        575.79        26.70 o                         
   1  12   4         14.45         10.61         8.51 o                         
   2  12   4        739.31        772.59        18.01 o                         
   3  12   4          7.19          3.69         9.77 o                         
   4  12   4       1007.91       1095.40        22.06 o                         
   5  12   4         39.83         35.07        12.62 o                         
   6  12   4        678.59        693.15        19.95 o                         
   7  12   4         30.20         -2.70        24.29 o                         
   1  13   4        545.93        576.60        22.93 o                         
   2  13   4         22.40         23.96        11.03 o                         
   3  13   4        169.80        186.08        20.07 o                         
   1   1   5        184.90        160.09         2.39 o                         
   2   1   5       1790.28       1871.91         8.60 o                         
   3   1   5        194.60        213.78         3.77 o                         
   4   1   5         54.66         56.43         2.11 o                         
   5   1   5          4.03          5.78         1.80 o                         
   6   1   5       1448.92       1440.46         8.59 o                         
   7   1   5       1151.49       1114.16         8.21 o                         
   8   1   5        946.19        899.48         7.75 o                         
   9   1   5        106.77        117.41         4.70 o                         
  10   1   5        250.17        239.88         6.28 o                         
  11   1   5         76.32         71.18         5.15 o                         
  12   1   5          0.01          0.57         4.44 o                         
  13   1   5         27.02         29.26         5.69 o                         
  14   1   5          0.08         18.85         6.05 o                         
  15   1   5         92.93        103.02         8.25 o                         
   0   2   5       7736.76       7640.82        39.59 o                         
   1   2   5        734.66        737.47         5.26 o                         
   2   2   5         18.73         45.81         1.86 o                         
   3   2   5       2080.14       2114.32        10.66 o                         
   4   2   5       1572.30       1652.41         9.11 o                         
   5   2   5       1048.06       1011.59         6.60 o                         
   6   2   5       1563.70       1691.63         9.81 o                         
   7   2   5        541.77        527.12         5.66 o                         
   8   2   5         22.99         18.26         3.09 o                         
   9   2   5        127.92        132.08         4.47 o                         
  10   2   5         55.32         58.41         4.27 o                         
  11   2   5         82.91         85.66         4.94 o                         
  12   2   5        324.40        318.83         8.43 o                         
  13   2   5         53.00         46.29         5.79 o                         
  14   2   5          0.01         21.37         7.69 o                         
  15   2   5         47.39         88.13         7.74 o                         
   1   3   5          0.17         -1.17         1.17 o                         
   2   3   5         13.73         10.27         1.74 o                         
   3   3   5          0.66         -1.74         1.74 o                         
   4   3   5          0.37         -0.91         1.94 o                         
   5   3   5         22.25         14.30         2.11 o                         
   6   3   5        716.79        709.89         6.39 o                         
   7   3   5          4.36         10.02         2.78 o                         
   8   3   5        195.68        203.55         4.80 o                         
   9   3   5        113.43        110.48         4.18 o                         
  10   3   5        305.74        295.64         6.17 o                         
  11   3   5         12.14         19.30         4.07 o                         
  12   3   5         24.20         28.86         4.48 o                         
  13   3   5          0.48         13.04         5.26 o                         
  14   3   5         23.38         25.05         7.71 o                         
  15   3   5          2.42         28.93        10.85 o                         
   0   4   5        433.89        520.98         6.47 o                         
   1   4   5       3096.75       3449.02        14.77 o                         
   2   4   5        252.83        281.85         4.22 o                         
   3   4   5        695.08        869.49         6.63 o                         
   4   4   5         91.94         94.31         3.22 o                         
   5   4   5       1044.48       1111.05         7.97 o                         
   6   4   5          6.55          7.14         2.86 o                         
   7   4   5        237.97        259.24         5.49 o                         
   8   4   5         42.41         31.40         3.79 o                         
   9   4   5         13.51         17.68         3.60 o                         
  10   4   5        105.93        105.47         4.83 o                         
  11   4   5         20.23         17.57         4.19 o                         
  12   4   5         90.68         75.73         5.78 o                         
  13   4   5          1.02         14.99         6.97 o                         
  14   4   5          0.86         13.11         8.30 o                         
   1   5   5        334.67        382.73         4.55 o                         
   2   5   5        599.17        655.81         6.96 o                         
   3   5   5       1351.02       1400.54         9.68 o                         
   4   5   5       1815.60       1796.25        11.17 o                         
   5   5   5        162.01        167.78         4.44 o                         
   6   5   5        259.41        245.32         5.36 o                         
   7   5   5         52.64         52.45         4.24 o                         
   8   5   5          7.91          7.76         3.86 o                         
   9   5   5        257.43        253.37         6.79 o                         
  10   5   5        150.17        143.95         6.38 o                         
  11   5   5         66.47         58.62         5.86 o                         
  12   5   5          1.24         -0.68         5.11 o                         
  13   5   5          0.13          6.69         6.21 o                         
  14   5   5         29.17         54.49        10.13 o                         
   0   6   5         58.07         66.32         4.78 o                         
   1   6   5          7.51          5.55         2.65 o                         
   2   6   5         41.88         41.56         3.55 o                         
   3   6   5        908.62        948.20         8.62 o                         
   4   6   5        729.86        718.77         7.58 o                         
   5   6   5        163.65        163.50         5.58 o                         
   6   6   5        205.30        189.71         6.33 o                         
   7   6   5          0.03          3.38         4.58 o                         
   8   6   5        173.43        176.07         6.63 o                         
   9   6   5        226.19        229.71         7.58 o                         
  10   6   5        328.00        309.45         8.70 o                         
  11   6   5         21.13         33.60         5.98 o                         
  12   6   5         79.21         70.04         7.25 o                         
  13   6   5         43.14         40.91         6.98 o                         
  14   6   5         12.02         32.94        23.18 o                         
   1   7   5          0.10          9.95         3.65 o                         
   2   7   5          3.48          4.55         4.02 o                         
   3   7   5        722.40        746.62         9.31 o                         
   4   7   5         27.97         41.93         5.10 o                         
   5   7   5        463.55        437.83         8.39 o                         
   6   7   5        318.07        317.61         8.01 o                         
   7   7   5         18.08         16.75         4.94 o                         
   8   7   5        149.36        158.41         6.89 o                         
   9   7   5          5.27          9.60         5.36 o                         
  10   7   5          0.05         15.47         5.90 o                         
  11   7   5          5.81         13.70         5.98 o                         
  12   7   5          0.48          3.02         6.38 o                         
  13   7   5          2.56         24.55         7.40 o                         
   0   8   5         17.26         22.23         7.48 o                         
   1   8   5        226.26        246.59         7.70 o                         
   2   8   5        374.35        403.83         7.75 o                         
   3   8   5        224.42        256.37         7.42 o                         
   4   8   5        565.79        534.16         9.71 o                         
   5   8   5          0.09          4.56         5.06 o                         
   6   8   5        332.76        327.91         8.75 o                         
   7   8   5         83.35         76.28         6.32 o                         
   8   8   5         23.30         29.36         5.81 o                         
   9   8   5         57.61         62.73         6.62 o                         
  10   8   5          1.05          7.90         6.58 o                         
  11   8   5          6.40          9.40         6.95 o                         
  12   8   5         47.35         54.97         9.26 o                         
   1   9   5        473.80        457.03         9.83 o                         
   2   9   5        236.57        243.79         8.42 o                         
   3   9   5        468.82        416.05        12.38 o                         
   4   9   5        218.69        220.50         8.72 o                         
   5   9   5        223.95        206.90         8.44 o                         
   6   9   5        493.56        449.28        11.27 o                         
   7   9   5         42.90         42.07         6.97 o                         
   8   9   5         32.63         26.60         6.76 o                         
   9   9   5        180.26        192.57         9.10 o                         
  10   9   5         40.58         50.51         7.08 o                         
  11   9   5         72.16         95.80         8.76 o                         
   0  10   5       1753.62       1560.91        25.03 o                         
   1  10   5         56.66         55.16         6.77 o                         
   2  10   5       1291.33       1176.55        18.13 o                         
   3  10   5        213.15        193.74         9.32 o                         
   4  10   5        399.71        386.12        12.26 o                         
   5  10   5         52.96         36.60         7.79 o                         
   6  10   5        140.79        135.91         9.21 o                         
   7  10   5         17.64         17.00         8.58 o                         
   8  10   5          0.03         -2.29         7.75 o                         
   9  10   5        122.19        143.20        10.14 o                         
  10  10   5          2.87         -4.91        10.85 o                         
   1  11   5          1.74         11.19         8.37 o                         
   2  11   5         79.73         75.53         9.22 o                         
   3  11   5         17.25         12.66         7.87 o                         
   4  11   5         13.54         19.93         8.09 o                         
   5  11   5         36.86         52.17         8.91 o                         
   6  11   5         31.46         32.78         8.67 o                         
   7  11   5        184.76        200.32        11.64 o                         
   8  11   5         12.38         13.49         9.07 o                         
   0  12   5          8.16         -6.31        14.91 o                         
   1  12   5         14.84          5.91         9.15 o                         
   2  12   5          7.59         -0.70         8.83 o                         
   3  12   5        121.71        119.02        11.16 o                         
   4  12   5         82.97         91.93        11.48 o                         
   5  12   5         24.45         24.91        10.12 o                         
   6  12   5          4.45          0.74        11.27 o                         
   1  13   5         24.55         -5.20        14.00 o                         
   2  13   5         19.82         23.20        15.16 o                         
   3  13   5         11.20         21.03        14.66 o                         
   0   0   6      11759.60      12186.88        91.65 o                         
   1   0   6       7354.48       7470.99        42.65 o                         
   2   0   6      36006.07      35916.76       186.14 o                         
   3   0   6         97.89        131.90         3.60 o                         
   4   0   6       5581.83       5646.97        30.39 o                         
   5   0   6       2615.67       2866.56        17.82 o                         
   6   0   6       2400.96       2192.46        15.14 o                         
   7   0   6        239.69        276.03         6.95 o                         
   8   0   6        807.80        743.15        11.30 o                         
   9   0   6        160.35        163.93         7.77 o                         
  10   0   6         18.46         18.91         6.20 o                         
  11   0   6        148.07        150.59         9.74 o                         
  12   0   6        177.90        194.96        12.39 o                         
  13   0   6        115.73        105.41         9.75 o                         
  14   0   6          2.34         22.08         8.75 o                         
  15   0   6          4.62         17.75         9.06 o                         
   1   1   6      52840.30      52235.09       184.59 o                         
   2   1   6       2859.57       2995.37        12.54 o                         
   3   1   6      36932.88      37221.04       130.51 o                         
   4   1   6        431.01        436.78         4.39 o                         
   5   1   6       4743.43       4336.01        19.70 o                         
   6   1   6        506.00        546.83         5.03 o                         
   7   1   6       8607.68       8425.39        33.10 o                         
   8   1   6        127.02        140.83         4.36 o                         
   9   1   6       1230.94       1216.90        10.51 o                         
  10   1   6        342.88        321.58         7.26 o                         
  11   1   6        388.28        407.03         9.10 o                         
  12   1   6          8.43         -2.39         5.03 o                         
  13   1   6        410.47        400.91        10.61 o                         
  14   1   6          1.53          7.18         5.85 o                         
  15   1   6         14.99         48.29         7.36 o                         
   0   2   6      10456.63      10545.22        57.30 o                         
   1   2   6         15.37          2.04         1.85 o                         
   2   2   6      22177.94      22649.35        82.89 o                         
   3   2   6         79.23         66.26         2.35 o                         
   4   2   6      16499.50      16914.42        65.48 o                         
   5   2   6       1659.70       1703.20        10.15 o                         
   6   2   6       5592.95       5429.67        23.26 o                         
   7   2   6        266.59        285.74         5.01 o                         
   8   2   6       1705.34       1660.33        11.33 o                         
   9   2   6        544.93        500.36         7.38 o                         
  10   2   6        386.50        409.21         7.58 o                         
  11   2   6         35.60         37.75         4.95 o                         
  12   2   6        137.99        155.64         7.25 o                         
  13   2   6         71.43         64.22         6.30 o                         
  14   2   6          7.49         28.85         6.19 o                         
  15   2   6         72.54         84.08         9.75 o                         
   1   3   6      28600.53      29142.82       107.64 o                         
   2   3   6       1030.04       1163.70         7.28 o                         
   3   3   6      24646.28      24640.09        92.15 o                         
   4   3   6        475.12        496.01         5.16 o                         
   5   3   6      10002.19       9630.64        39.10 o                         
   6   3   6         11.54         16.40         2.66 o                         
   7   3   6       5548.21       5301.37        30.94 o                         
   8   3   6        426.38        432.12         8.13 o                         
   9   3   6       2065.17       1884.49        13.26 o                         
  10   3   6         53.00         56.95         4.38 o                         
  11   3   6        372.79        357.91         7.47 o                         
  12   3   6        163.13        155.15         6.58 o                         
  13   3   6        223.81        266.06         9.65 o                         
  14   3   6        153.88        145.74         8.97 o                         
  15   3   6          2.62         25.79        17.20 o                         
   0   4   6      14587.16      14679.15        75.18 o                         
   1   4   6          4.73          4.58         2.06 o                         
   2   4   6       9509.26       9138.31        36.41 o                         
   3   4   6         80.11        105.72         3.37 o                         
   4   4   6       5129.44       4817.26        22.23 o                         
   5   4   6         10.60          9.12         2.56 o                         
   6   4   6       2883.98       2699.87        15.42 o                         
   7   4   6         15.87         13.84         3.45 o                         
   8   4   6       1811.00       1739.59        12.85 o                         
   9   4   6          1.31          1.29         3.57 o                         
  10   4   6       1201.28       1200.38        11.72 o                         
  11   4   6          1.40          4.19         4.42 o                         
  12   4   6        272.11        288.79         8.67 o                         
  13   4   6          9.94         19.53         6.82 o                         
  14   4   6         27.23         49.35         9.52 o                         
   1   5   6       5885.17       5625.98        23.60 o                         
   2   5   6          2.39         -2.59         2.59 o                         
   3   5   6       9415.20       9713.80        39.88 o                         
   4   5   6        776.54        819.08         7.75 o                         
   5   5   6       4446.39       4483.95        21.63 o                         
   6   5   6        298.30        316.65         6.89 o                         
   7   5   6       3958.29       3841.67        22.93 o                         
   8   5   6         83.02         82.70         5.14 o                         
   9   5   6        405.09        417.98         8.60 o                         
  10   5   6         39.67         49.73         5.43 o                         
  11   5   6          5.10         -2.64         5.31 o                         
  12   5   6          0.96          1.31         5.57 o                         
  13   5   6        120.22        149.40         9.23 o                         
  14   5   6          8.47         27.36         8.96 o                         
   0   6   6      12329.98      12793.81        68.50 o                         
   1   6   6         58.84         51.75         3.20 o                         
   2   6   6      14647.89      14377.12        59.61 o                         
   3   6   6        368.90        334.57         6.13 o                         
   4   6   6       5658.45       5403.58        27.04 o                         
   5   6   6        148.26        155.31         5.56 o                         
   6   6   6       2738.13       2599.15        18.03 o                         
   7   6   6        291.54        287.85         7.46 o                         
   8   6   6       1366.82       1315.53        13.86 o                         
   9   6   6        297.72        309.82         8.72 o                         
  10   6   6        377.87        405.05        10.07 o                         
  11   6   6         40.23         47.17         6.40 o                         
  12   6   6        471.26        474.62        12.00 o                         
  13   6   6         17.98         18.97         8.55 o                         
   1   7   6       7510.37       7696.53        35.04 o                         
   2   7   6        246.62        236.58         6.10 o                         
   3   7   6       8545.10       8664.39        40.22 o                         
   4   7   6       1075.58       1028.73        11.61 o                         
   5   7   6        948.20        914.28        11.40 o                         
   6   7   6          5.13          3.97         4.55 o                         
   7   7   6       1394.87       1377.56        14.78 o                         
   8   7   6         39.02         44.34         5.81 o                         
   9   7   6        143.65        159.76         7.47 o                         
  10   7   6         84.11         93.00         6.88 o                         
  11   7   6        147.83        197.79         9.07 o                         
  12   7   6          7.08          3.92         6.65 o                         
  13   7   6        156.19        150.03        11.80 o                         
   0   8   6       4092.55       4046.94        35.91 o                         
   1   8   6        370.79        370.49        10.32 o                         
   2   8   6       7258.85       7051.37        36.61 o                         
   3   8   6        366.17        354.34         8.51 o                         
   4   8   6       4691.57       4647.37        27.64 o                         
   5   8   6        313.81        320.55         9.07 o                         
   6   8   6       1685.67       1692.51        16.35 o                         
   7   8   6          1.78          0.42         5.24 o                         
   8   8   6        586.96        589.90        11.79 o                         
   9   8   6        183.92        171.16         7.87 o                         
  10   8   6         22.94         29.00         6.81 o                         
  11   8   6          0.14          8.49         7.95 o                         
  12   8   6         91.43        112.12         9.72 o                         
   1   9   6       3331.22       3294.98        23.57 o                         
   2   9   6        259.81        253.38         8.45 o                         
   3   9   6       2216.95       2249.29        21.38 o                         
   4   9   6          0.17          5.22         6.44 o                         
   5   9   6        916.51        926.78        14.88 o                         
   6   9   6         11.94         11.40         5.80 o                         
   7   9   6        987.04        909.82        13.70 o                         
   8   9   6         10.10         11.33         6.16 o                         
   9   9   6        199.87        198.23         9.28 o                         
  10   9   6         19.72         26.49         8.45 o                         
  11   9   6         44.08         55.05         9.45 o                         
   0  10   6       1505.54       1527.16        24.01 o                         
   1  10   6         57.97         56.79         7.05 o                         
   2  10   6       1646.21       1635.80        19.76 o                         
   3  10   6        142.04        137.52         8.58 o                         
   4  10   6       1342.76       1306.47        18.67 o                         
   5  10   6         83.04         86.79         8.77 o                         
   6  10   6        785.21        813.06        16.01 o                         
   7  10   6          2.45          4.07         7.52 o                         
   8  10   6        616.16        628.42        15.10 o                         
   9  10   6          8.42         17.39         7.86 o                         
  10  10   6        126.76        116.02        16.76 o                         
   1  11   6       1943.34       1987.10        24.60 o                         
   2  11   6         75.28         55.07        10.50 o                         
   3  11   6       1219.56       1300.34        20.23 o                         
   4  11   6         40.50         49.74         8.85 o                         
   5  11   6       1050.57       1035.49        18.86 o                         
   6  11   6          5.08          3.55         7.80 o                         
   7  11   6        635.91        654.75        16.77 o                         
   8  11   6         34.33         25.81        11.22 o                         
   0  12   6        597.43        568.07        30.66 o                         
   1  12   6          2.22         -9.16         9.16 o                         
   2  12   6       1328.92       1427.71        22.92 o                         
   3  12   6          1.91          3.00        10.26 o                         
   4  12   6       1069.54       1031.31        22.98 o                         
   5  12   6         45.15         22.90        10.17 o                         
   6  12   6        354.79        396.47        19.60 o                         
   1  13   6        763.44        774.54        36.31 o                         
   2  13   6          5.59        -12.04        15.56 o                         
   1   1   7         69.43         55.99         2.01 o                         
   2   1   7        225.87        260.47         3.22 o                         
   3   1   7         87.39        101.38         2.93 o                         
   4   1   7         84.42        104.03         2.74 o                         
   5   1   7       1940.54       2072.13        10.58 o                         
   6   1   7          6.55          3.91         2.38 o                         
   7   1   7        289.55        322.25         6.48 o                         
   8   1   7          0.97          3.34         3.19 o                         
   9   1   7        205.83        206.69         5.89 o                         
  10   1   7         54.67         58.45         4.99 o                         
  11   1   7          1.71          8.23         5.10 o                         
  12   1   7          1.64          2.81         5.47 o                         
  13   1   7          0.88         13.27         5.88 o                         
  14   1   7         14.88         36.08         6.29 o                         
  15   1   7         26.57         46.34         6.45 o                         
   0   2   7       3215.75       3765.29        24.30 o                         
   1   2   7         69.15         89.18         2.30 o                         
   2   2   7       3956.77       4564.79        19.31 o                         
   3   2   7       5672.69       6199.34        25.44 o                         
   4   2   7         13.40         33.94         2.21 o                         
   5   2   7       4182.16       4420.43        20.82 o                         
   6   2   7         78.10         79.13         3.36 o                         
   7   2   7       1097.34       1102.02         9.15 o                         
   8   2   7        178.45        175.24         4.80 o                         
   9   2   7       1027.37        994.89        10.27 o                         
  10   2   7       1283.87       1223.43        11.73 o                         
  11   2   7          9.84          6.98         4.73 o                         
  12   2   7        215.26        204.81         8.29 o                         
  13   2   7         21.46         34.93         6.03 o                         
  14   2   7         60.82         75.38         7.39 o                         
  15   2   7         42.08         70.49        12.85 o                         
   1   3   7         54.70         69.06         3.31 o                         
   2   3   7       4737.53       5399.14        22.40 o                         
   3   3   7       1201.13       1414.99         8.43 o                         
   4   3   7        156.82        213.14         4.28 o                         
   5   3   7         95.12        112.08         3.59 o                         
   6   3   7          2.72          6.79         2.86 o                         
   7   3   7         71.03         82.43         3.79 o                         
   8   3   7          2.21          3.09         3.34 o                         
   9   3   7          7.09          6.04         4.03 o                         
  10   3   7         10.94         12.36         4.13 o                         
  11   3   7         12.99         20.12         5.21 o                         
  12   3   7         88.88         93.04         6.32 o                         
  13   3   7         49.00         62.54         6.53 o                         
  14   3   7          3.32          8.11         6.99 o                         
  15   3   7          2.94          7.95        19.29 o                         
   0   4   7        951.57       1020.61        10.14 o                         
   1   4   7        148.84        184.07         3.53 o                         
   2   4   7        401.80        407.03         5.09 o                         
   3   4   7          5.13          7.22         2.63 o                         
   4   4   7        136.65        156.25         4.16 o                         
   5   4   7        665.97        742.40         7.29 o                         
   6   4   7         83.42         74.73         4.00 o                         
   7   4   7        346.09        342.52         6.68 o                         
   8   4   7         40.53         37.47         4.45 o                         
   9   4   7        513.05        479.18         9.07 o                         
  10   4   7        388.18        332.18         8.83 o                         
  11   4   7         92.85         78.57         5.88 o                         
  12   4   7        107.27         88.47         6.95 o                         
  13   4   7         72.57         82.88         8.07 o                         
  14   4   7          6.35         20.76         8.48 o                         
   1   5   7          2.38          3.97         2.37 o                         
   2   5   7        816.97        881.95         8.65 o                         
   3   5   7        100.58         91.72         4.01 o                         
   4   5   7         15.79         19.58         3.50 o                         
   5   5   7          7.33         -0.65         3.45 o                         
   6   5   7        776.88        746.84         9.40 o                         
   7   5   7        137.66        135.36         5.58 o                         
   8   5   7        213.72        211.19         6.63 o                         
   9   5   7         72.34         94.61         5.69 o                         
  10   5   7        118.38        105.19         6.61 o                         
  11   5   7         86.70         98.11         6.88 o                         
  12   5   7        168.13        173.86         8.45 o                         
  13   5   7         15.97         29.78         6.87 o                         
  14   5   7          0.02         23.51        14.49 o                         
   0   6   7          3.46          1.54         3.43 o                         
   1   6   7          6.24         10.07         3.39 o                         
   2   6   7        621.07        656.44         8.15 o                         
   3   6   7        283.80        322.35         6.40 o                         
   4   6   7        312.33        333.81         6.73 o                         
   5   6   7         47.61         51.12         4.77 o                         
   6   6   7         23.83         27.96         4.93 o                         
   7   6   7        303.46        305.70         7.75 o                         
   8   6   7          1.10         -2.32         4.72 o                         
   9   6   7          1.97          4.52         4.93 o                         
  10   6   7        127.19        120.65         7.22 o                         
  11   6   7         88.37         96.29         7.42 o                         
  12   6   7        140.20        144.45         9.01 o                         
  13   6   7         22.57         34.13         8.48 o                         
   1   7   7        391.60        419.76         8.16 o                         
   2   7   7          0.02         -2.90         3.92 o                         
   3   7   7         29.34         27.82         4.54 o                         
   4   7   7         41.03         39.46         4.81 o                         
   5   7   7        129.94        134.00         6.25 o                         
   6   7   7        184.01        190.12         6.88 o                         
   7   7   7        320.70        319.77         9.04 o                         
   8   7   7        137.65        151.61         7.41 o                         
   9   7   7        188.87        199.96         8.11 o                         
  10   7   7         11.14         19.83         6.04 o                         
  11   7   7          9.69         12.74         6.26 o                         
  12   7   7          5.48         21.90         7.11 o                         
  13   7   7         29.67         50.31        11.04 o                         
   0   8   7       1077.94       1072.59        17.94 o                         
   1   8   7         94.68         86.81         5.96 o                         
   2   8   7       1762.24       1684.18        15.31 o                         
   3   8   7       1054.57       1013.08        12.56 o                         
   4   8   7        192.89        191.82         7.34 o                         
   5   8   7        230.91        245.58         8.08 o                         
   6   8   7          0.16          0.18         5.06 o                         
   7   8   7        103.94        112.64         6.72 o                         
   8   8   7         15.54         15.11         5.62 o                         
   9   8   7        270.49        289.96         9.62 o                         
  10   8   7          0.03          7.85         5.92 o                         
  11   8   7          0.43          8.34         6.54 o                         
  12   8   7         25.96         48.69         9.63 o                         
   1   9   7       1493.97       1462.27        16.33 o                         
   2   9   7          6.84          7.63         5.88 o                         
   3   9   7        633.55        626.86        13.10 o                         
   4   9   7          0.30          5.01         6.72 o                         
   5   9   7        484.26        514.36        12.69 o                         
   6   9   7          3.66          5.96         6.40 o                         
   7   9   7         95.18         86.57         7.45 o                         
   8   9   7          4.08         14.26         6.43 o                         
   9   9   7        185.00        193.68         9.18 o                         
  10   9   7         43.10         48.09         7.60 o                         
  11   9   7          1.58         12.32        10.40 o                         
   0  10   7        350.44        322.98        13.74 o                         
   1  10   7         16.48         19.07         6.89 o                         
   2  10   7         74.83         76.19         8.51 o                         
   3  10   7          3.26          5.72         7.64 o                         
   4  10   7        246.36        249.65        10.95 o                         
   5  10   7         11.36         15.85         7.55 o                         
   6  10   7         64.04         74.17         8.73 o                         
   7  10   7          0.56         -2.68         7.72 o                         
   8  10   7          7.69         15.24         7.91 o                         
   9  10   7          0.14         11.70         8.51 o                         
   1  11   7          9.77         17.38         8.65 o                         
   2  11   7         59.17         71.03         9.72 o                         
   3  11   7        213.62        220.31        11.41 o                         
   4  11   7         32.49         26.25         8.20 o                         
   5  11   7        167.69        144.27        10.45 o                         
   6  11   7        167.70        153.73        10.87 o                         
   7  11   7        109.31        109.50         9.94 o                         
   8  11   7          0.14         -0.17        13.03 o                         
   0  12   7         15.95         -1.84        15.70 o                         
   1  12   7         18.26         -1.61        10.23 o                         
   2  12   7         64.23         90.33        11.81 o                         
   3  12   7        146.31        167.22        12.45 o                         
   4  12   7        110.78        128.93        11.90 o                         
   5  12   7         28.39          5.79        10.00 o                         
   6  12   7          1.54         14.47        12.63 o                         
   1  13   7         12.79        -13.65        19.86 o                         
   0   0   8      19324.73      18627.67       139.47 o                         
   1   0   8        158.29        152.87         4.47 o                         
   2   0   8      19298.63      18750.14       102.80 o                         
   3   0   8         41.68         34.77         3.01 o                         
   4   0   8      48821.21      49072.07       250.15 o                         
   5   0   8        483.54        527.80         7.01 o                         
   6   0   8       8162.71       8359.27        47.53 o                         
   7   0   8        860.49        901.06        10.97 o                         
   8   0   8       1158.17       1124.58        16.84 o                         
   9   0   8        100.29        107.58         7.01 o                         
  10   0   8       3883.38       3775.58        36.09 o                         
  11   0   8        213.88        181.08        10.22 o                         
  12   0   8        511.54        489.07        21.33 o                         
  13   0   8          0.52          6.70         8.51 o                         
  14   0   8        213.41        226.88        13.25 o                         
  15   0   8         28.64         45.29        11.81 o                         
   1   1   8      19074.79      19455.20        71.62 o                         
   2   1   8       1014.06       1085.66         7.14 o                         
   3   1   8       4244.61       3979.35        16.82 o                         
   4   1   8       1347.56       1544.57         9.54 o                         
   5   1   8       8618.04       8329.41        32.68 o                         
   6   1   8          0.63         -0.67         2.35 o                         
   7   1   8       2253.19       2250.60        13.12 o                         
   8   1   8          6.81          9.26         3.35 o                         
   9   1   8       1668.85       1602.13        13.63 o                         
  10   1   8         90.10         80.40         5.86 o                         
  11   1   8        679.12        671.48        11.48 o                         
  12   1   8        128.27        117.38         7.36 o                         
  13   1   8        128.84        138.05         7.95 o                         
  14   1   8          0.23         19.27         6.27 o                         
  15   1   8         48.70         90.20        10.59 o                         
   0   2   8      27552.43      27390.93       143.37 o                         
   1   2   8          1.25          0.76         1.88 o                         
   2   2   8      14853.31      14324.96        52.45 o                         
   3   2   8        114.04        142.82         3.20 o                         
   4   2   8      15018.25      14956.31        56.06 o                         
   5   2   8        326.61        357.01         5.29 o                         
   6   2   8       8764.51       8712.05        36.94 o                         
   7   2   8         23.52         20.39         3.36 o                         
   8   2   8       2253.85       2095.79        14.05 o                         
   9   2   8        167.43        168.18         6.17 o                         
  10   2   8        898.62        915.48        13.32 o                         
  11   2   8         49.79         46.04         5.62 o                         
  12   2   8         67.37         81.23         6.81 o                         
  13   2   8         10.65         13.58         6.66 o                         
  14   2   8        132.10        162.40         8.87 o                         
  15   2   8         12.52         19.97        10.25 o                         
   1   3   8      15400.68      15440.58        58.28 o                         
   2   3   8        257.31        288.18         4.29 o                         
   3   3   8       7106.07       6959.36        28.75 o                         
   4   3   8         47.31         44.11         2.70 o                         
   5   3   8       4080.32       3855.17        18.87 o                         
   6   3   8         38.66         40.75         3.31 o                         
   7   3   8       2364.82       2258.66        14.25 o                         
   8   3   8        376.52        381.29         7.32 o                         
   9   3   8        333.48        352.03         8.07 o                         
  10   3   8        344.07        335.09         8.61 o                         
  11   3   8         75.34         97.78         6.40 o                         
  12   3   8         46.41         41.82         5.72 o                         
  13   3   8         64.60        103.13         7.75 o                         
  14   3   8          7.14         21.76         7.35 o                         
   0   4   8      15212.98      15600.98        80.20 o                         
   1   4   8        121.16        162.33         3.86 o                         
   2   4   8      12241.49      12375.66        49.70 o                         
   3   4   8        479.24        547.99         6.00 o                         
   4   4   8       9348.74       9083.94        38.42 o                         
   5   4   8          0.75         -0.29         3.34 o                         
   6   4   8       3580.80       3538.76        19.99 o                         
   7   4   8         38.85         39.86         4.57 o                         
   8   4   8       1506.36       1445.14        13.33 o                         
   9   4   8          2.32          1.40         4.23 o                         
  10   4   8       2510.96       2378.80        19.01 o                         
  11   4   8          7.84          4.72         5.27 o                         
  12   4   8        710.60        661.28        13.09 o                         
  13   4   8          0.62         10.43         6.06 o                         
  14   4   8         20.82         37.60         8.41 o                         
   1   5   8       3815.97       3365.41        16.46 o                         
   2   5   8         33.92         47.73         3.10 o                         
   3   5   8       5246.10       5198.69        24.14 o                         
   4   5   8        347.73        392.66         6.68 o                         
   5   5   8       6430.98       6356.37        30.80 o                         
   6   5   8          1.42          3.17         4.17 o                         
   7   5   8       4354.20       4282.88        25.20 o                         
   8   5   8        123.22        146.68         6.18 o                         
   9   5   8       2062.90       1901.32        17.17 o                         
  10   5   8          1.06         12.07         5.33 o                         
  11   5   8        572.18        567.85        12.11 o                         
  12   5   8         35.54         47.58         6.94 o                         
  13   5   8        286.45        295.01        11.60 o                         
  14   5   8         23.46        -22.94        22.94 o                         
   0   6   8       5924.73       5925.01        35.80 o                         
   1   6   8          4.10         -0.18         3.40 o                         
   2   6   8       1235.98       1243.51        10.53 o                         
   3   6   8        465.18        461.42         7.52 o                         
   4   6   8       2273.48       2273.28        15.31 o                         
   5   6   8         79.37         81.17         5.26 o                         
   6   6   8       1148.44       1154.94        12.64 o                         
   7   6   8         21.91         23.21         4.76 o                         
   8   6   8        350.02        381.29         8.76 o                         
   9   6   8         82.75         84.87         6.44 o                         
  10   6   8       1463.04       1399.19        16.28 o                         
  11   6   8         40.81         51.66         7.02 o                         
  12   6   8        125.32        150.70         9.08 o                         
  13   6   8         18.93         24.67         8.33 o                         
   1   7   8       4931.13       4946.99        26.51 o                         
   2   7   8        166.04        175.13         6.10 o                         
   3   7   8       1052.38       1050.09        11.05 o                         
   4   7   8        170.12        183.42         6.38 o                         
   5   7   8       2012.24       1960.17        16.91 o                         
   6   7   8         28.29         29.49         5.06 o                         
   7   7   8       1723.61       1692.58        16.23 o                         
   8   7   8        200.62        191.77         8.01 o                         
   9   7   8       1545.55       1531.54        17.51 o                         
  10   7   8          1.38         -2.35         5.94 o                         
  11   7   8        247.14        268.50        10.41 o                         
  12   7   8        147.28        152.98        13.01 o                         
   0   8   8       4213.84       4174.53        36.92 o                         
   1   8   8          4.28         -1.16         5.17 o                         
   2   8   8       1181.48       1159.17        13.17 o                         
   3   8   8        809.03        738.53        11.36 o                         
   4   8   8       1736.82       1700.05        17.23 o                         
   5   8   8        446.55        410.72         9.88 o                         
   6   8   8       1908.45       1794.89        17.80 o                         
   7   8   8         23.26         18.04         5.81 o                         
   8   8   8        680.80        690.84        12.68 o                         
   9   8   8         36.44         31.20         6.35 o                         
  10   8   8        505.30        531.92        12.66 o                         
  11   8   8          0.28          7.71         6.91 o                         
   1   9   8       3872.00       3722.34        26.49 o                         
   2   9   8        243.26        215.46         8.50 o                         
   3   9   8       2196.40       2141.84        21.23 o                         
   4   9   8        164.61        147.33         9.04 o                         
   5   9   8       1519.26       1486.23        18.03 o                         
   6   9   8         21.84         29.58         6.62 o                         
   7   9   8        739.90        725.27        14.16 o                         
   8   9   8         85.95         83.06         7.88 o                         
   9   9   8        615.15        609.21        15.42 o                         
  10   9   8         45.43         61.26         8.49 o                         
   0  10   8        590.15        598.28        19.33 o                         
   1  10   8          2.36         -3.19         7.76 o                         
   2  10   8       1216.65       1205.31        18.76 o                         
   3  10   8         23.09         34.11         7.95 o                         
   4  10   8       1696.25       1657.06        21.03 o                         
   5  10   8         39.33         37.65         8.05 o                         
   6  10   8        916.85        943.45        17.66 o                         
   7  10   8         27.33         19.02         8.18 o                         
   8  10   8        615.60        659.09        16.35 o                         
   9  10   8         15.33         22.01         8.85 o                         
   1  11   8        862.91        865.99        18.46 o                         
   2  11   8          6.21          4.14         8.13 o                         
   3  11   8        178.96        197.36        11.65 o                         
   4  11   8         25.18         18.47         9.55 o                         
   5  11   8        349.19        383.06        13.86 o                         
   6  11   8          5.81          1.48         9.24 o                         
   7  11   8        458.71        463.56        15.34 o                         
   8  11   8          0.71         -4.11        19.42 o                         
   0  12   8        787.81        764.36        30.08 o                         
   1  12   8          7.14        -13.29        15.43 o                         
   2  12   8        678.19        659.73        19.14 o                         
   3  12   8         45.05         28.61        11.48 o                         
   4  12   8        456.87        467.04        16.69 o                         
   5  12   8          4.34          0.91         9.78 o                         
   1   1   9       1427.24       1689.60         8.99 o                         
   2   1   9        392.26        432.28         4.66 o                         
   3   1   9        977.43       1090.41         7.12 o                         
   4   1   9        451.96        492.04         5.52 o                         
   5   1   9         92.33         94.79         2.91 o                         
   6   1   9         24.02         15.98         2.78 o                         
   7   1   9       1054.77       1047.61         8.96 o                         
   8   1   9          0.45          1.04         3.80 o                         
   9   1   9         24.32         30.60         4.70 o                         
  10   1   9         13.68         23.70         4.83 o                         
  11   1   9          4.49         14.40         5.31 o                         
  12   1   9          3.59          8.45         5.64 o                         
  13   1   9         66.61         74.13         7.28 o                         
  14   1   9          3.73         24.29         7.11 o                         
  15   1   9         33.93         41.55         9.89 o                         
   0   2   9        634.14        571.44         8.05 o                         
   1   2   9        422.31        466.48         4.72 o                         
   2   2   9       2547.84       2692.46        12.70 o                         
   3   2   9        210.87        261.21         5.82 o                         
   4   2   9        961.03       1019.47         7.81 o                         
   5   2   9        707.57        701.22         7.16 o                         
   6   2   9        303.98        280.62         5.36 o                         
   7   2   9        144.94        152.30         4.79 o                         
   8   2   9          1.94         -3.70         3.70 o                         
   9   2   9        114.30        104.82         5.79 o                         
  10   2   9        148.17        161.80         7.13 o                         
  11   2   9         59.27         47.75         5.92 o                         
  12   2   9          6.44         15.73         6.16 o                         
  13   2   9         11.14          3.74         6.26 o                         
  14   2   9         43.03         48.12         7.20 o                         
   1   3   9         58.42         58.83         2.92 o                         
   2   3   9        175.64        207.43         4.12 o                         
   3   3   9       1731.75       1746.16         9.86 o                         
   4   3   9        146.36        172.77         4.08 o                         
   5   3   9          3.44          3.29         3.04 o                         
   6   3   9        424.32        427.52         8.20 o                         
   7   3   9         89.58         86.73         5.04 o                         
   8   3   9         18.62         16.27         4.61 o                         
   9   3   9         29.58         20.16         4.96 o                         
  10   3   9         50.32         43.78         5.64 o                         
  11   3   9        240.27        236.24         8.55 o                         
  12   3   9        224.51        192.61         8.47 o                         
  13   3   9          7.47         10.52         5.87 o                         
  14   3   9        103.79         94.94         8.69 o                         
   0   4   9          0.67          5.70         3.65 o                         
   1   4   9        452.90        516.09         5.86 o                         
   2   4   9          3.54          0.00         1.83 o                         
   3   4   9         16.25         25.80         3.05 o                         
   4   4   9       1006.35       1073.27         9.18 o                         
   5   4   9          6.70          7.30         3.66 o                         
   6   4   9        432.05        450.09         7.47 o                         
   7   4   9        118.22        127.63         5.96 o                         
   8   4   9         61.62         48.67         5.02 o                         
   9   4   9        283.28        271.79         8.48 o                         
  10   4   9         88.04         79.16         6.26 o                         
  11   4   9          1.50         16.89         5.57 o                         
  12   4   9          0.41         24.58         5.91 o                         
  13   4   9          9.48         21.77         6.62 o                         
  14   4   9          0.00         15.43         9.71 o                         
   1   5   9       2028.13       2059.83        12.27 o                         
   2   5   9          8.33          9.53         3.10 o                         
   3   5   9       2124.14       2195.61        14.62 o                         
   4   5   9         40.94         47.91         4.12 o                         
   5   5   9        798.53        818.34         8.96 o                         
   6   5   9        495.83        482.66         8.43 o                         
   7   5   9         42.72         25.13         4.67 o                         
   8   5   9         88.48         75.50         5.55 o                         
   9   5   9         43.90         33.19         5.70 o                         
  10   5   9        190.98        200.35         8.34 o                         
  11   5   9         95.49        111.95         7.60 o                         
  12   5   9          3.24         19.22         6.57 o                         
  13   5   9         20.43         21.42         6.99 o                         
   0   6   9       1508.34       1500.96        15.73 o                         
   1   6   9         66.58         56.86         4.05 o                         
   2   6   9        267.29        274.68         6.28 o                         
   3   6   9        584.47        617.54         8.63 o                         
   4   6   9         16.80         18.69         4.21 o                         
   5   6   9        373.54        383.83         8.20 o                         
   6   6   9         23.42         24.10         4.80 o                         
   7   6   9         30.81         33.40         5.25 o                         
   8   6   9         13.47         20.81         5.26 o                         
   9   6   9          2.09          1.25         5.58 o                         
  10   6   9        106.31        112.14         8.04 o                         
  11   6   9         47.71         49.42         7.62 o                         
  12   6   9         89.45         97.13         8.61 o                         
  13   6   9          0.33         19.25         8.58 o                         
   1   7   9        213.02        192.67         6.44 o                         
   2   7   9          0.08         -0.63         4.16 o                         
   3   7   9         48.81         49.20         4.95 o                         
   4   7   9          3.13          1.70         5.08 o                         
   5   7   9          0.17         -1.98         4.73 o                         
   6   7   9        355.16        351.00         8.91 o                         
   7   7   9         63.87         69.57         6.32 o                         
   8   7   9        210.60        209.33         8.52 o                         
   9   7   9          4.71          1.76         5.87 o                         
  10   7   9         18.62         23.66         7.25 o                         
  11   7   9         29.61         26.87         7.43 o                         
  12   7   9         12.15         28.42        12.02 o                         
   0   8   9        448.51        400.93        13.82 o                         
   1   8   9         36.39         33.25         5.98 o                         
   2   8   9       1318.05       1319.41        14.07 o                         
   3   8   9         31.77         26.92         5.54 o                         
   4   8   9        964.35        929.07        13.49 o                         
   5   8   9         13.04         16.96         5.53 o                         
   6   8   9        359.29        340.31         9.79 o                         
   7   8   9          1.72         -4.86         5.88 o                         
   8   8   9         78.28         74.86         7.13 o                         
   9   8   9         85.70         89.33         7.28 o                         
  10   8   9         31.82         32.07         7.25 o                         
  11   8   9         80.03         64.12         7.93 o                         
   1   9   9        270.78        296.46         9.24 o                         
   2   9   9        231.68        236.36         9.47 o                         
   3   9   9          2.38         -2.16         6.69 o                         
   4   9   9        253.96        253.35        10.15 o                         
   5   9   9        166.52        172.02         9.08 o                         
   6   9   9          4.37         -5.19         6.73 o                         
   7   9   9          0.73         -4.45         6.30 o                         
   8   9   9        153.90        159.65         9.12 o                         
   9   9   9         18.64         26.65         7.47 o                         
  10   9   9          1.78         12.95         7.71 o                         
   0  10   9        406.81        418.45        17.54 o                         
   1  10   9         24.22         25.90         7.38 o                         
   2  10   9        194.34        202.50        10.46 o                         
   3  10   9         30.48         29.84         8.33 o                         
   4  10   9         11.08         22.37         7.94 o                         
   5  10   9        263.33        252.43        11.89 o                         
   6  10   9        166.11        173.56        10.80 o                         
   7  10   9         85.97         97.61         9.60 o                         
   8  10   9        198.41        236.44        12.36 o                         
   9  10   9          0.03        -17.73        17.73 o                         
   1  11   9        231.39        275.91        14.85 o                         
   2  11   9          2.75         -2.83         9.60 o                         
   3  11   9          2.01         -2.15         8.41 o                         
   4  11   9         45.25         38.96         8.97 o                         
   5  11   9          1.33         -0.25         8.53 o                         
   6  11   9          1.52         -6.51         8.61 o                         
   7  11   9        117.49        116.25        11.81 o                         
   0  12   9          1.34        -19.12        19.12 o                         
   1  12   9          7.45        -11.56        11.56 o                         
   2  12   9          8.01         -1.92        10.87 o                         
   3  12   9         33.93         37.21        11.77 o                         
   4  12   9          0.93          0.49        10.13 o                         
   5  12   9          0.64        -13.08        17.69 o                         
   0   0  10       1183.39       1037.48        14.18 o                         
   1   0  10         77.17         99.07         4.35 o                         
   2   0  10       8899.27       8806.71        52.00 o                         
   3   0  10       3848.57       3887.40        25.61 o                         
   4   0  10       3899.08       4067.27        26.93 o                         
   5   0  10       3757.46       3834.17        24.19 o                         
   6   0  10       4452.03       4154.20        29.19 o                         
   7   0  10        946.64        949.16        13.75 o                         
   8   0  10       5522.94       5260.60        42.24 o                         
   9   0  10        581.82        577.50        12.51 o                         
  10   0  10       1289.41       1174.90        19.19 o                         
  11   0  10          8.48          1.07         7.85 o                         
  12   0  10        794.54        779.94        20.42 o                         
  13   0  10         28.97         43.62         9.86 o                         
  14   0  10         49.61         44.82        11.31 o                         
   1   1  10      11975.90      11875.39        44.94 o                         
   2   1  10        481.47        516.26         5.56 o                         
   3   1  10       5159.31       4822.54        22.23 o                         
   4   1  10       1254.25       1286.34         8.98 o                         
   5   1  10       2326.37       2101.77        12.17 o                         
   6   1  10         51.27         41.89         3.41 o                         
   7   1  10      10488.47      10100.18        44.96 o                         
   8   1  10        315.14        293.18         7.30 o                         
   9   1  10       3435.63       3293.62        20.53 o                         
  10   1  10          1.37          2.22         4.95 o                         
  11   1  10       1072.33       1019.37        13.77 o                         
  12   1  10          0.50          0.66         5.95 o                         
  13   1  10        596.70        592.88        15.63 o                         
  14   1  10         12.53         28.94         7.39 o                         
   0   2  10       2347.12       2110.84        17.41 o                         
   1   2  10        544.30        632.47         5.84 o                         
   2   2  10       5722.24       5432.41        24.64 o                         
   3   2  10         36.90         53.56         2.72 o                         
   4   2  10       3828.21       3779.98        18.21 o                         
   5   2  10        308.07        311.26         6.09 o                         
   6   2  10       1198.56       1077.68         9.79 o                         
   7   2  10        150.78        148.77         5.47 o                         
   8   2  10       1144.85       1067.67        11.65 o                         
   9   2  10        140.35        141.33         6.35 o                         
  10   2  10        401.66        392.96        10.33 o                         
  11   2  10          8.24          9.78         5.40 o                         
  12   2  10        126.93        150.82         8.40 o                         
  13   2  10         21.41         39.99         7.18 o                         
  14   2  10          6.91         27.50         6.89 o                         
   1   3  10      20088.62      20602.41        81.01 o                         
   2   3  10        342.74        364.14         5.22 o                         
   3   3  10      17136.64      17656.61        67.17 o                         
   4   3  10        667.60        715.16         7.33 o                         
   5   3  10       5740.76       5553.79        26.92 o                         
   6   3  10        844.73        872.22         9.28 o                         
   7   3  10       2113.25       2047.06        15.29 o                         
   8   3  10         52.63         59.06         5.35 o                         
   9   3  10        659.02        631.43        10.50 o                         
  10   3  10          7.89          5.87         4.80 o                         
  11   3  10        207.36        216.55         8.44 o                         
  12   3  10          4.06         11.81         5.85 o                         
  13   3  10         90.53        118.71         8.35 o                         
  14   3  10          0.00         18.10         7.42 o                         
   0   4  10       8478.16       8685.23        53.12 o                         
   1   4  10         85.50        120.06         3.77 o                         
   2   4  10       6919.33       6762.63        29.93 o                         
   3   4  10        195.41        213.19         4.70 o                         
   4   4  10       4827.72       4634.88        22.61 o                         
   5   4  10         40.95         47.55         4.29 o                         
   6   4  10       2365.99       2266.03        16.54 o                         
   7   4  10        231.91        242.37         7.17 o                         
   8   4  10       1302.55       1263.38        13.49 o                         
   9   4  10          6.26         17.09         5.07 o                         
  10   4  10        971.56        955.34        14.68 o                         
  11   4  10         32.93         33.95         6.09 o                         
  12   4  10        466.98        480.21        11.80 o                         
  13   4  10         14.29         16.37         6.73 o                         
  14   4  10        192.11        185.66        13.57 o                         
   1   5  10       5577.38       5653.79        25.60 o                         
   2   5  10         40.36         46.94         3.56 o                         
   3   5  10       3499.58       3384.55        18.34 o                         
   4   5  10        233.43        240.25         5.95 o                         
   5   5  10       2287.21       2164.22        15.65 o                         
   6   5  10          3.15         -4.33         4.33 o                         
   7   5  10       5304.08       4915.22        29.45 o                         
   8   5  10        513.10        461.56         9.44 o                         
   9   5  10       1108.48       1010.29        14.18 o                         
  10   5  10         36.71         29.85         6.16 o                         
  11   5  10         69.82         93.05         7.51 o                         
  12   5  10         58.39         74.69         7.22 o                         
  13   5  10        397.99        380.42        12.35 o                         
   0   6  10       1862.33       1782.02        18.61 o                         
   1   6  10         46.97         45.68         4.15 o                         
   2   6  10       5128.98       4991.36        25.55 o                         
   3   6  10        592.32        584.95        10.49 o                         
   4   6  10       4956.35       4833.28        26.90 o                         
   5   6  10        382.60        382.79         8.22 o                         
   6   6  10       2467.75       2320.16        18.47 o                         
   7   6  10         11.62         16.91         5.21 o                         
   8   6  10       1245.00       1149.69        13.75 o                         
   9   6  10          8.71          6.48         5.72 o                         
  10   6  10        997.64        984.51        15.05 o                         
  11   6  10         14.33         10.69         6.96 o                         
  12   6  10        698.11        684.36        19.00 o                         
  13   6  10          1.53         11.17         9.09 o                         
   1   7  10        238.68        259.34         7.48 o                         
   2   7  10          2.94         -3.60         3.60 o                         
   3   7  10       2800.30       2672.68        19.08 o                         
   4   7  10         33.88         25.84         5.27 o                         
   5   7  10        709.17        648.45        10.98 o                         
   6   7  10        202.34        189.46         7.64 o                         
   7   7  10       1133.42       1072.17        13.67 o                         
   8   7  10         55.62         53.36         6.56 o                         
   9   7  10        300.40        298.98        10.38 o                         
  10   7  10        151.08        138.70         9.13 o                         
  11   7  10        332.43        367.06        12.28 o                         
  12   7  10          3.41          8.68         8.91 o                         
   0   8  10       2376.35       2301.05        24.88 o                         
   1   8  10        121.45        128.32         7.29 o                         
   2   8  10       4296.74       4265.66        28.15 o                         
   3   8  10          2.49          8.32         5.67 o                         
   4   8  10       3741.42       3687.46        26.73 o                         
   5   8  10          5.30          1.52         5.51 o                         
   6   8  10       1823.07       1797.90        18.10 o                         
   7   8  10          0.52         -3.86         5.98 o                         
   8   8  10        694.07        757.54        13.94 o                         
   9   8  10         55.08         62.72         7.66 o                         
  10   8  10        202.19        223.07        10.42 o                         
  11   8  10         36.41         41.05         9.00 o                         
   1   9  10       3447.56       3422.74        26.55 o                         
   2   9  10         97.57        108.94         8.40 o                         
   3   9  10       3151.40       3141.69        28.08 o                         
   4   9  10         81.74         87.13         8.07 o                         
   5   9  10       1538.91       1548.65        19.39 o                         
   6   9  10          4.40          7.02         6.61 o                         
   7   9  10       1165.15       1176.62        17.72 o                         
   8   9  10         34.46         59.37         7.82 o                         
   9   9  10        292.11        311.72        11.61 o                         
  10   9  10         18.02         21.16        14.60 o                         
   0  10  10        651.13        701.16        19.87 o                         
   1  10  10          0.28         -4.96         7.93 o                         
   2  10  10        959.89        989.47        18.68 o                         
   3  10  10         12.19         17.97         8.08 o                         
   4  10  10        995.11        975.50        17.54 o                         
   5  10  10         30.23         42.36         9.48 o                         
   6  10  10        478.92        436.78        14.19 o                         
   7  10  10         29.78         24.07         9.05 o                         
   8  10  10        273.75        271.28        13.97 o                         
   1  11  10        939.47        930.62        19.95 o                         
   2  11  10         21.12          5.76         9.40 o                         
   3  11  10        560.49        579.06        19.10 o                         
   4  11  10          6.04          4.44         9.14 o                         
   5  11  10        463.29        429.11        14.62 o                         
   6  11  10          3.24         -8.61         8.61 o                         
   7  11  10        256.23        259.10        17.03 o                         
   0  12  10        161.30        113.09        26.36 o                         
   1  12  10          0.62         -3.39        13.92 o                         
   2  12  10        641.91        622.88        19.35 o                         
   3  12  10          2.29        -13.06        13.06 o                         
   4  12  10        583.32        569.45        24.40 o                         
   1   1  11         10.89          3.98         2.15 o                         
   2   1  11       1296.47       1381.28         9.22 o                         
   3   1  11         92.22         85.51         3.20 o                         
   4   1  11        146.12        154.05         4.45 o                         
   5   1  11          0.47         -3.03         3.03 o                         
   6   1  11          7.98          3.30         3.73 o                         
   7   1  11        365.50        375.49         7.72 o                         
   8   1  11        535.01        481.46         8.37 o                         
   9   1  11         58.07         66.01         4.90 o                         
  10   1  11         36.76         41.43         5.47 o                         
  11   1  11         98.89        110.52         7.14 o                         
  12   1  11         13.61         12.50         6.39 o                         
  13   1  11         45.01         53.11         7.51 o                         
  14   1  11         16.82         29.83         7.77 o                         
   0   2  11       2251.61       2361.83        18.60 o                         
   1   2  11        915.06       1037.54         7.55 o                         
   2   2  11          4.32         10.98         2.48 o                         
   3   2  11          1.64          3.08         2.50 o                         
   4   2  11         30.06         39.30         3.40 o                         
   5   2  11         55.91         50.14         3.79 o                         
   6   2  11          0.21          1.52         3.48 o                         
   7   2  11        250.78        240.63         6.55 o                         
   8   2  11        227.65        236.52         7.05 o                         
   9   2  11          8.82         14.84         5.10 o                         
  10   2  11         16.65         12.61         5.33 o                         
  11   2  11         32.53         33.64         6.18 o                         
  12   2  11         72.79         65.92         7.28 o                         
  13   2  11          7.77         11.61         6.87 o                         
  14   2  11          1.21         11.33         8.32 o                         
   1   3  11       4412.65       4915.19        24.15 o                         
   2   3  11        128.21        120.59         3.94 o                         
   3   3  11        394.71        376.57         6.47 o                         
   4   3  11        183.30        194.80         4.69 o                         
   5   3  11        187.13        186.99         5.28 o                         
   6   3  11         14.67         17.27         4.01 o                         
   7   3  11          1.84          0.00         4.68 o                         
   8   3  11         25.09         22.89         5.12 o                         
   9   3  11        415.76        384.02         9.18 o                         
  10   3  11        161.34        156.25         7.60 o                         
  11   3  11          1.62          3.84         5.43 o                         
  12   3  11         41.41         43.62         6.60 o                         
  13   3  11          0.94         13.04         6.31 o                         
  14   3  11          5.55         14.95        10.51 o                         
   0   4  11       1396.18       1431.34        15.00 o                         
   1   4  11         71.19         74.00         3.90 o                         
   2   4  11         59.51         59.87         3.50 o                         
   3   4  11          2.76          2.16         3.15 o                         
   4   4  11         33.99         39.12         4.02 o                         
   5   4  11        180.53        185.47         5.75 o                         
   6   4  11       1817.08       1733.72        13.62 o                         
   7   4  11        285.73        246.51         6.90 o                         
   8   4  11        515.21        460.17         9.70 o                         
   9   4  11         20.31         27.67         5.53 o                         
  10   4  11          0.04         -4.44         5.77 o                         
  11   4  11          0.02          5.10         5.62 o                         
  12   4  11          0.01          2.13         5.87 o                         
  13   4  11         23.16         13.06         6.73 o                         
   1   5  11         19.54         23.82         3.54 o                         
   2   5  11         25.61         24.50         3.74 o                         
   3   5  11        244.62        216.24         5.33 o                         
   4   5  11       1137.58       1126.73        11.43 o                         
   5   5  11          2.67          0.02         4.24 o                         
   6   5  11          7.32          8.25         4.46 o                         
   7   5  11         98.13         91.36         5.74 o                         
   8   5  11        262.89        226.14         8.28 o                         
   9   5  11        137.27        123.75         7.36 o                         
  10   5  11         90.24        100.46         7.31 o                         
  11   5  11          9.70         11.43         5.98 o                         
  12   5  11          8.07         13.03         6.33 o                         
  13   5  11         18.82         30.61         8.42 o                         
   0   6  11        371.25        386.38        10.30 o                         
   1   6  11         11.06         13.08         4.02 o                         
   2   6  11         14.00         20.90         4.20 o                         
   3   6  11        114.05        108.87         5.42 o                         
   4   6  11        255.23        233.52         6.91 o                         
   5   6  11        117.96        123.11         6.17 o                         
   6   6  11         98.09         89.49         5.88 o                         
   7   6  11          8.82          7.97         5.31 o                         
   8   6  11          0.16          1.55         5.34 o                         
   9   6  11         90.35         89.27         7.40 o                         
  10   6  11         83.73         91.14         7.77 o                         
  11   6  11          8.31         19.05         6.91 o                         
  12   6  11         16.52         17.43         7.01 o                         
   1   7  11        550.91        557.02         9.56 o                         
   2   7  11        247.12        273.02         7.65 o                         
   3   7  11       1047.70        977.59        11.67 o                         
   4   7  11         10.98          6.84         4.96 o                         
   5   7  11        839.68        807.46        12.51 o                         
   6   7  11        126.62        144.72         7.80 o                         
   7   7  11        278.44        264.27         9.66 o                         
   8   7  11        134.53        132.69         7.81 o                         
   9   7  11         99.68         89.18         8.16 o                         
  10   7  11         21.00         19.64         7.20 o                         
  11   7  11          0.11          9.83         7.34 o                         
  12   7  11          7.59          5.96        12.76 o                         
   0   8  11       1154.38       1147.90        20.42 o                         
   1   8  11         52.60         57.11         6.38 o                         
   2   8  11         97.74        109.58         7.12 o                         
   3   8  11         15.87          7.35         5.81 o                         
   4   8  11         10.87         16.93         6.60 o                         
   5   8  11          3.26          8.66         6.51 o                         
   6   8  11         41.12         35.91         6.32 o                         
   7   8  11         11.97         22.07         6.79 o                         
   8   8  11          0.95          3.09         6.62 o                         
   9   8  11         28.28         33.10         7.81 o                         
  10   8  11         14.41         24.11         7.82 o                         
  11   8  11          2.81         25.88        13.40 o                         
   1   9  11        986.94        933.41        16.30 o                         
   2   9  11        102.70        100.80         8.36 o                         
   3   9  11        452.58        465.47        13.53 o                         
   4   9  11         59.53         62.24         7.59 o                         
   5   9  11        332.01        358.41        11.39 o                         
   6   9  11         84.73         89.78         8.35 o                         
   7   9  11         19.44         20.59         7.57 o                         
   8   9  11          6.38         13.84         7.74 o                         
   9   9  11         76.58         69.50         8.69 o                         
   0  10  11          0.46         -4.55        11.62 o                         
   1  10  11         25.62         34.82         8.79 o                         
   2  10  11         10.01         12.09         8.64 o                         
   3  10  11         64.41         74.60         8.74 o                         
   4  10  11          9.85          5.10         8.35 o                         
   5  10  11         35.76         26.47         9.29 o                         
   6  10  11          1.53          9.96         8.75 o                         
   7  10  11          0.03         -0.62         8.81 o                         
   8  10  11         40.27         45.56        10.88 o                         
   1  11  11          3.42         -8.34        10.44 o                         
   2  11  11          8.79        -10.25        10.25 o                         
   3  11  11        207.02        185.05        13.37 o                         
   4  11  11         10.20         10.93         9.22 o                         
   5  11  11        168.51        158.38        13.94 o                         
   6  11  11         15.63         14.10        10.48 o                         
   0  12  11          8.16        -20.41        20.41 o                         
   1  12  11         38.82         15.17        20.22 o                         
   2  12  11         77.69        101.79        15.68 o                         
   3  12  11         81.60         79.44        16.50 o                         
   0   0  12       2590.17       2430.60        25.91 o                         
   1   0  12         10.34          5.53         3.66 o                         
   2   0  12       2559.25       2433.11        20.06 o                         
   3   0  12         93.48        102.22         4.92 o                         
   4   0  12      10232.53      10000.74        60.03 o                         
   5   0  12        763.55        781.05        11.11 o                         
   6   0  12       2361.94       2185.08        21.36 o                         
   7   0  12        388.62        413.99        11.40 o                         
   8   0  12        276.75        281.59        10.07 o                         
   9   0  12        187.97        182.71         9.59 o                         
  10   0  12       2252.75       2225.09        26.09 o                         
  11   0  12        190.31        163.42        11.23 o                         
  12   0  12        805.82        837.06        21.45 o                         
  13   0  12         13.08         -3.85        10.15 o                         
  14   0  12        235.76        272.21        22.23 o                         
   1   1  12       7380.73       7717.27        31.19 o                         
   2   1  12        267.83        318.87         5.22 o                         
   3   1  12       4638.73       4552.70        22.34 o                         
   4   1  12        179.12        197.70         4.90 o                         
   5   1  12       4859.37       4748.14        25.55 o                         
   6   1  12         35.13         26.96         4.02 o                         
   7   1  12        553.01        536.12         8.87 o                         
   8   1  12         80.28         73.35         5.08 o                         
   9   1  12        190.00        200.33         7.28 o                         
  10   1  12          0.07         -5.07         5.07 o                         
  11   1  12         37.26         38.60         6.45 o                         
  12   1  12          2.27         -2.52         6.29 o                         
  13   1  12         36.78         58.54         7.96 o                         
  14   1  12          0.58          1.88        12.00 o                         
   0   2  12      22671.65      23630.04       122.61 o                         
   1   2  12         14.01         13.32         2.40 o                         
   2   2  12      13325.08      13788.05        55.35 o                         
   3   2  12        261.93        274.61         5.27 o                         
   4   2  12      10282.15      10412.35        44.51 o                         
   5   2  12         12.32         20.49         3.74 o                         
   6   2  12       5487.22       5330.72        27.66 o                         
   7   2  12        174.00        174.81         6.19 o                         
   8   2  12       1198.01       1162.03        12.94 o                         
   9   2  12         20.22         26.13         5.08 o                         
  10   2  12        555.98        592.34        12.03 o                         
  11   2  12          0.02          2.70         5.65 o                         
  12   2  12        108.70        128.87         8.74 o                         
  13   2  12         53.47         61.06         9.08 o                         
  14   2  12         84.39         76.81        14.00 o                         
   1   3  12       3768.30       3757.09        19.97 o                         
   2   3  12        617.39        639.62         7.04 o                         
   3   3  12       4312.77       4214.29        22.75 o                         
   4   3  12         16.64         12.48         3.56 o                         
   5   3  12       3347.85       3269.10        19.25 o                         
   6   3  12          3.77          9.87         4.04 o                         
   7   3  12       1732.85       1649.67        14.86 o                         
   8   3  12        203.11        180.24         7.19 o                         
   9   3  12        933.95        920.19        12.80 o                         
  10   3  12         41.54         34.81         5.47 o                         
  11   3  12        436.43        449.52        11.10 o                         
  12   3  12         18.56         13.73         6.01 o                         
  13   3  12         99.44        112.28         8.94 o                         
   0   4  12       9563.06       9755.82        59.76 o                         
   1   4  12         84.24        100.63         4.34 o                         
   2   4  12       8136.87       8228.10        37.40 o                         
   3   4  12         62.42         60.54         4.05 o                         
   4   4  12       7658.71       7592.16        36.35 o                         
   5   4  12         62.64         62.83         5.10 o                         
   6   4  12       3042.70       3011.55        19.45 o                         
   7   4  12        102.50         85.20         5.49 o                         
   8   4  12        445.34        461.74        10.23 o                         
   9   4  12         64.77         59.12         6.50 o                         
  10   4  12        283.12        295.61         9.63 o                         
  11   4  12         48.65         54.30         6.52 o                         
  12   4  12         25.51         36.46         6.59 o                         
  13   4  12        139.45        141.22         8.84 o                         
   1   5  12       8088.95       8228.07        36.62 o                         
   2   5  12         93.64         94.47         4.74 o                         
   3   5  12       3136.97       3142.04        19.57 o                         
   4   5  12        426.23        436.22         9.17 o                         
   5   5  12       2149.24       2043.67        15.97 o                         
   6   5  12        235.53        215.51         6.81 o                         
   7   5  12       1741.49       1704.06        16.93 o                         
   8   5  12        277.33        282.00         9.11 o                         
   9   5  12        825.01        841.13        13.28 o                         
  10   5  12          8.59         11.57         6.07 o                         
  11   5  12        159.03        172.53         8.36 o                         
  12   5  12         13.23         26.27         7.65 o                         
  13   5  12         47.00         73.29        14.53 o                         
   0   6  12       3752.74       3651.13        29.70 o                         
   1   6  12         22.33         23.11         4.74 o                         
   2   6  12       2053.86       2072.93        15.22 o                         
   3   6  12         54.79         43.84         4.70 o                         
   4   6  12       3041.13       2956.18        20.30 o                         
   5   6  12        203.97        208.11         7.52 o                         
   6   6  12       1149.11       1096.73        13.73 o                         
   7   6  12          8.84          9.62         5.26 o                         
   8   6  12        286.44        312.52         9.79 o                         
   9   6  12         15.42         13.38         6.61 o                         
  10   6  12        664.23        651.63        14.10 o                         
  11   6  12         62.53         80.77         8.19 o                         
  12   6  12         41.56         46.95         7.90 o                         
   1   7  12      12856.53      12922.82        60.02 o                         
   2   7  12        978.79        978.80        13.12 o                         
   3   7  12       5387.19       5212.53        33.38 o                         
   4   7  12         70.32         69.23         6.36 o                         
   5   7  12       3222.38       3141.57        23.04 o                         
   6   7  12          5.85         15.71         6.04 o                         
   7   7  12        905.57        869.96        14.16 o                         
   8   7  12         39.48         37.89         7.47 o                         
   9   7  12        235.63        240.27        12.02 o                         
  10   7  12          7.27         17.73         8.86 o                         
  11   7  12          1.30          9.67         9.39 o                         
   0   8  12       8880.98       8679.09        65.74 o                         
   1   8  12         22.08         16.51         5.71 o                         
   2   8  12       3527.07       3549.12        25.48 o                         
   3   8  12          8.25          9.29         6.14 o                         
   4   8  12       1473.42       1487.79        18.06 o                         
   5   8  12        217.43        216.64         9.94 o                         
   6   8  12        897.11        873.36        15.05 o                         
   7   8  12        183.17        172.41         9.25 o                         
   8   8  12        292.23        310.79        11.76 o                         
   9   8  12         84.32         95.08         9.60 o                         
  10   8  12         83.14        110.19         9.48 o                         
   1   9  12       2080.32       2063.11        23.65 o                         
   2   9  12         49.79         48.85         7.83 o                         
   3   9  12       1206.54       1214.34        17.46 o                         
   4   9  12          3.40         -2.41         6.68 o                         
   5   9  12        955.72       1040.37        16.93 o                         
   6   9  12        105.29        136.70         9.63 o                         
   7   9  12        447.00        455.60        13.83 o                         
   8   9  12         20.46         23.89         8.06 o                         
   9   9  12        197.34        189.84        12.54 o                         
   0  10  12       2265.82       2247.62        37.32 o                         
   1  10  12         43.99         33.94         8.81 o                         
   2  10  12       2077.63       2191.27        27.48 o                         
   3  10  12         29.64         34.82        10.42 o                         
   4  10  12       1363.76       1366.00        21.85 o                         
   5  10  12          1.20          3.52         8.43 o                         
   6  10  12        489.84        494.46        16.21 o                         
   7  10  12         12.81          6.54        10.22 o                         
   8  10  12        222.84        194.02        16.66 o                         
   1  11  12        869.05        855.69        23.05 o                         
   2  11  12          4.40         11.67        10.29 o                         
   3  11  12        342.63        376.37        20.18 o                         
   4  11  12          0.99         -8.60         9.94 o                         
   5  11  12        506.93        513.47        17.26 o                         
   0  12  12        644.05        625.95        64.41 o                         
   1  12  12          1.60        -22.95        22.95 o                         
   1   1  13        188.94        196.98         4.63 o                         
   2   1  13        260.07        295.66         5.49 o                         
   3   1  13        273.75        276.38         5.30 o                         
   4   1  13        122.11        149.12         4.84 o                         
   5   1  13          4.77          6.74         3.38 o                         
   6   1  13        690.56        684.53         9.63 o                         
   7   1  13          0.20         -4.40         4.40 o                         
   8   1  13         21.89         24.07         4.70 o                         
   9   1  13         64.49         53.09         5.71 o                         
  10   1  13         28.79         31.98         5.87 o                         
  11   1  13         40.82         38.78         6.47 o                         
  12   1  13          0.01          4.78         6.64 o                         
  13   1  13          0.00          2.89         7.36 o                         
   0   2  13         22.78         18.13         4.58 o                         
   1   2  13         89.09         93.54         4.07 o                         
   2   2  13         27.37         26.70         3.59 o                         
   3   2  13        197.87        199.98         5.39 o                         
   4   2  13          0.86         -3.31         3.31 o                         
   5   2  13        715.26        700.88         9.01 o                         
   6   2  13        147.28        167.01         5.93 o                         
   7   2  13         11.73         10.20         4.68 o                         
   8   2  13          0.59          6.99         4.64 o                         
   9   2  13         46.02         44.70         5.87 o                         
  10   2  13          5.89          5.12         5.67 o                         
  11   2  13         29.07         15.66         6.17 o                         
  12   2  13         16.93         17.85         7.05 o                         
  13   2  13          0.03          1.93         6.76 o                         
   1   3  13         30.18         38.24         3.71 o                         
   2   3  13         27.64         35.50         3.96 o                         
   3   3  13        406.50        403.71         7.47 o                         
   4   3  13        271.24        282.96         6.62 o                         
   5   3  13         90.80         94.11         5.31 o                         
   6   3  13          2.49         -1.01         4.25 o                         
   7   3  13          4.64          5.51         4.58 o                         
   8   3  13          3.12          1.96         5.17 o                         
   9   3  13        224.15        216.96         8.00 o                         
  10   3  13          0.82          3.57         5.44 o                         
  11   3  13        193.15        202.87         8.65 o                         
  12   3  13         32.13         43.27         7.21 o                         
  13   3  13        122.90        143.54         9.57 o                         
   0   4  13        336.18        367.95         9.93 o                         
   1   4  13         82.03         97.66         4.51 o                         
   2   4  13        360.26        370.54         7.13 o                         
   3   4  13        125.84        141.07         5.21 o                         
   4   4  13        199.52        193.15         6.28 o                         
   5   4  13        663.70        612.26         9.34 o                         
   6   4  13        530.22        489.98         8.68 o                         
   7   4  13        527.20        482.38         9.73 o                         
   8   4  13         20.27         29.42         5.39 o                         
   9   4  13         76.74         76.75         6.73 o                         
  10   4  13          5.67         10.18         5.90 o                         
  11   4  13          8.01         12.41         6.09 o                         
  12   4  13         80.75         80.69         7.52 o                         
  13   4  13         11.83         13.39         8.63 o                         
   1   5  13        478.94        473.78         8.05 o                         
   2   5  13         99.81        123.99         5.45 o                         
   3   5  13        111.20        119.88         5.44 o                         
   4   5  13         59.04         62.42         5.53 o                         
   5   5  13         17.34         11.67         4.74 o                         
   6   5  13         54.76         43.17         5.25 o                         
   7   5  13          0.13          5.43         5.37 o                         
   8   5  13          5.68          5.30         5.84 o                         
   9   5  13         68.05         67.25         6.94 o                         
  10   5  13          0.60         -3.56         5.74 o                         
  11   5  13         18.12         23.90         6.47 o                         
  12   5  13        163.79        144.63         8.78 o                         
   0   6  13       1665.15       1578.27        20.38 o                         
   1   6  13        491.77        496.47         8.95 o                         
   2   6  13        286.58        261.38         6.85 o                         
   3   6  13         32.26         30.82         5.24 o                         
   4   6  13          8.30         12.32         4.80 o                         
   5   6  13         65.73         72.89         5.91 o                         
   6   6  13         69.64         82.55         6.71 o                         
   7   6  13          6.82          0.62         5.85 o                         
   8   6  13          4.56          4.85         6.43 o                         
   9   6  13         49.93         54.60         7.16 o                         
  10   6  13         76.72         84.15         7.77 o                         
  11   6  13          8.88         16.73         8.09 o                         
  12   6  13         62.79         66.98        12.68 o                         
   1   7  13         14.03         11.81         5.13 o                         
   2   7  13        293.93        300.73         9.02 o                         
   3   7  13        462.85        448.26        10.50 o                         
   4   7  13         49.52         32.58         6.66 o                         
   5   7  13        125.55        135.83         7.74 o                         
   6   7  13         60.95         55.60         6.68 o                         
   7   7  13          0.14         -4.60         5.88 o                         
   8   7  13         11.76         12.53         6.90 o                         
   9   7  13         16.73         18.65         7.04 o                         
  10   7  13          5.34         18.56         9.14 o                         
  11   7  13         13.38         29.62        10.27 o                         
   0   8  13        605.38        575.49        17.11 o                         
   1   8  13         35.48         18.34         6.65 o                         
   2   8  13        715.46        699.68        12.36 o                         
   3   8  13         19.56         14.26         6.49 o                         
   4   8  13        459.04        484.86        12.89 o                         
   5   8  13          3.37          9.31         7.13 o                         
   6   8  13        639.05        614.48        15.61 o                         
   7   8  13          0.88         -3.02         6.71 o                         
   8   8  13        323.67        314.26        12.85 o                         
   9   8  13         36.33         42.55         8.89 o                         
  10   8  13         58.00         65.11        11.48 o                         
   1   9  13          2.97         -7.39         7.39 o                         
   2   9  13         27.21         42.35         8.36 o                         
   3   9  13         64.69         51.07         8.17 o                         
   4   9  13          1.25         13.54         7.31 o                         
   5   9  13          1.38         -5.68         7.18 o                         
   6   9  13        171.31        178.86        10.53 o                         
   7   9  13         24.55         23.95         9.11 o                         
   8   9  13          0.03         -1.74         7.54 o                         
   9   9  13         30.24         58.71        15.71 o                         
   0  10  13        317.59        324.86        19.05 o                         
   1  10  13          7.29         -9.20         9.20 o                         
   2  10  13        262.56        260.48        13.46 o                         
   3  10  13         19.59         23.70         9.96 o                         
   4  10  13         41.76         42.82         9.37 o                         
   5  10  13         75.63         86.42        10.80 o                         
   6  10  13        101.95        102.98        10.97 o                         
   7  10  13         43.81         23.23        12.83 o                         
   1  11  13        117.44        114.15        12.97 o                         
   2  11  13         58.89         55.49        11.86 o                         
   3  11  13        115.49        122.40        12.26 o                         
   4  11  13          0.62          8.52        11.65 o                         
   5  11  13         72.90         90.37        15.57 o                         
   0   0  14       2945.83       2809.18        30.04 o                         
   1   0  14        326.27        348.29        11.33 o                         
   2   0  14       3793.97       3779.06        27.73 o                         
   3   0  14        639.39        630.43        11.29 o                         
   4   0  14       1039.81       1006.52        13.29 o                         
   5   0  14       4685.81       4648.44        37.09 o                         
   6   0  14        640.22        599.63        13.60 o                         
   7   0  14       3264.08       3010.17        29.65 o                         
   8   0  14        422.66        480.57        13.36 o                         
   9   0  14        111.74        102.55         9.72 o                         
  10   0  14        188.60        172.51        12.30 o                         
  11   0  14         20.28         22.57         9.89 o                         
  12   0  14        192.86        205.16        14.80 o                         
  13   0  14        106.10         87.03        14.13 o                         
   1   1  14       8017.45       8129.46        35.28 o                         
   2   1  14         26.32         28.10         3.54 o                         
   3   1  14       8762.74       8669.31        38.98 o                         
   4   1  14         12.94          8.24         3.87 o                         
   5   1  14       3029.91       3000.69        19.45 o                         
   6   1  14       1131.30       1080.48        11.89 o                         
   7   1  14       4002.99       3840.39        25.40 o                         
   8   1  14         15.30         15.38         5.05 o                         
   9   1  14       1247.18       1188.18        14.64 o                         
  10   1  14         25.42         19.40         5.71 o                         
  11   1  14        143.63        170.13         9.21 o                         
  12   1  14          0.04          1.87         7.25 o                         
  13   1  14        154.65        174.96        10.62 o                         
   0   2  14       9462.06       9561.24        58.40 o                         
   1   2  14        587.53        596.14         7.46 o                         
   2   2  14       5719.58       5735.03        29.01 o                         
   3   2  14        164.63        164.71         5.03 o                         
   4   2  14       2197.09       2147.49        15.35 o                         
   5   2  14        257.49        235.32         6.37 o                         
   6   2  14       2828.24       2638.96        19.37 o                         
   7   2  14         43.98         49.95         5.10 o                         
   8   2  14       1835.26       1781.59        17.50 o                         
   9   2  14          0.05          6.29         5.46 o                         
  10   2  14        416.54        425.25        12.24 o                         
  11   2  14          6.92          9.11         6.31 o                         
  12   2  14        223.55        255.17        10.22 o                         
  13   2  14         21.84         27.87         7.92 o                         
   1   3  14       6629.40       6518.05        32.34 o                         
   2   3  14        114.71        109.36         5.26 o                         
   3   3  14       7774.01       7676.11        36.60 o                         
   4   3  14         44.69         48.76         4.66 o                         
   5   3  14       3175.70       3118.75        19.56 o                         
   6   3  14        196.37        201.80         6.79 o                         
   7   3  14       2132.70       2090.04        18.70 o                         
   8   3  14        120.62        131.96         7.42 o                         
   9   3  14       1229.87       1179.65        15.31 o                         
  10   3  14          2.26         11.31         5.89 o                         
  11   3  14        398.26        400.72        11.04 o                         
  12   3  14          4.63         14.72         6.89 o                         
  13   3  14        104.91         86.53        11.59 o                         
   0   4  14       1644.94       1645.71        18.28 o                         
   1   4  14         17.15         13.85         4.14 o                         
   2   4  14       2292.51       2213.56        16.99 o                         
   3   4  14        294.00        282.39         6.79 o                         
   4   4  14       2947.75       2864.93        19.42 o                         
   5   4  14        511.40        497.48         9.88 o                         
   6   4  14       2215.15       2108.59        17.30 o                         
   7   4  14          5.84         11.63         4.91 o                         
   8   4  14        891.29        862.93        13.79 o                         
   9   4  14          8.02         16.05         6.22 o                         
  10   4  14        240.23        262.41         9.83 o                         
  11   4  14          3.34         -3.62         6.34 o                         
  12   4  14        114.40        129.02         8.66 o                         
   1   5  14       2489.46       2542.02        17.92 o                         
   2   5  14         49.11         32.33         4.73 o                         
   3   5  14       1257.76       1277.30        13.42 o                         
   4   5  14        443.56        399.53         9.22 o                         
   5   5  14        374.71        409.92         9.20 o                         
   6   5  14         73.33         55.50         6.05 o                         
   7   5  14       1007.21       1021.46        14.90 o                         
   8   5  14        103.47         93.69         7.22 o                         
   9   5  14        526.27        530.75        13.07 o                         
  10   5  14          0.95          7.36         6.22 o                         
  11   5  14        258.81        274.39        10.45 o                         
  12   5  14         24.79         20.36         8.97 o                         
   0   6  14       1621.69       1530.55        22.93 o                         
   1   6  14        657.77        708.23        10.65 o                         
   2   6  14       3794.76       3829.06        24.71 o                         
   3   6  14        224.42        245.55         7.47 o                         
   4   6  14       3509.75       3521.82        24.89 o                         
   5   6  14        274.00        256.38         8.50 o                         
   6   6  14       1629.15       1646.40        17.68 o                         
   7   6  14        505.26        465.47        12.24 o                         
   8   6  14        912.84        921.71        15.80 o                         
   9   6  14          1.86          1.05         6.92 o                         
  10   6  14        339.92        327.21        12.42 o                         
  11   6  14         12.25         23.44         8.48 o                         
   1   7  14       2127.51       2225.74        19.71 o                         
   2   7  14          0.88         -4.11         5.71 o                         
   3   7  14       2991.56       2849.92        23.80 o                         
   4   7  14        127.22        134.89         7.80 o                         
   5   7  14       1538.01       1501.69        17.05 o                         
   6   7  14         36.35         34.65         6.63 o                         
   7   7  14       1139.41       1095.07        16.68 o                         
   8   7  14        124.31        126.14         9.45 o                         
   9   7  14        226.12        220.67        11.29 o                         
  10   7  14          2.36          7.26         9.27 o                         
   0   8  14       1654.03       1635.00        42.60 o                         
   1   8  14        563.92        556.35        12.22 o                         
   2   8  14       1970.13       1930.72        21.04 o                         
   3   8  14         39.22         42.07         6.74 o                         
   4   8  14       1016.34       1023.79        16.33 o                         
   5   8  14         71.85         64.29         8.30 o                         
   6   8  14        666.29        665.89        15.58 o                         
   7   8  14          8.34          3.56         7.34 o                         
   8   8  14        621.92        642.30        17.08 o                         
   9   8  14         25.08         28.38         9.31 o                         
   1   9  14        505.06        519.25        14.67 o                         
   2   9  14          0.65         -7.81         7.81 o                         
   3   9  14       1134.13       1106.03        20.43 o                         
   4   9  14         49.88         41.05         7.81 o                         
   5   9  14        806.08        832.54        16.62 o                         
   6   9  14         18.17         30.41         8.66 o                         
   7   9  14        350.93        367.66        13.23 o                         
   8   9  14         13.14         21.83         9.78 o                         
   0  10  14        377.27        407.39        20.90 o                         
   1  10  14         23.30         22.92        10.01 o                         
   2  10  14        738.21        782.99        20.49 o                         
   3  10  14        105.45         99.50        11.77 o                         
   4  10  14        739.92        737.96        20.87 o                         
   5  10  14         41.31         54.48        11.19 o                         
   6  10  14        292.53        290.84        14.33 o                         
   1  11  14        573.54        580.31        20.88 o                         
   2  11  14         21.23          4.64        11.15 o                         
   3  11  14        637.85        658.86        32.56 o                         
   4  11  14         13.78         12.83        15.79 o                         
   1   1  15        202.68        250.07         5.22 o                         
   2   1  15         18.43         17.70         3.48 o                         
   3   1  15        510.94        531.33         7.98 o                         
   4   1  15          0.64         -3.06         4.16 o                         
   5   1  15        435.62        431.08         9.00 o                         
   6   1  15         73.15         59.57         5.80 o                         
   7   1  15         82.46         85.89         6.24 o                         
   8   1  15        290.98        265.72         8.19 o                         
   9   1  15          0.28         -0.10         5.41 o                         
  10   1  15         82.80         84.40         7.41 o                         
  11   1  15         49.21         55.17         8.07 o                         
  12   1  15          2.51          1.91         7.42 o                         
  13   1  15          8.90         18.81        13.80 o                         
   0   2  15       1139.37       1159.02        15.77 o                         
   1   2  15         92.11        103.40         4.66 o                         
   2   2  15          6.91          7.71         3.42 o                         
   3   2  15         55.37         59.72         4.55 o                         
   4   2  15         17.00         15.43         4.54 o                         
   5   2  15          1.19         -4.28         4.28 o                         
   6   2  15        233.64        245.87         7.59 o                         
   7   2  15          0.42         -0.81         4.88 o                         
   8   2  15        198.62        192.89         7.57 o                         
   9   2  15          5.06         -1.43         5.43 o                         
  10   2  15        183.71        192.24         8.36 o                         
  11   2  15          6.96         14.48         6.95 o                         
  12   2  15          7.30         20.00         8.12 o                         
  13   2  15         81.41         97.73        17.16 o                         
   1   3  15         78.64         89.49         5.42 o                         
   2   3  15        691.90        727.32         9.90 o                         
   3   3  15          1.03          5.57         4.15 o                         
   4   3  15          2.21         -1.17         4.37 o                         
   5   3  15        169.41        173.27         6.49 o                         
   6   3  15        276.33        292.89         8.26 o                         
   7   3  15         13.90         18.03         5.46 o                         
   8   3  15        110.40        105.51         6.81 o                         
   9   3  15         54.33         45.73         6.44 o                         
  10   3  15          0.30          2.06         5.88 o                         
  11   3  15          0.01          3.77         6.31 o                         
  12   3  15          0.03          4.37         6.87 o                         
   0   4  15          4.37         -3.43         5.63 o                         
   1   4  15          8.52          3.56         4.38 o                         
   2   4  15         86.96         71.35         5.25 o                         
   3   4  15         71.69         66.60         5.52 o                         
   4   4  15         29.81         33.14         5.12 o                         
   5   4  15        116.45        114.91         6.24 o                         
   6   4  15         95.63        121.71         6.82 o                         
   7   4  15         70.08         66.96         5.89 o                         
   8   4  15         19.87         11.64         6.05 o                         
   9   4  15          4.06          4.30         6.24 o                         
  10   4  15         11.21         26.60         6.53 o                         
  11   4  15          0.02          6.13         7.03 o                         
  12   4  15          4.27         10.12         8.04 o                         
   1   5  15         82.98         88.82         5.56 o                         
   2   5  15         52.34         53.06         4.95 o                         
   3   5  15        263.90        257.55         7.70 o                         
   4   5  15         26.25         27.55         5.30 o                         
   5   5  15         14.33         21.27         5.35 o                         
   6   5  15        368.54        349.80        10.08 o                         
   7   5  15        186.79        188.70         8.82 o                         
   8   5  15          0.87          1.60         6.55 o                         
   9   5  15        169.39        168.57         9.83 o                         
  10   5  15          0.01          7.35         6.54 o                         
  11   5  15          7.12         12.13         6.55 o                         
   0   6  15       2482.90       2417.06        30.90 o                         
   1   6  15          0.75         -5.21         5.21 o                         
   2   6  15        319.61        326.62         9.22 o                         
   3   6  15          1.41          0.00         5.12 o                         
   4   6  15          4.54          5.67         5.29 o                         
   5   6  15        143.50        147.61         7.45 o                         
   6   6  15         81.70         78.63         7.43 o                         
   7   6  15        276.92        248.68        10.02 o                         
   8   6  15         22.83         30.19         6.75 o                         
   9   6  15         92.94         85.74         8.62 o                         
  10   6  15          0.05          3.26         7.60 o                         
  11   6  15          1.59         -0.05        10.22 o                         
   1   7  15        703.19        696.33        12.98 o                         
   2   7  15        150.80        147.29         8.23 o                         
   3   7  15       1138.21       1118.71        15.42 o                         
   4   7  15          1.43         13.17         6.21 o                         
   5   7  15        398.67        392.12        11.75 o                         
   6   7  15          5.24         -2.40         5.92 o                         
   7   7  15         44.16         54.23         7.52 o                         
   8   7  15          0.36          2.68         7.69 o                         
   9   7  15         47.54         43.74         8.64 o                         
  10   7  15          0.01          5.77        10.48 o                         
   0   8  15         41.59         58.66        10.08 o                         
   1   8  15        179.58        175.83        10.83 o                         
   2   8  15        164.03        171.46         9.49 o                         
   3   8  15         13.56         15.91         6.82 o                         
   4   8  15          0.94         -6.46         6.85 o                         
   5   8  15          0.43         -4.22         7.06 o                         
   6   8  15         60.31         71.34         8.47 o                         
   7   8  15         15.83          9.62         8.13 o                         
   8   8  15          4.32          9.75         8.55 o                         
   9   8  15          0.04         -6.41         9.94 o                         
   1   9  15        205.49        210.33        11.19 o                         
   2   9  15         30.00         23.63         8.74 o                         
   3   9  15        197.36        207.02        11.52 o                         
   4   9  15          2.93          2.26         7.69 o                         
   5   9  15        201.51        211.37        10.90 o                         
   6   9  15          4.02         13.55         8.00 o                         
   7   9  15         84.29         85.94         9.78 o                         
   0  10  15        245.79        260.43        18.79 o                         
   1  10  15          3.91         -0.07         9.61 o                         
   2  10  15         73.75         78.59        12.45 o                         
   3  10  15          2.76         -1.50        10.25 o                         
   4  10  15         58.85         49.82        10.65 o                         
   5  10  15         62.09         56.15        11.17 o                         
   6  10  15         86.28        137.33        35.55 o                         
   1  11  15         95.80        120.45        17.13 o                         
   2  11  15         71.14         90.12        26.75 o                         
   0   0  16      14794.72      14633.29       126.80 o                         
   1   0  16        225.99        237.79         8.49 o                         
   2   0  16       5930.79       5743.57        38.23 o                         
   3   0  16          0.92          0.58         5.31 o                         
   4   0  16       5121.73       4983.24        39.74 o                         
   5   0  16        341.04        343.13        11.78 o                         
   6   0  16       4575.46       4545.77        42.68 o                         
   7   0  16         42.66         42.28         9.22 o                         
   8   0  16       1111.85       1073.57        20.06 o                         
   9   0  16        338.35        279.47        13.62 o                         
  10   0  16        891.50        846.24        20.44 o                         
  11   0  16         29.94         26.42        10.65 o                         
  12   0  16        151.71        135.85        14.31 o                         
   1   1  16       1072.18       1002.43        10.23 o                         
   2   1  16          3.58          1.71         3.88 o                         
   3   1  16       2240.56       2187.22        16.16 o                         
   4   1  16         92.43         80.51         5.27 o                         
   5   1  16       1845.07       1812.50        15.89 o                         
   6   1  16        444.13        457.64         9.69 o                         
   7   1  16        956.89        922.82        13.10 o                         
   8   1  16         18.87         17.55         5.75 o                         
   9   1  16        903.55        843.52        13.92 o                         
  10   1  16          1.93         10.77         6.40 o                         
  11   1  16        164.35        183.48        10.25 o                         
  12   1  16          6.86         14.77         9.11 o                         
   0   2  16       7410.50       7296.33        52.00 o                         
   1   2  16          2.37          2.25         3.94 o                         
   2   2  16       3436.39       3340.26        21.36 o                         
   3   2  16          2.09         -3.95         3.95 o                         
   4   2  16       2900.86       2794.20        18.82 o                         
   5   2  16        579.36        568.02         9.80 o                         
   6   2  16       2225.37       2145.30        18.27 o                         
   7   2  16        656.13        623.43        10.65 o                         
   8   2  16        702.31        711.78        12.72 o                         
   9   2  16         33.14         49.18         6.33 o                         
  10   2  16        950.46        961.88        15.17 o                         
  11   2  16         33.13         41.66         7.42 o                         
  12   2  16        333.03        331.30        12.35 o                         
   1   3  16       3900.48       3795.43        24.15 o                         
   2   3  16       1246.56       1206.51        13.10 o                         
   3   3  16       5078.97       4962.93        28.18 o                         
   4   3  16        437.20        425.42         9.13 o                         
   5   3  16       1966.59       1934.72        16.71 o                         
   6   3  16        102.55        112.71         6.37 o                         
   7   3  16        266.79        279.04         9.24 o                         
   8   3  16        364.82        338.33        10.04 o                         
   9   3  16        327.11        316.26         9.70 o                         
  10   3  16         63.89         80.78         7.26 o                         
  11   3  16        179.78        196.51         9.62 o                         
  12   3  16          6.40         24.29         8.77 o                         
   0   4  16       2478.04       2511.41        26.74 o                         
   1   4  16         65.37         68.07         5.54 o                         
   2   4  16       1368.89       1406.48        14.07 o                         
   3   4  16          0.35         -3.09         4.72 o                         
   4   4  16       1632.61       1570.21        14.82 o                         
   5   4  16         66.07         57.70         5.72 o                         
   6   4  16       1678.81       1659.79        16.67 o                         
   7   4  16          9.41          9.92         5.63 o                         
   8   4  16        609.25        615.44        13.89 o                         
   9   4  16         11.16          6.71         6.53 o                         
  10   4  16        199.83        204.23         9.60 o                         
  11   4  16          5.46          9.63         6.81 o                         
   1   5  16       4075.65       4012.24        26.72 o                         
   2   5  16         14.83         11.90         4.68 o                         
   3   5  16       1285.37       1240.20        14.90 o                         
   4   5  16        115.97        109.74         6.66 o                         
   5   5  16       1085.38       1033.05        14.36 o                         
   6   5  16          9.62          1.36         5.91 o                         
   7   5  16        894.35        866.03        15.36 o                         
   8   5  16         42.13         64.32         7.87 o                         
   9   5  16        712.97        692.49        16.17 o                         
  10   5  16         34.85         31.45         8.10 o                         
  11   5  16        400.45        391.39        14.65 o                         
   0   6  16       1478.86       1477.80        26.14 o                         
   1   6  16         63.91         63.65         6.64 o                         
   2   6  16       1262.84       1309.82        15.52 o                         
   3   6  16          3.57         -1.48         5.59 o                         
   4   6  16       1623.65       1621.03        16.91 o                         
   5   6  16          2.83         -1.45         5.56 o                         
   6   6  16       1002.96        962.94        14.75 o                         
   7   6  16          1.69         11.82         6.80 o                         
   8   6  16        533.45        547.45        14.73 o                         
   9   6  16          3.12         -6.59         7.04 o                         
  10   6  16        243.72        271.49        12.27 o                         
   1   7  16        208.79        238.95         9.65 o                         
   2   7  16        697.05        711.69        14.26 o                         
   3   7  16        506.29        508.38        12.26 o                         
   4   7  16         17.73         15.19         6.55 o                         
   5   7  16       1486.20       1434.15        19.29 o                         
   6   7  16          8.00          6.43         7.22 o                         
   7   7  16        637.41        612.68        14.71 o                         
   8   7  16         21.15         26.96         8.03 o                         
   9   7  16        672.20        686.16        20.07 o                         
   0   8  16        926.29        848.63        22.30 o                         
   1   8  16         50.34         43.72         7.78 o                         
   2   8  16        617.13        584.83        14.38 o                         
   3   8  16         28.22         24.09         8.07 o                         
   4   8  16        527.85        542.50        14.67 o                         
   5   8  16         78.41         86.78         8.90 o                         
   6   8  16        521.34        549.06        15.12 o                         
   7   8  16         23.06         33.66         8.90 o                         
   8   8  16        616.21        669.89        21.19 o                         
   1   9  16       1053.97       1035.21        19.65 o                         
   2   9  16         36.26         22.81         8.99 o                         
   3   9  16        529.62        552.56        16.64 o                         
   4   9  16          2.09         -7.77         8.48 o                         
   5   9  16        729.24        763.80        16.82 o                         
   6   9  16         42.95         67.46         8.96 o                         
   7   9  16        410.09        409.34        18.10 o                         
   0  10  16        756.56        760.40        29.18 o                         
   1  10  16          9.22          3.68        10.36 o                         
   2  10  16        497.32        484.72        19.20 o                         
   3  10  16         32.68         34.46        11.07 o                         
   4  10  16        275.65        312.41        20.00 o                         
   5  10  16         12.29         -0.07        26.36 o                         
   1   1  17        117.76        138.77         5.41 o                         
   2   1  17         19.97         16.37         4.34 o                         
   3   1  17       1687.41       1625.88        14.10 o                         
   4   1  17        371.39        359.96         8.28 o                         
   5   1  17        610.29        583.98        10.03 o                         
   6   1  17        227.57        221.13         7.63 o                         
   7   1  17          0.10         -5.60         5.60 o                         
   8   1  17        301.07        299.87        10.03 o                         
   9   1  17         13.41          8.80         6.25 o                         
  10   1  17          4.13          7.08         6.86 o                         
  11   1  17          0.55          5.90         7.35 o                         
  12   1  17          0.21         15.02        10.46 o                         
   0   2  17       1931.74       1866.82        21.24 o                         
   1   2  17        191.81        204.38         6.62 o                         
   2   2  17        662.99        625.57        10.03 o                         
   3   2  17          3.25          2.61         4.87 o                         
   4   2  17          0.39         -4.32         4.32 o                         
   5   2  17         19.09         13.31         4.91 o                         
   6   2  17         60.20         64.61         5.78 o                         
   7   2  17         14.43         14.53         5.58 o                         
   8   2  17         53.65         43.78         6.23 o                         
   9   2  17          3.28          8.00         6.25 o                         
  10   2  17         17.34         32.73         7.12 o                         
  11   2  17         70.14         70.22         7.94 o                         
  12   2  17         14.37         32.98        13.58 o                         
   1   3  17        347.88        386.59         8.57 o                         
   2   3  17          0.27         -1.90         4.62 o                         
   3   3  17        158.98        178.37         6.94 o                         
   4   3  17         10.23          2.37         4.98 o                         
   5   3  17          0.28          0.08         5.52 o                         
   6   3  17          0.91          6.47         5.82 o                         
   7   3  17         68.14         71.63         6.67 o                         
   8   3  17         12.39          7.27         5.87 o                         
   9   3  17          1.65          5.98         6.04 o                         
  10   3  17        151.15        187.71         9.08 o                         
  11   3  17         32.59         58.98         8.35 o                         
   0   4  17         25.59         25.90         7.79 o                         
   1   4  17        159.43        169.18         7.16 o                         
   2   4  17          0.83         -2.33         4.84 o                         
   3   4  17        232.87        241.78         8.16 o                         
   4   4  17         50.27         55.60         6.02 o                         
   5   4  17         11.10         13.05         5.52 o                         
   6   4  17        129.96        115.07         7.31 o                         
   7   4  17         13.03          3.63         6.10 o                         
   8   4  17         25.48         27.02         7.30 o                         
   9   4  17          2.43          9.69         6.87 o                         
  10   4  17         31.22         34.92         7.79 o                         
  11   4  17          0.26          6.48         8.05 o                         
   1   5  17         61.75         61.43         6.39 o                         
   2   5  17        236.90        229.59         8.25 o                         
   3   5  17        236.47        241.38         8.69 o                         
   4   5  17        582.69        568.61        11.43 o                         
   5   5  17         46.84         54.85         7.31 o                         
   6   5  17         35.71         31.76         6.55 o                         
   7   5  17        100.94         98.96         8.19 o                         
   8   5  17        107.52         96.12         8.23 o                         
   9   5  17         52.00         54.89         8.67 o                         
  10   5  17         53.96         49.80         8.79 o                         
   0   6  17       1317.72       1241.66        24.08 o                         
   1   6  17         82.90         73.73         7.51 o                         
   2   6  17        856.66        855.44        14.43 o                         
   3   6  17         15.96         16.08         6.13 o                         
   4   6  17        571.01        570.88        12.61 o                         
   5   6  17         12.53          6.31         6.27 o                         
   6   6  17        409.73        362.47        13.47 o                         
   7   6  17          3.16          3.24         6.56 o                         
   8   6  17         97.03        107.39         9.09 o                         
   9   6  17          1.16        -10.28        11.44 o                         
  10   6  17         81.93         71.12        12.49 o                         
   1   7  17         29.53         27.57         7.59 o                         
   2   7  17         46.47         44.68         7.53 o                         
   3   7  17        350.61        334.69        11.22 o                         
   4   7  17         16.12         26.82         7.04 o                         
   5   7  17          3.03         -6.64         6.64 o                         
   6   7  17         45.56         49.70         8.41 o                         
   7   7  17         11.83         -3.23         7.76 o                         
   8   7  17         23.31         16.67        10.49 o                         
   9   7  17          1.08          9.29        13.92 o                         
   0   8  17        484.66        471.86        31.11 o                         
   1   8  17          7.06         -3.02         7.38 o                         
   2   8  17        284.62        251.02        10.69 o                         
   3   8  17         14.30          9.55         7.71 o                         
   4   8  17        151.97        175.04        11.33 o                         
   5   8  17         63.33         63.16         9.20 o                         
   6   8  17        234.93        241.14        11.65 o                         
   7   8  17         23.67         19.29         9.28 o                         
   1   9  17        160.20        152.28        11.26 o                         
   2   9  17          2.96         -9.20         9.20 o                         
   3   9  17         39.73         39.90         9.94 o                         
   4   9  17         94.55         74.56        12.25 o                         
   5   9  17          9.30         -0.30         8.82 o                         
   6   9  17          2.45         20.13        11.38 o                         
   0  10  17        153.19        164.49        18.34 o                         
   1  10  17         16.27         24.80        11.12 o                         
   2  10  17        222.33        246.42        17.06 o                         
   3  10  17         12.88          7.73        17.66 o                         
   0   0  18       3332.52       3284.75        37.43 o                         
   1   0  18         51.83         44.04         6.44 o                         
   2   0  18       2865.17       2819.62        28.80 o                         
   3   0  18       1782.50       1744.98        23.70 o                         
   4   0  18       2490.22       2482.90        30.34 o                         
   5   0  18        157.96        161.17        10.36 o                         
   6   0  18       1211.95       1178.64        19.58 o                         
   7   0  18         65.65         68.76         9.70 o                         
   8   0  18         87.70        124.12        11.76 o                         
   9   0  18        138.26        130.15        11.80 o                         
  10   0  18         39.25         51.59        10.95 o                         
  11   0  18          1.38        -10.18        10.18 o                         
   1   1  18       4623.77       4573.76        27.07 o                         
   2   1  18          4.79          2.68         4.75 o                         
   3   1  18       6994.72       6979.65        39.42 o                         
   4   1  18        140.96        147.72         6.87 o                         
   5   1  18       1821.59       1832.19        17.04 o                         
   6   1  18          2.43          0.22         5.01 o                         
   7   1  18        995.96        987.65        14.98 o                         
   8   1  18        274.54        259.51         9.56 o                         
   9   1  18        367.09        382.02        11.86 o                         
  10   1  18         13.91          8.35         7.16 o                         
  11   1  18        107.67        127.23        10.47 o                         
   0   2  18       3329.38       3335.10        31.71 o                         
   1   2  18         52.87         51.16         5.22 o                         
   2   2  18       1159.36       1183.50        12.75 o                         
   3   2  18         39.74         45.28         6.08 o                         
   4   2  18        305.54        312.69         8.87 o                         
   5   2  18        162.48        155.30         7.13 o                         
   6   2  18        719.93        681.72        11.37 o                         
   7   2  18         20.44         25.41         5.74 o                         
   8   2  18        267.96        272.86        10.16 o                         
   9   2  18        114.45        125.45         8.52 o                         
  10   2  18         42.18         45.70         7.54 o                         
  11   2  18         34.15         33.42         7.83 o                         
   1   3  18       1218.17       1235.63        13.88 o                         
   2   3  18        477.97        500.26        10.17 o                         
   3   3  18       2001.01       2013.20        19.03 o                         
   4   3  18         86.31         92.54         6.61 o                         
   5   3  18        930.77        977.12        14.37 o                         
   6   3  18          2.14         -0.22         5.83 o                         
   7   3  18        975.80       1003.56        14.99 o                         
   8   3  18         51.00         68.38         7.42 o                         
   9   3  18        319.67        372.23        11.43 o                         
  10   3  18        114.40        123.04         9.23 o                         
  11   3  18         65.60         94.51        14.63 o                         
   0   4  18       3238.76       3217.41        36.04 o                         
   1   4  18         37.20         34.82         5.97 o                         
   2   4  18       3304.44       3305.14        25.84 o                         
   3   4  18         94.71         76.73         6.80 o                         
   4   4  18       2451.44       2438.36        21.77 o                         
   5   4  18          6.92          2.38         6.13 o                         
   6   4  18       1621.80       1603.19        18.37 o                         
   7   4  18          3.96         12.16         6.40 o                         
   8   4  18        722.57        726.46        16.13 o                         
   9   4  18         14.51         15.98         7.39 o                         
  10   4  18        172.57        210.01        10.69 o                         
   1   5  18       3649.77       3596.02        27.94 o                         
   2   5  18         81.40        102.93         7.58 o                         
   3   5  18       3402.94       3347.87        27.07 o                         
   4   5  18          0.83         -0.39         6.07 o                         
   5   5  18       1179.28       1154.38        17.24 o                         
   6   5  18          1.73         -0.36         6.79 o                         
   7   5  18        302.94        308.47        11.16 o                         
   8   5  18         15.25         10.91         8.38 o                         
   9   5  18        172.32        158.67        10.25 o                         
  10   5  18          0.53          1.64         9.41 o                         
   0   6  18       2664.98       2709.89        36.74 o                         
   1   6  18         48.29         63.57         7.92 o                         
   2   6  18       2740.01       2714.31        27.02 o                         
   3   6  18         19.85          8.46         6.74 o                         
   4   6  18       1116.38       1073.11        16.18 o                         
   5   6  18          0.01          8.06         7.13 o                         
   6   6  18        504.76        512.09        15.46 o                         
   7   6  18          7.92          9.52         7.55 o                         
   8   6  18        396.36        421.07        13.77 o                         
   9   6  18         49.97         41.62         9.37 o                         
   1   7  18       1817.83       1887.18        23.10 o                         
   2   7  18          1.31         -6.90         6.90 o                         
   3   7  18        942.97        986.49        17.38 o                         
   4   7  18        124.49        142.79         9.77 o                         
   5   7  18        567.23        581.85        15.80 o                         
   6   7  18          7.74         26.12         8.98 o                         
   7   7  18        276.48        317.95        14.06 o                         
   8   7  18          0.68          9.08        11.83 o                         
   0   8  18       1647.52       1674.97        33.75 o                         
   1   8  18         98.92         81.87         9.05 o                         
   2   8  18       1571.49       1558.24        21.30 o                         
   3   8  18         14.85          4.86         8.32 o                         
   4   8  18        553.14        637.19        17.63 o                         
   5   8  18         70.00         69.94        10.32 o                         
   6   8  18        333.92        367.98        15.25 o                         
   7   8  18         25.90         41.07        13.23 o                         
   1   9  18       1303.74       1316.67        23.32 o                         
   2   9  18         87.94         89.26        11.34 o                         
   3   9  18       1078.40       1094.83        23.41 o                         
   4   9  18          1.31          0.79        10.00 o                         
   5   9  18        642.65        670.39        25.41 o                         
   0  10  18        732.25        850.93        46.22 o                         
   1  10  18          0.00        -14.85        28.34 o                         
   1   1  19        353.00        369.22         8.95 o                         
   2   1  19          2.55          3.53         4.81 o                         
   3   1  19         54.90         70.52         6.22 o                         
   4   1  19        129.13        142.74         7.78 o                         
   5   1  19          5.19         11.45         5.60 o                         
   6   1  19         18.93         10.22         5.63 o                         
   7   1  19          0.20         -1.27         5.41 o                         
   8   1  19         43.43         46.85         6.90 o                         
   9   1  19         27.99         12.82         7.02 o                         
  10   1  19        115.08        111.67         9.66 o                         
  11   1  19         15.35         34.09        10.28 o                         
   0   2  19       1445.13       1386.14        21.54 o                         
   1   2  19        112.74        115.81         6.26 o                         
   2   2  19        500.73        509.28         9.98 o                         
   3   2  19         66.02         61.63         6.31 o                         
   4   2  19         35.10         39.20         6.65 o                         
   5   2  19         43.50         55.02         7.20 o                         
   6   2  19         14.66          8.94         5.82 o                         
   7   2  19          3.67         13.31         5.88 o                         
   8   2  19          6.98          2.76         6.39 o                         
   9   2  19         23.84         37.96         7.47 o                         
  10   2  19          0.34          4.99         7.03 o                         
  11   2  19         88.98         75.29        16.50 o                         
   1   3  19          0.84         -0.17         5.39 o                         
   2   3  19         28.89         21.46         5.96 o                         
   3   3  19         81.84         92.89         7.13 o                         
   4   3  19         20.95          7.13         6.16 o                         
   5   3  19        150.77        159.13         8.82 o                         
   6   3  19          1.02          0.77         6.17 o                         
   7   3  19         21.89         18.42         6.25 o                         
   8   3  19         27.46         30.97         7.30 o                         
   9   3  19          0.10          7.62         7.44 o                         
  10   3  19          0.17          9.26         7.90 o                         
   0   4  19        100.07        130.23        11.79 o                         
   1   4  19         10.09         12.18         5.89 o                         
   2   4  19          7.53          6.43         5.77 o                         
   3   4  19          3.26         -2.25         6.13 o                         
   4   4  19        331.34        315.34        10.15 o                         
   5   4  19         83.27         85.67         7.76 o                         
   6   4  19         19.51         36.57         9.10 o                         
   7   4  19        103.57        128.20         9.44 o                         
   8   4  19          1.40         -2.25         6.77 o                         
   9   4  19          4.75         10.72         7.90 o                         
  10   4  19        149.04        166.72        14.39 o                         
   1   5  19        511.31        491.71        12.39 o                         
   2   5  19         67.24         66.23         7.73 o                         
   3   5  19        308.21        283.78        10.36 o                         
   4   5  19        162.10        159.87         8.92 o                         
   5   5  19        194.60        188.50        10.34 o                         
   6   5  19         25.53         22.26         7.89 o                         
   7   5  19         72.07         71.53         9.67 o                         
   8   5  19         60.12         80.14         8.70 o                         
   9   5  19          2.64         17.50         8.52 o                         
   0   6  19         75.69         70.32        11.39 o                         
   1   6  19         34.92         20.39         7.91 o                         
   2   6  19         19.01         11.28         7.43 o                         
   3   6  19        266.29        270.75        11.07 o                         
   4   6  19         12.15         24.46         7.58 o                         
   5   6  19         29.54         28.13         7.65 o                         
   6   6  19         33.40         17.98         9.73 o                         
   7   6  19          0.73          0.29         7.70 o                         
   8   6  19         10.42         15.35         8.44 o                         
   1   7  19        346.01        333.08        12.40 o                         
   2   7  19          2.68         -0.99         7.56 o                         
   3   7  19        386.56        370.74        13.51 o                         
   4   7  19          0.28          4.52         7.99 o                         
   5   7  19        137.06        114.53         9.67 o                         
   6   7  19          5.73          4.34         9.83 o                         
   7   7  19         49.47         44.97        12.94 o                         
   0   8  19        201.83        212.57        22.00 o                         
   1   8  19          4.53          7.45         7.98 o                         
   2   8  19        154.13        145.53        10.51 o                         
   3   8  19         57.02         61.71        10.09 o                         
   4   8  19        352.22        327.41        15.28 o                         
   5   8  19          7.97         -4.66         9.52 o                         
   6   8  19        175.95        190.99        17.83 o                         
   1   9  19        149.27        185.56        13.69 o                         
   2   9  19         79.11         84.63        11.38 o                         
   3   9  19        100.52        104.32        15.55 o                         
   0   0  20       5430.53       5481.87        83.46 o                         
   1   0  20        114.58        117.82        11.15 o                         
   2   0  20       2193.60       2253.64        29.09 o                         
   3   0  20         28.45         35.44         8.45 o                         
   4   0  20       1752.95       1751.38        26.29 o                         
   5   0  20         91.15         98.56        10.62 o                         
   6   0  20       2437.26       2338.46        33.06 o                         
   7   0  20         75.87         92.39        11.14 o                         
   8   0  20        865.01        856.44        21.19 o                         
   9   0  20          4.70         10.33        10.05 o                         
  10   0  20        188.03        214.60        15.64 o                         
   1   1  20       1526.85       1587.26        16.18 o                         
   2   1  20         58.53         69.28         5.97 o                         
   3   1  20       1129.94       1086.46        14.71 o                         
   4   1  20        640.31        647.26        13.16 o                         
   5   1  20        293.83        313.23        10.75 o                         
   6   1  20         25.50         24.42         6.60 o                         
   7   1  20        261.34        281.38        10.68 o                         
   8   1  20         23.58         34.57         7.14 o                         
   9   1  20        243.46        239.05        10.66 o                         
  10   1  20          5.81         28.14         8.62 o                         
   0   2  20       2143.68       2194.84        28.99 o                         
   1   2  20         82.46         89.93         6.80 o                         
   2   2  20       1021.67       1087.18        14.54 o                         
   3   2  20        157.08        153.39         8.22 o                         
   4   2  20       1037.71       1087.29        16.37 o                         
   5   2  20          1.86         -2.00         7.11 o                         
   6   2  20        780.40        784.69        15.45 o                         
   7   2  20         19.23         25.35         7.40 o                         
   8   2  20        439.97        419.64        12.96 o                         
   9   2  20         73.66         60.35         9.03 o                         
  10   2  20        626.72        662.68        21.64 o                         
   1   3  20        240.12        259.04         9.34 o                         
   2   3  20         31.68         26.05         6.38 o                         
   3   3  20        797.38        782.66        14.08 o                         
   4   3  20          0.45         -2.40         6.53 o                         
   5   3  20       1088.40       1089.41        17.47 o                         
   6   3  20          0.11          4.33         6.91 o                         
   7   3  20        811.36        846.50        16.75 o                         
   8   3  20          5.60          9.90         7.28 o                         
   9   3  20        620.87        563.74        16.01 o                         
  10   3  20         35.39         55.44        14.03 o                         
   0   4  20       1898.16       1921.75        28.63 o                         
   1   4  20          0.66         -5.32         6.33 o                         
   2   4  20        984.80        993.84        16.45 o                         
   3   4  20          0.59         -4.03         6.00 o                         
   4   4  20        890.58        917.05        18.55 o                         
   5   4  20          6.82         -1.99         6.75 o                         
   6   4  20        892.99        934.00        18.95 o                         
   7   4  20          9.89         10.99        11.85 o                         
   8   4  20        553.97        570.45        15.47 o                         
   9   4  20         12.95         27.09        11.01 o                         
   1   5  20       2156.25       2110.29        22.63 o                         
   2   5  20          0.04         -2.92         6.68 o                         
   3   5  20       1698.90       1738.39        21.90 o                         
   4   5  20          2.02          6.44         6.96 o                         
   5   5  20       1307.57       1315.24        21.13 o                         
   6   5  20          3.78         -7.90         7.90 o                         
   7   5  20        376.20        387.77        14.20 o                         
   8   5  20         18.45         26.72         8.72 o                         
   0   6  20       1769.57       1776.95        30.99 o                         
   1   6  20         68.06         62.09         8.39 o                         
   2   6  20       1365.24       1390.75        20.36 o                         
   3   6  20         51.62         43.93         9.10 o                         
   4   6  20        809.64        828.22        17.68 o                         
   5   6  20         85.59         73.74        10.45 o                         
   6   6  20        477.13        458.62        16.52 o                         
   7   6  20          9.27         19.40         8.96 o                         
   1   7  20        892.40        913.78        18.89 o                         
   2   7  20          0.81         -6.28         7.67 o                         
   3   7  20       1199.67       1200.52        20.83 o                         
   4   7  20         68.31         40.46        12.19 o                         
   5   7  20       1149.24       1143.72        26.82 o                         
   6   7  20          0.72          0.36        10.60 o                         
   0   8  20        447.01        452.49        22.20 o                         
   1   8  20         21.86          7.75         8.98 o                         
   2   8  20        768.63        786.41        18.73 o                         
   3   8  20         31.67         30.70        11.79 o                         
   4   8  20        784.40        799.35        29.12 o                         
   1   1  21         80.80         83.20         6.84 o                         
   2   1  21        111.13        116.22         7.17 o                         
   3   1  21          0.07         -0.02         5.92 o                         
   4   1  21          0.02          4.17         6.23 o                         
   5   1  21         12.24          6.38         6.68 o                         
   6   1  21          3.59          9.02         6.85 o                         
   7   1  21          0.90         -6.77         6.77 o                         
   8   1  21         37.89         34.63         9.11 o                         
   9   1  21          4.20          3.71         8.30 o                         
   0   2  21        201.57        206.22        12.48 o                         
   1   2  21          1.58         -5.58         5.58 o                         
   2   2  21        208.13        211.17         9.07 o                         
   3   2  21        344.51        338.85        11.34 o                         
   4   2  21        159.29        161.42         8.79 o                         
   5   2  21        260.11        262.08        10.48 o                         
   6   2  21          8.86          7.52         7.12 o                         
   7   2  21         24.47         23.58         9.78 o                         
   8   2  21         93.23        108.24        10.04 o                         
   9   2  21          1.75          2.29         9.18 o                         
   1   3  21        135.59        136.13         8.51 o                         
   2   3  21         10.19          0.98         6.67 o                         
   3   3  21          0.31         -5.96         6.62 o                         
   4   3  21          2.73         -4.43         6.99 o                         
   5   3  21         51.83         56.58         8.39 o                         
   6   3  21          4.13          8.92         7.05 o                         
   7   3  21        214.31        234.28        11.90 o                         
   8   3  21          0.33         -0.93         8.29 o                         
   9   3  21         94.46        130.42        17.03 o                         
   0   4  21        268.56        278.98        14.57 o                         
   1   4  21          2.73         -2.44         6.66 o                         
   2   4  21        340.00        323.26        11.80 o                         
   3   4  21         21.43         30.58         7.30 o                         
   4   4  21         72.25         73.28         8.41 o                         
   5   4  21        156.59        158.32        10.21 o                         
   6   4  21         10.03          9.83         8.24 o                         
   7   4  21         30.19         24.62        10.01 o                         
   8   4  21         43.57         54.00        10.10 o                         
   1   5  21          5.03         -6.75         6.75 o                         
   2   5  21          9.55         15.83         8.00 o                         
   3   5  21         21.47         12.29         7.94 o                         
   4   5  21          2.95          2.69         7.94 o                         
   5   5  21         23.39         27.14         8.20 o                         
   6   5  21         76.23         63.25         9.85 o                         
   7   5  21         12.54         12.14         9.47 o                         
   8   5  21          2.78         -0.61        15.20 o                         
   0   6  21        188.07        240.58        17.03 o                         
   1   6  21          4.33         -0.81         7.55 o                         
   2   6  21        184.47        193.31        11.52 o                         
   3   6  21         20.52         16.69         8.46 o                         
   4   6  21         39.92         45.71         9.40 o                         
   5   6  21         16.68         21.81         9.40 o                         
   6   6  21         19.52         21.37        10.02 o                         
   7   6  21          0.26        -24.29        29.69 o                         
   1   7  21         87.83         89.92        10.54 o                         
   2   7  21         13.45         14.53         8.06 o                         
   3   7  21        128.51        136.07        11.45 o                         
   4   7  21         25.34         46.79        10.31 o                         
   5   7  21         11.11        -14.05        14.05 o                         
   0   8  21         93.01         90.13        14.87 o                         
   1   8  21          1.73         11.97         9.20 o                         
   2   8  21        100.93         83.32        10.64 o                         
   3   8  21          3.68         -8.22        14.86 o                         
   0   0  22         43.06         24.95        19.89 o                         
   1   0  22        166.22        161.82        13.20 o                         
   2   0  22        106.55        126.91        12.17 o                         
   3   0  22         74.77         66.60        12.34 o                         
   4   0  22        663.08        671.77        20.47 o                         
   5   0  22         11.22         -0.16         9.77 o                         
   6   0  22        669.28        637.89        21.16 o                         
   7   0  22         27.28          6.44        11.04 o                         
   8   0  22        185.89        216.56        15.73 o                         
   9   0  22         82.71         75.74        28.04 o                         
   1   1  22       1505.94       1533.42        20.26 o                         
   2   1  22          0.96          2.51         5.90 o                         
   3   1  22       1883.91       1883.16        21.12 o                         
   4   1  22         42.31         32.74         7.20 o                         
   5   1  22        961.00       1012.83        17.19 o                         
   6   1  22         10.50          6.74         7.00 o                         
   7   1  22        553.59        566.92        14.98 o                         
   8   1  22         37.13         51.68         8.73 o                         
   9   1  22        287.97        236.71        22.05 o                         
   0   2  22        901.58        926.79        22.92 o                         
   1   2  22          7.81         -2.03         6.81 o                         
   2   2  22       1042.57       1064.02        18.09 o                         
   3   2  22         60.32         59.66         8.18 o                         
   4   2  22        923.51        969.55        16.72 o                         
   5   2  22          0.17          4.14         6.91 o                         
   6   2  22        435.27        413.88        13.46 o                         
   7   2  22         17.86         31.11         8.36 o                         
   8   2  22        259.03        292.98        13.68 o                         
   1   3  22        653.55        699.16        15.29 o                         
   2   3  22         17.25          4.65         7.31 o                         
   3   3  22        831.78        829.11        21.37 o                         
   4   3  22          9.46          1.35         7.08 o                         
   5   3  22        650.70        651.16        15.92 o                         
   6   3  22          2.35         -1.31         7.32 o                         
   7   3  22        720.28        744.72        18.02 o                         
   8   3  22          0.42          7.61        10.37 o                         
   0   4  22       1091.41       1017.46        25.91 o                         
   1   4  22          3.92         -7.05         7.05 o                         
   2   4  22       1001.95        975.85        18.80 o                         
   3   4  22         50.20         37.29         7.90 o                         
   4   4  22        448.24        438.53        14.54 o                         
   5   4  22         65.95         68.60         9.21 o                         
   6   4  22        253.31        275.69        13.32 o                         
   7   4  22         17.50         16.46         9.91 o                         
   1   5  22        490.22        500.71        15.28 o                         
   2   5  22         12.50          7.19         8.16 o                         
   3   5  22        695.05        698.88        16.89 o                         
   4   5  22        240.14        219.73        12.68 o                         
   5   5  22        319.68        318.85        14.20 o                         
   6   5  22        153.52        151.29        12.34 o                         
   7   5  22        123.76        176.81        40.49 o                         
   0   6  22        918.89        998.32        27.94 o                         
   1   6  22          0.00          0.08         7.67 o                         
   2   6  22        606.99        647.68        17.61 o                         
   3   6  22         40.53         51.62         9.62 o                         
   4   6  22        265.72        261.38        19.91 o                         
   5   6  22          0.67        -10.65        10.65 o                         
   1   7  22        408.36        402.69        15.13 o                         
   2   7  22          3.13         -5.11        12.39 o                         
   3   7  22        362.85        352.28        16.07 o                         
   1   1  23          5.26          5.49         7.89 o                         
   2   1  23         48.66         49.05         8.56 o                         
   3   1  23         15.12         21.40         7.17 o                         
   4   1  23          3.79          3.62         6.85 o                         
   5   1  23          0.45         -6.91         7.03 o                         
   6   1  23         29.08          7.21         7.26 o                         
   7   1  23          3.16         -8.51         8.51 o                         
   8   1  23         82.24         69.78        14.35 o                         
   0   2  23         15.43         16.94         9.85 o                         
   1   2  23         47.64         32.90         8.92 o                         
   2   2  23         20.00         13.25         9.61 o                         
   3   2  23          2.54          0.73         7.14 o                         
   4   2  23         39.35         51.40         8.08 o                         
   5   2  23          0.08          4.65         7.48 o                         
   6   2  23         12.68         17.56         8.58 o                         
   7   2  23         21.87         19.32         8.37 o                         
   1   3  23         84.84         81.54         8.72 o                         
   2   3  23         40.93         36.06         8.61 o                         
   3   3  23         24.91         11.53         9.25 o                         
   4   3  23          0.08         -7.60         7.60 o                         
   5   3  23         33.16         33.28        12.15 o                         
   6   3  23         27.96         20.99         9.04 o                         
   7   3  23          0.61         15.41         9.23 o                         
   0   4  23         22.26         -1.59        13.13 o                         
   1   4  23          4.28         -2.78         7.48 o                         
   2   4  23        102.93        104.57        10.06 o                         
   3   4  23         32.20         29.79         9.13 o                         
   4   4  23        169.94        155.38        12.17 o                         
   5   4  23         52.22         49.30         9.35 o                         
   6   4  23         14.92         23.32        11.02 o                         
   1   5  23         48.44         43.51        10.91 o                         
   2   5  23        136.17        150.58        10.79 o                         
   3   5  23         64.21         69.46        10.49 o                         
   4   5  23        101.91         89.44        11.67 o                         
   5   5  23        191.35        134.60        13.64 o                         
   0   6  23         31.25         24.97        13.25 o                         
   1   6  23          0.18         -9.56         9.56 o                         
   2   6  23         33.99         14.83         9.39 o                         
   3   6  23          0.53         -8.85         8.85 o                         
   4   6  23        118.03         99.39        15.31 o                         
   0   0  24       1937.21       1866.87        54.17 o                         
   1   0  24         95.57         73.30        15.26 o                         
   2   0  24       1819.68       1899.32        37.85 o                         
   3   0  24         54.63         60.72        12.69 o                         
   4   0  24       1111.64       1137.68        25.82 o                         
   5   0  24         64.79         79.63        12.75 o                         
   6   0  24        551.79        582.52        35.40 o                         
   7   0  24         72.08         65.80        13.77 o                         
   1   1  24       1156.20       1174.51        22.28 o                         
   2   1  24        258.52        263.89        14.80 o                         
   3   1  24        466.04        471.83        14.88 o                         
   4   1  24         27.62         22.14         9.33 o                         
   5   1  24        192.81        223.73        11.32 o                         
   6   1  24        295.17        280.49        12.42 o                         
   7   1  24        129.28        136.13        12.03 o                         
   0   2  24       1709.06       1721.00        38.96 o                         
   1   2  24          0.16         -7.87         7.87 o                         
   2   2  24       1319.28       1342.64        22.17 o                         
   3   2  24          2.99          1.13         7.91 o                         
   4   2  24        807.61        843.32        19.12 o                         
   5   2  24         16.71         15.31         7.83 o                         
   6   2  24        303.79        321.44        13.98 o                         
   1   3  24       1374.95       1354.85        23.90 o                         
   2   3  24         62.52         58.66        10.07 o                         
   3   3  24        561.02        535.75        16.36 o                         
   4   3  24         89.24         69.28         9.90 o                         
   5   3  24        583.96        586.25        16.05 o                         
   6   3  24          0.35         -8.36         8.85 o                         
   0   4  24        635.94        649.78        26.07 o                         
   1   4  24          8.33         -8.45         8.45 o                         
   2   4  24        459.14        478.64        15.56 o                         
   3   4  24          9.38         -8.46        10.54 o                         
   4   4  24        463.76        479.00        17.97 o                         
   5   4  24          3.14          1.22        11.45 o                         
   1   5  24        549.65        585.17        18.90 o                         
   2   5  24          1.02         -0.30         9.68 o                         
   3   5  24        687.11        720.95        23.12 o                         
   4   5  24          2.54        -16.41        16.41 o                         
   0   6  24       1133.84       1130.36        43.58 o                         
   1   1  25         97.71        109.01        13.13 o                         
   2   1  25         30.93         14.45        11.67 o                         
   3   1  25          1.40         -9.49         9.49 o                         
   4   1  25          9.47          0.63         8.30 o                         
   5   1  25          0.71         -9.29         9.29 o                         
   0   2  25         45.98         32.08        16.31 o                         
   1   2  25          9.47         -2.30        14.45 o                         
   2   2  25         29.77         18.23        10.65 o                         
   3   2  25          0.50          4.23         8.33 o                         
   4   2  25         47.31         54.50        10.25 o                         
   5   2  25         10.18        -12.19        12.19 o                         
   1   3  25         89.83         69.41        10.85 o                         
   2   3  25          0.43         -9.33         9.33 o                         
   3   3  25         20.35         22.45         9.67 o                         
   4   3  25          3.01          5.70         9.52 o                         
   0   4  25         65.43         75.76        16.70 o                         
   1   4  25         43.85         28.11        10.84 o                         
   2   4  25        111.90         96.45        13.11 o                         
   3   4  25          4.48        -11.78        11.78 o                         
   0   0  26        488.56        503.96        76.93 o                         
   1   0  26        130.38        120.83        33.95 o                         
   2   0  26        398.73        380.30        26.16 o                         
   3   0  26          0.55        -15.33        15.95 o                         
   1   1  26        648.42        696.30        23.42 o                         
   2   1  26         16.20         -5.53        14.21 o                         
   3   1  26        392.90        371.46        25.67 o                         
   0   2  26         58.02         67.32        28.03 o                         
   1   2  26         17.16          6.12        25.91 o                         
   2   2  26        295.28        301.82        20.50 o                         
   3   2  26          0.37        -11.31        15.87 o                         
   1   3  26        323.54        326.65        41.04 o                         
                                                                                
